# Supplementary material for: Crystal structure of rac-4-[2-(tert-butyl­aza­nium­yl)-1-hy­droxy­eth­yl]-2-(hy­droxy­meth­yl)phenol benzoate
Source: Acta Crystallogr E Crystallogr Commun. 2017 Aug 11;73(Pt 9):1333–5. doi: 10.1107/S2056989017011513 (PMC5588574; doi:10.1107/S2056989017011513)
Supplement: Supplementary file 1 [file e-73-01333-sup1.cif]

##############################################################################
#                                                                            #
# This CIF contains the data in a paper accepted for publication in          #
# Acta Crystallographica Section E. It conforms to the requirements of       #
# Notes for Authors for Acta Crystallographica Section E, and has been       #
# peer reviewed under the auspices of the IUCr Commission on Journals.       #
#                                                                            #
# Full details of the Crystallographic Information File format               #
# are given in the paper "The Crystallographic Information File (CIF):       #
# a New Standard Archive File for Crystallography" by S. R. Hall, F. H.      #
# Allen and I. D. Brown [Acta Cryst. (1991), A47, 655-685].                  #
#                                                                            #
# The current version of the core CIF dictionary is obtainable from          #
# ftp://ftp.iucr.org/pub/cif_core.dic.                                       #
#                                                                            #
# Software is freely available for graphical display of the structure(s)     #
# in this CIF. For information consult the CIF software page                 #
# http://www.iucr.org/resources/cif/software.                                #
#                                                                            #
# This file may be used for bona fide research purposes within the           #
# scientific community so long as proper attribution is given to the journal # 
# article from which it was obtained.                                        #
#                                                                            #
##############################################################################
data_I
_database_code_depnum_ccdc_archive 'CCDC 1482124'
_audit_creation_method
;
Olex2 1.2-beta
(compiled 2016.09.09 svn.r3337 for OlexSys, GUI svn.r5227)
;
_chemical_name_systematic
;\
<i>rac</i>-4-[2-(<i>tert</i>-Butylazaniumyl)-1-hydroxyethyl]-\
2-(hydroxymethyl)phenol benzoate
;
_chemical_name_common     ?
_chemical_formula_moiety     'C13 H22 N O3 +, C7 H5 O2 -'
_chemical_formula_sum     'C20 H27 N O5'
_chemical_formula_iupac     'C13 H22 N O3 +, C7 H5 O2 -'
_chemical_formula_weight     361.42
_chemical_melting_point     ?
_shelx_space_group_comment
;
The symmetry employed for this shelxl refinement is uniquely defined
by the following loop, which should always be used as a source of
symmetry information in preference to the above space-group names.
They are only intended as comments.
;
_space_group_crystal_system     triclinic
_space_group_name_H-M_alt     'P -1'
_space_group_name_Hall     '-P 1'
loop_
    _space_group_symop_operation_xyz
    'x, y, z'
    '-x, -y, -z'
_cell_length_a     8.7525(16)
_cell_length_b     10.691(2)
_cell_length_c     11.220(2)
_cell_angle_alpha     79.953(8)
_cell_angle_beta     69.969(5)
_cell_angle_gamma     87.796(7)
_cell_volume     971.0(3)
_cell_formula_units_Z     2
_cell_measurement_reflns_used     9936
_cell_measurement_theta_min     2.584
_cell_measurement_theta_max     27.526
_cell_measurement_temperature     298(2)
_exptl_crystal_description     block
_exptl_crystal_colour     colourless
_exptl_crystal_size_max     0.2
_exptl_crystal_size_mid     0.2
_exptl_crystal_size_min     0.2
_exptl_crystal_density_diffrn     1.236
_exptl_crystal_density_meas     .
_exptl_crystal_density_method     ?
_exptl_crystal_F_000     388
_exptl_absorpt_coefficient_mu     0.088
_exptl_absorpt_correction_type     multi-scan
_exptl_absorpt_process_details
;
(<i>SADABS</i>; Bruker, 2013)
;
_shelx_estimated_absorpt_T_min     ?
_shelx_estimated_absorpt_T_max     ?
_exptl_absorpt_correction_T_min     0.7016
_exptl_absorpt_correction_T_max     0.7456
_diffrn_ambient_temperature     298.15
_diffrn_radiation_type     MoK\a
_diffrn_radiation_wavelength     0.71073
_diffrn_measurement_device_type     'Bruker APEXII CCD area detector'
_diffrn_measurement_method     '\w scans'
_diffrn_detector_area_resol_mean     ?
_diffrn_reflns_number     30220
_diffrn_reflns_av_R_equivalents     0.0311
_diffrn_reflns_theta_min     2.582
_diffrn_reflns_theta_max     27.531
_diffrn_reflns_theta_full     25.242
_diffrn_measured_fraction_theta_max     0.991
_diffrn_measured_fraction_theta_full     0.993
_diffrn_reflns_limit_h_min     -11
_diffrn_reflns_limit_h_max     11
_diffrn_reflns_limit_k_min     -13
_diffrn_reflns_limit_k_max     13
_diffrn_reflns_limit_l_min     -14
_diffrn_reflns_limit_l_max     14
_diffrn_standards_number     1
_diffrn_standards_interval_count     20
_diffrn_standards_decay_%     1
_refine_special_details     ?
_reflns_number_total     4451
_reflns_number_gt     3646
_reflns_threshold_expression     'I > 2\s(I)'
_refine_ls_structure_factor_coef     Fsqd
_refine_ls_matrix_type     full
_refine_ls_R_factor_all     0.0533
_refine_ls_R_factor_gt     0.0422
_refine_ls_wR_factor_gt     0.1059
_refine_ls_wR_factor_ref     0.1123
_refine_ls_goodness_of_fit_ref     1.046
_refine_ls_restrained_S_all     1.046
_refine_ls_number_reflns     4451
_refine_ls_number_parameters     255
_refine_ls_number_restraints     0
_refine_ls_hydrogen_treatment     mixed
_refine_ls_weighting_scheme     calc
_refine_ls_weighting_details
              'w=1/[\s^2^(Fo^2^)+(0.0446P)^2^+0.2722P] where P=(Fo^2^+2Fc^2^)/3'
_atom_sites_solution_hydrogens     mixed
_atom_sites_solution_primary     ?
_atom_sites_solution_secondary     ?
_refine_ls_shift/su_max     0.001
_refine_ls_shift/su_mean     0.000
_refine_diff_density_max     0.201
_refine_diff_density_min     -0.155
_refine_ls_extinction_method
;
SHELXL2014 (Sheldrick, 2015b)
;
_refine_ls_extinction_coef     0.057(9)
_refine_ls_extinction_expression
                                  'Fc^*^=kFc[1+0.001xFc^2^\l^3^/sin(2\q)]^-1/4^'
loop_
    _atom_type_symbol
    _atom_type_description
    _atom_type_scat_dispersion_real
    _atom_type_scat_dispersion_imag
    _atom_type_scat_source
    'C' 'C' 0.0033 0.0016
                         'International Tables Vol C Tables 4.2.6.8 and 6.1.1.4'
    'H' 'H' 0.0000 0.0000
                         'International Tables Vol C Tables 4.2.6.8 and 6.1.1.4'
    'N' 'N' 0.0061 0.0033
                         'International Tables Vol C Tables 4.2.6.8 and 6.1.1.4'
    'O' 'O' 0.0106 0.0060
                         'International Tables Vol C Tables 4.2.6.8 and 6.1.1.4'
_computing_data_collection
;
SAINT (Bruker, 2013)
;
_computing_cell_refinement
;
APEX2 (Bruker, 2013)
;
_computing_data_reduction
;
SAINT (Bruker, 2013)
;
_computing_structure_solution
;
SHELXT (Sheldrick, 2015a)
;
_computing_structure_refinement
;
SHELXL2014 (Sheldrick, 2015b)
;
_computing_molecular_graphics
;
<i>OLEX2</i> (Dolomanov <i>et al.</i>,  2009)
;
_computing_publication_material
;
<i>OLEX2</i> (Dolomanov <i>et al.</i>,  2009)
;
loop_
    _atom_site_type_symbol
    _atom_site_label
    _atom_site_fract_x
    _atom_site_fract_y
    _atom_site_fract_z
    _atom_site_U_iso_or_equiv
    _atom_site_adp_type
    _atom_site_calc_flag
    _atom_site_occupancy
    _atom_site_disorder_assembly
    _atom_site_disorder_group
    O O1 0.80860(14) 0.97825(11) 0.26965(9) 0.0546(3) Uani d 1 . .
    O O2A 0.5973(5) 0.6081(3) 0.8052(3) 0.0434(11) Uani d 0.262(3) A 2
    H H2A 0.6205 0.5820 0.8699 0.065 Uiso calc 0.262(3) A 2
    O O2 0.69965(16) 0.73304(15) 0.84687(13) 0.0510(5) Uani d 0.738(3) A 1
    H H2 0.6980 0.6657 0.8953 0.076 Uiso calc 0.738(3) A 1
    O O3 0.56450(15) 0.87681(9) 0.23563(9) 0.0528(3) Uani d 1 . .
    H H3 0.5737 0.8061 0.2153 0.079 Uiso calc 1 . .
    N N1 0.35552(12) 0.72461(9) 1.00143(9) 0.0322(2) Uani d 1 . .
    H H1A 0.4336 0.7173 1.0361 0.039 Uiso calc 1 . .
    H H1B 0.3251 0.6464 1.0005 0.039 Uiso calc 1 . .
    C C1 0.75065(16) 0.91411(12) 0.39463(11) 0.0383(3) Uani d 1 . .
    C C2 0.84945(16) 0.90957(14) 0.46798(13) 0.0436(3) Uani d 1 . .
    H H2B 0.9534 0.9462 0.4313 0.052 Uiso calc 1 . .
    C C3 0.79551(15) 0.85081(13) 0.59624(12) 0.0391(3) Uani d 1 . .
    H H3A 0.8623 0.8505 0.6453 0.047 Uiso calc 1 . .
    C C4 0.64238(15) 0.79248(11) 0.65167(11) 0.0329(3) Uani d 1 . .
    C C5 0.54602(15) 0.79462(11) 0.57543(11) 0.0344(3) Uani d 1 . .
    H H5 0.4446 0.7537 0.6109 0.041 Uiso calc 1 . .
    C C6 0.59620(15) 0.85613(11) 0.44730(11) 0.0341(3) Uani d 1 . .
    C C7 0.48166(18) 0.86544(13) 0.37203(13) 0.0436(3) Uani d 1 . .
    H H7A 0.4110 0.7904 0.4017 0.052 Uiso calc 1 . .
    H H7B 0.4138 0.9387 0.3889 0.052 Uiso calc 1 . .
    C C8 0.58179(15) 0.72927(12) 0.79268(11) 0.0366(3) Uani d 1 . .
    H H8A 0.5559 0.6399 0.7967 0.044 Uiso calc 0.738(3) A 1
    H H8B 0.6622 0.7569 0.8262 0.044 Uiso calc 0.262(3) A 2
    C C9 0.42675(15) 0.79134(12) 0.86485(11) 0.0366(3) Uani d 1 . .
    H H9A 0.4502 0.8795 0.8639 0.044 Uiso calc 1 . .
    H H9B 0.3481 0.7895 0.8217 0.044 Uiso calc 1 . .
    C C10 0.20953(16) 0.78698(13) 1.08980(12) 0.0391(3) Uani d 1 . .
    C C11 0.06894(18) 0.79052(17) 1.03926(15) 0.0544(4) Uani d 1 . .
    H H11A 0.1008 0.8395 0.9540 0.082 Uiso calc 1 . .
    H H11B -0.0228 0.8287 1.0949 0.082 Uiso calc 1 . .
    H H11C 0.0399 0.7055 1.0370 0.082 Uiso calc 1 . .
    C C12 0.1660(2) 0.70235(17) 1.22185(13) 0.0583(4) Uani d 1 . .
    H H12A 0.0730 0.7355 1.2814 0.087 Uiso calc 1 . .
    H H12B 0.2564 0.7006 1.2520 0.087 Uiso calc 1 . .
    H H12C 0.1411 0.6177 1.2152 0.087 Uiso calc 1 . .
    C C13 0.2593(2) 0.92015(15) 1.09557(15) 0.0532(4) Uani d 1 . .
    H H13A 0.2799 0.9732 1.0131 0.080 Uiso calc 1 . .
    H H13B 0.3562 0.9161 1.1179 0.080 Uiso calc 1 . .
    H H13C 0.1733 0.9551 1.1594 0.080 Uiso calc 1 . .
    O O4 0.56936(13) 0.66457(10) 0.14546(11) 0.0537(3) Uani d 1 . .
    O O5 0.70749(13) 0.52721(9) 0.02270(9) 0.0456(3) Uani d 1 . .
    C C14 0.73821(15) 0.51968(11) 0.22649(12) 0.0360(3) Uani d 1 . .
    C C15 0.86636(18) 0.43726(15) 0.19863(15) 0.0504(4) Uani d 1 . .
    H H15 0.9083 0.4160 0.1168 0.061 Uiso calc 1 . .
    C C16 0.9327(2) 0.38618(18) 0.29166(17) 0.0649(5) Uani d 1 . .
    H H16 1.0185 0.3304 0.2721 0.078 Uiso calc 1 . .
    C C17 0.8726(2) 0.41749(17) 0.41258(16) 0.0612(4) Uani d 1 . .
    H H17 0.9173 0.3827 0.4749 0.073 Uiso calc 1 . .
    C C18 0.7469(2) 0.50006(17) 0.44133(16) 0.0605(4) Uani d 1 . .
    H H18 0.7069 0.5222 0.5228 0.073 Uiso calc 1 . .
    C C19 0.67932(19) 0.55051(14) 0.34893(14) 0.0486(3) Uani d 1 . .
    H H19 0.5932 0.6059 0.3693 0.058 Uiso calc 1 . .
    H H1 0.743(2) 0.9521(19) 0.2336(19) 0.073 Uiso d 1 . .
    C C20 0.66666(16) 0.57426(11) 0.12434(13) 0.0369(3) Uani d 1 . .
loop_
    _atom_site_aniso_label
    _atom_site_aniso_U_11
    _atom_site_aniso_U_22
    _atom_site_aniso_U_33
    _atom_site_aniso_U_12
    _atom_site_aniso_U_13
    _atom_site_aniso_U_23
    O1 0.0637(7) 0.0627(7) 0.0279(5) -0.0049(5) -0.0088(4) 0.0047(4)
    O2A 0.058(2) 0.0273(17) 0.041(2) 0.0088(15) -0.0153(17) 0.0002(14)
    O2 0.0418(7) 0.0683(10) 0.0387(7) 0.0011(6) -0.0185(6) 0.0115(6)
    O3 0.0895(8) 0.0417(5) 0.0353(5) 0.0097(5) -0.0304(5) -0.0105(4)
    N1 0.0357(5) 0.0334(5) 0.0254(5) 0.0059(4) -0.0083(4) -0.0049(4)
    C1 0.0463(7) 0.0374(6) 0.0245(6) 0.0059(5) -0.0052(5) -0.0037(5)
    C2 0.0368(7) 0.0514(8) 0.0353(7) -0.0009(6) -0.0057(5) -0.0018(6)
    C3 0.0357(6) 0.0474(7) 0.0326(6) 0.0069(5) -0.0119(5) -0.0039(5)
    C4 0.0357(6) 0.0320(6) 0.0272(6) 0.0091(5) -0.0069(5) -0.0044(4)
    C5 0.0369(6) 0.0333(6) 0.0307(6) 0.0043(5) -0.0081(5) -0.0073(5)
    C6 0.0445(7) 0.0304(6) 0.0289(6) 0.0096(5) -0.0126(5) -0.0106(5)
    C7 0.0578(8) 0.0421(7) 0.0376(7) 0.0127(6) -0.0225(6) -0.0143(5)
    C8 0.0383(6) 0.0385(6) 0.0287(6) 0.0090(5) -0.0089(5) -0.0015(5)
    C9 0.0410(7) 0.0373(6) 0.0263(6) 0.0092(5) -0.0077(5) -0.0014(5)
    C10 0.0391(7) 0.0445(7) 0.0300(6) 0.0090(5) -0.0058(5) -0.0109(5)
    C11 0.0384(7) 0.0745(11) 0.0497(8) 0.0133(7) -0.0105(6) -0.0210(7)
    C12 0.0592(9) 0.0708(11) 0.0310(7) 0.0076(8) -0.0005(6) -0.0044(7)
    C13 0.0613(9) 0.0499(8) 0.0497(8) 0.0127(7) -0.0148(7) -0.0230(7)
    O4 0.0649(7) 0.0524(6) 0.0640(7) 0.0283(5) -0.0411(6) -0.0295(5)
    O5 0.0633(6) 0.0375(5) 0.0384(5) 0.0109(4) -0.0198(4) -0.0097(4)
    C14 0.0367(6) 0.0315(6) 0.0399(7) 0.0014(5) -0.0135(5) -0.0053(5)
    C15 0.0493(8) 0.0534(8) 0.0453(8) 0.0167(7) -0.0134(6) -0.0088(6)
    C16 0.0553(9) 0.0714(11) 0.0636(10) 0.0264(8) -0.0223(8) -0.0014(8)
    C17 0.0624(10) 0.0679(11) 0.0547(9) 0.0054(8) -0.0310(8) 0.0078(8)
    C18 0.0762(11) 0.0661(10) 0.0424(8) 0.0097(8) -0.0252(8) -0.0093(7)
    C19 0.0552(8) 0.0480(8) 0.0440(8) 0.0145(6) -0.0179(7) -0.0125(6)
    C20 0.0404(7) 0.0304(6) 0.0428(7) 0.0028(5) -0.0167(5) -0.0090(5)
_geom_special_details
;
 All esds (except the esd in the dihedral angle between two l.s. planes)
 are estimated using the full covariance matrix.  The cell esds are taken
 into account individually in the estimation of esds in distances, angles
 and torsion angles; correlations between esds in cell parameters are only
 used when they are defined by crystal symmetry.  An approximate (isotropic)
 treatment of cell esds is used for estimating esds involving l.s. planes.
;
loop_
    _geom_bond_atom_site_label_1
    _geom_bond_atom_site_label_2
    _geom_bond_site_symmetry_2
    _geom_bond_distance
    _geom_bond_publ_flag
    O1 C1 . 1.3777(15) ?
    O1 H1 . 0.88(2) ?
    O2A H2A . 0.8200 ?
    O2A C8 . 1.286(3) ?
    O2 H2 . 0.8200 ?
    O2 C8 . 1.3700(18) ?
    O3 H3 . 0.8200 ?
    O3 C7 . 1.4368(16) ?
    N1 H1A . 0.8900 ?
    N1 H1B . 0.8900 ?
    N1 C9 . 1.4980(15) ?
    N1 C10 . 1.5354(15) ?
    C1 C2 . 1.3777(19) ?
    C1 C6 . 1.3964(19) ?
    C2 H2B . 0.9300 ?
    C2 C3 . 1.3894(18) ?
    C3 H3A . 0.9300 ?
    C3 C4 . 1.3892(18) ?
    C4 C5 . 1.3891(17) ?
    C4 C8 . 1.5234(16) ?
    C5 H5 . 0.9300 ?
    C5 C6 . 1.3971(17) ?
    C6 C7 . 1.5070(18) ?
    C7 H7A . 0.9700 ?
    C7 H7B . 0.9700 ?
    C8 H8A . 0.9800 ?
    C8 H8B . 0.9800 ?
    C8 C9 . 1.5175(17) ?
    C9 H9A . 0.9700 ?
    C9 H9B . 0.9700 ?
    C10 C11 . 1.518(2) ?
    C10 C12 . 1.5267(19) ?
    C10 C13 . 1.523(2) ?
    C11 H11A . 0.9600 ?
    C11 H11B . 0.9600 ?
    C11 H11C . 0.9600 ?
    C12 H12A . 0.9600 ?
    C12 H12B . 0.9600 ?
    C12 H12C . 0.9600 ?
    C13 H13A . 0.9600 ?
    C13 H13B . 0.9600 ?
    C13 H13C . 0.9600 ?
    O4 C20 . 1.2617(15) ?
    O5 C20 . 1.2604(15) ?
    C14 C15 . 1.3827(19) ?
    C14 C19 . 1.3862(19) ?
    C14 C20 . 1.5088(18) ?
    C15 H15 . 0.9300 ?
    C15 C16 . 1.385(2) ?
    C16 H16 . 0.9300 ?
    C16 C17 . 1.373(2) ?
    C17 H17 . 0.9300 ?
    C17 C18 . 1.370(2) ?
    C18 H18 . 0.9300 ?
    C18 C19 . 1.384(2) ?
    C19 H19 . 0.9300 ?
loop_
    _geom_angle_atom_site_label_1
    _geom_angle_atom_site_label_2
    _geom_angle_atom_site_label_3
    _geom_angle_site_symmetry_1
    _geom_angle_site_symmetry_3
    _geom_angle
    _geom_angle_publ_flag
    C1 O1 H1 . . 103.7(13) ?
    C8 O2A H2A . . 109.5 ?
    C8 O2 H2 . . 109.5 ?
    C7 O3 H3 . . 109.5 ?
    H1A N1 H1B . . 107.3 ?
    C9 N1 H1A . . 108.1 ?
    C9 N1 H1B . . 108.1 ?
    C9 N1 C10 . . 116.66(9) ?
    C10 N1 H1A . . 108.1 ?
    C10 N1 H1B . . 108.1 ?
    O1 C1 C2 . . 117.93(12) ?
    O1 C1 C6 . . 121.77(12) ?
    C2 C1 C6 . . 120.30(11) ?
    C1 C2 H2B . . 119.6 ?
    C1 C2 C3 . . 120.70(12) ?
    C3 C2 H2B . . 119.6 ?
    C2 C3 H3A . . 119.8 ?
    C4 C3 C2 . . 120.42(12) ?
    C4 C3 H3A . . 119.8 ?
    C3 C4 C8 . . 120.65(11) ?
    C5 C4 C3 . . 118.20(11) ?
    C5 C4 C8 . . 121.15(11) ?
    C4 C5 H5 . . 118.9 ?
    C4 C5 C6 . . 122.27(12) ?
    C6 C5 H5 . . 118.9 ?
    C1 C6 C5 . . 118.06(11) ?
    C1 C6 C7 . . 121.60(11) ?
    C5 C6 C7 . . 120.24(12) ?
    O3 C7 C6 . . 113.03(12) ?
    O3 C7 H7A . . 109.0 ?
    O3 C7 H7B . . 109.0 ?
    C6 C7 H7A . . 109.0 ?
    C6 C7 H7B . . 109.0 ?
    H7A C7 H7B . . 107.8 ?
    O2A C8 C4 . . 111.63(19) ?
    O2A C8 H8B . . 103.5 ?
    O2A C8 C9 . . 122.7(2) ?
    O2 C8 C4 . . 111.00(11) ?
    O2 C8 H8A . . 108.0 ?
    O2 C8 C9 . . 111.94(12) ?
    C4 C8 H8A . . 108.0 ?
    C4 C8 H8B . . 103.5 ?
    C9 C8 C4 . . 109.70(10) ?
    C9 C8 H8A . . 108.0 ?
    C9 C8 H8B . . 103.5 ?
    N1 C9 C8 . . 111.32(9) ?
    N1 C9 H9A . . 109.4 ?
    N1 C9 H9B . . 109.4 ?
    C8 C9 H9A . . 109.4 ?
    C8 C9 H9B . . 109.4 ?
    H9A C9 H9B . . 108.0 ?
    C11 C10 N1 . . 109.36(10) ?
    C11 C10 C12 . . 110.57(13) ?
    C11 C10 C13 . . 111.26(12) ?
    C12 C10 N1 . . 105.47(11) ?
    C13 C10 N1 . . 109.25(11) ?
    C13 C10 C12 . . 110.75(12) ?
    C10 C11 H11A . . 109.5 ?
    C10 C11 H11B . . 109.5 ?
    C10 C11 H11C . . 109.5 ?
    H11A C11 H11B . . 109.5 ?
    H11A C11 H11C . . 109.5 ?
    H11B C11 H11C . . 109.5 ?
    C10 C12 H12A . . 109.5 ?
    C10 C12 H12B . . 109.5 ?
    C10 C12 H12C . . 109.5 ?
    H12A C12 H12B . . 109.5 ?
    H12A C12 H12C . . 109.5 ?
    H12B C12 H12C . . 109.5 ?
    C10 C13 H13A . . 109.5 ?
    C10 C13 H13B . . 109.5 ?
    C10 C13 H13C . . 109.5 ?
    H13A C13 H13B . . 109.5 ?
    H13A C13 H13C . . 109.5 ?
    H13B C13 H13C . . 109.5 ?
    C15 C14 C19 . . 118.43(13) ?
    C15 C14 C20 . . 119.93(12) ?
    C19 C14 C20 . . 121.64(12) ?
    C14 C15 H15 . . 119.8 ?
    C14 C15 C16 . . 120.49(14) ?
    C16 C15 H15 . . 119.8 ?
    C15 C16 H16 . . 119.8 ?
    C17 C16 C15 . . 120.32(15) ?
    C17 C16 H16 . . 119.8 ?
    C16 C17 H17 . . 120.0 ?
    C18 C17 C16 . . 119.92(15) ?
    C18 C17 H17 . . 120.0 ?
    C17 C18 H18 . . 120.0 ?
    C17 C18 C19 . . 119.93(15) ?
    C19 C18 H18 . . 120.0 ?
    C14 C19 H19 . . 119.5 ?
    C18 C19 C14 . . 120.90(14) ?
    C18 C19 H19 . . 119.5 ?
    O4 C20 C14 . . 118.13(11) ?
    O5 C20 O4 . . 123.67(12) ?
    O5 C20 C14 . . 118.20(11) ?
loop_
    _geom_torsion_atom_site_label_1
    _geom_torsion_atom_site_label_2
    _geom_torsion_atom_site_label_3
    _geom_torsion_atom_site_label_4
    _geom_torsion_site_symmetry_1
    _geom_torsion_site_symmetry_2
    _geom_torsion_site_symmetry_3
    _geom_torsion_site_symmetry_4
    _geom_torsion
    _geom_torsion_publ_flag
    O1 C1 C2 C3 . . . . 177.38(12) ?
    O1 C1 C6 C5 . . . . -179.09(11) ?
    O1 C1 C6 C7 . . . . -2.70(18) ?
    O2A C8 C9 N1 . . . . 41.1(3) ?
    O2 C8 C9 N1 . . . . -61.14(15) ?
    C1 C2 C3 C4 . . . . 1.8(2) ?
    C1 C6 C7 O3 . . . . 30.04(16) ?
    C2 C1 C6 C5 . . . . 0.23(18) ?
    C2 C1 C6 C7 . . . . 176.62(12) ?
    C2 C3 C4 C5 . . . . 0.10(19) ?
    C2 C3 C4 C8 . . . . -179.27(12) ?
    C3 C4 C5 C6 . . . . -1.87(18) ?
    C3 C4 C8 O2A . . . . -100.1(2) ?
    C3 C4 C8 O2 . . . . -3.70(17) ?
    C3 C4 C8 C9 . . . . 120.54(13) ?
    C4 C5 C6 C1 . . . . 1.71(17) ?
    C4 C5 C6 C7 . . . . -174.73(11) ?
    C4 C8 C9 N1 . . . . 175.17(10) ?
    C5 C4 C8 O2A . . . . 80.6(2) ?
    C5 C4 C8 O2 . . . . 176.96(12) ?
    C5 C4 C8 C9 . . . . -58.81(15) ?
    C5 C6 C7 O3 . . . . -153.65(11) ?
    C6 C1 C2 C3 . . . . -2.0(2) ?
    C8 C4 C5 C6 . . . . 177.49(11) ?
    C9 N1 C10 C11 . . . . 62.74(15) ?
    C9 N1 C10 C12 . . . . -178.33(11) ?
    C9 N1 C10 C13 . . . . -59.25(14) ?
    C10 N1 C9 C8 . . . . 173.01(11) ?
    C14 C15 C16 C17 . . . . -0.4(3) ?
    C15 C14 C19 C18 . . . . 0.0(2) ?
    C15 C14 C20 O4 . . . . -168.35(13) ?
    C15 C14 C20 O5 . . . . 11.59(19) ?
    C15 C16 C17 C18 . . . . -0.3(3) ?
    C16 C17 C18 C19 . . . . 0.8(3) ?
    C17 C18 C19 C14 . . . . -0.6(3) ?
    C19 C14 C15 C16 . . . . 0.6(2) ?
    C19 C14 C20 O4 . . . . 11.3(2) ?
    C19 C14 C20 O5 . . . . -168.78(13) ?
    C20 C14 C15 C16 . . . . -179.78(14) ?
    C20 C14 C19 C18 . . . . -179.68(14) ?
loop_
    _geom_hbond_atom_site_label_D
    _geom_hbond_atom_site_label_H
    _geom_hbond_atom_site_label_A
    _geom_hbond_site_symmetry_A
    _geom_hbond_distance_DH
    _geom_hbond_distance_HA
    _geom_hbond_distance_DA
    _geom_hbond_angle_DHA
    O2A H2A O5 1_556 0.82 2.09 2.906(4) 172.9
    O2 H2 O4 1_556 0.82 2.64 3.1066(18) 117.7
    O2 H2 O5 1_556 0.82 1.89 2.7029(16) 170.3
    O3 H3 O4 . 0.82 1.83 2.6340(15) 166.9
    N1 H1A O4 1_556 0.89 1.99 2.8538(14) 164.9
    N1 H1B O5 2_666 0.89 1.96 2.8452(15) 170.8
    O1 H1 O3 . 0.88(2) 1.78(2) 2.6015(17) 154.3(19)
_shelx_hkl_file
;
  -1   0   0    0.01    0.02
  -1   0   0    0.02    0.01
  -1   0   0   -0.01    0.02
   1   0   0   -0.01    0.05
  -2   0   0  370.62    6.31
  -2   0   0  376.63    6.16
   2   0   0  393.71    6.32
  -3   0   0   15.27    0.58
  -3   0   0   12.89    0.43
  -3   0   0   15.91    0.34
   3   0   0   13.30    0.58
   3   0   0   15.97    0.41
   3   0   0   16.06    0.37
   3   0   0   15.74    0.35
  -4   0   0   17.24    0.73
  -4   0   0   18.62    0.58
  -4   0   0   19.06    0.44
  -4   0   0   18.74    0.41
   4   0   0   18.28    0.45
   4   0   0   19.10    0.43
   4   0   0   18.75    0.50
  -5   0   0    4.74    0.38
  -5   0   0    4.33    0.23
  -5   0   0    4.43    0.19
  -5   0   0    3.80    0.45
   5   0   0    3.88    0.24
   5   0   0    4.27    0.27
   5   0   0    4.23    0.22
  -6   0   0   22.96    0.81
  -6   0   0   21.49    1.00
  -6   0   0   23.49    0.49
  -6   0   0   23.76    0.54
   6   0   0   22.33    0.58
   6   0   0   23.32    0.54
   6   0   0   22.76    0.91
   6   0   0   22.45    0.63
  -7   0   0   11.32    0.65
  -7   0   0   10.54    0.83
   7   0   0   11.31    0.77
   7   0   0   10.86    0.44
   7   0   0   10.44    0.35
   7   0   0   10.64    0.40
  -8   0   0    9.64    0.70
  -8   0   0    9.63    0.86
   8   0   0   10.94    0.87
   8   0   0    9.86    0.43
  -9   0   0    1.08    0.53
   9   0   0    0.47    0.50
 -10   0   0    1.75    0.63
  10   0   0    5.26    0.85
  10   0   0    3.28    0.50
  10  -1   0    3.19    0.78
  10  -1   0    2.28    0.49
 -10   1   0    2.50    0.70
   9  -1   0    1.98    0.55
  -9   1   0    3.08    0.73
   8  -1   0    4.15    0.61
   8  -1   0    2.92    0.28
  -8   1   0    2.70    0.54
  -8   1   0    2.56    0.44
   7  -1   0    5.41    0.29
   7  -1   0    5.75    0.28
   7  -1   0    5.27    0.63
   7  -1   0    5.77    0.32
  -7   1   0    5.92    0.52
  -7   1   0    5.28    0.69
   6  -1   0   18.06    0.47
   6  -1   0   18.34    0.49
   6  -1   0   18.07    0.54
   6  -1   0   17.56    0.81
  -6   1   0   17.31    0.92
  -6   1   0   18.51    0.70
   5  -1   0  215.05    3.73
   5  -1   0  218.71    4.07
   5  -1   0  219.99    3.66
   5  -1   0  217.10    3.64
  -5   1   0  218.04    3.61
  -5   1   0  223.73    3.85
  -5   1   0  219.03    4.28
  -5   1   0  219.49    3.61
   4  -1   0    8.99    0.34
   4  -1   0    9.05    0.30
   4  -1   0    9.32    0.47
   4  -1   0    9.30    0.30
  -4   1   0    9.02    0.28
  -4   1   0    9.45    0.28
  -4   1   0    8.98    0.43
  -4   1   0    9.59    0.54
   3  -1   0  312.52    5.18
   3  -1   0  313.97    5.42
   3  -1   0  347.85    5.57
  -3   1   0  311.20    5.16
  -3   1   0  317.21    5.54
  -3   1   0  312.18    5.17
  -3   1   0  322.06    5.25
   2  -1   0  479.28    7.49
   2  -1   0  435.79    7.39
  -2   1   0  442.22    7.47
   1  -1   0    2.16    0.09
   1  -1   0    1.97    0.11
   1  -1   0    2.00    0.09
   1  -1   0    2.04    0.13
  -1   1   0    1.90    0.14
  -1   1   0    2.22    0.08
  -1  -1   0   73.39    1.28
  -2  -1   0    0.17    0.04
  -3  -1   0  327.17    5.65
  -3  -1   0  326.23    5.31
  -3  -1   0  326.71    5.43
   3   1   0  329.77    5.29
   3   1   0  323.68    5.38
   3   1   0  329.23    5.32
  -4  -1   0  131.54    2.75
  -4  -1   0  138.21    2.30
  -4  -1   0  139.38    2.54
  -4  -1   0  137.95    2.50
  -4  -1   0  137.20    2.35
   4   1   0  136.02    2.32
   4   1   0  134.94    2.42
   4   1   0  136.56    2.36
  -5  -1   0   82.82    1.78
  -5  -1   0   83.41    1.55
  -5  -1   0   83.06    2.05
  -5  -1   0   83.85    1.49
  -5  -1   0   84.32    1.73
   5   1   0   85.34    1.52
   5   1   0   85.05    1.58
   5   1   0   84.84    1.63
  -6  -1   0   11.44    0.76
  -6  -1   0   11.67    0.34
  -6  -1   0   11.74    0.40
  -6  -1   0   12.25    0.63
   6   1   0   11.39    0.37
   6   1   0   11.55    0.42
   6   1   0   11.73    0.46
  -7  -1   0   12.46    0.73
  -7  -1   0   12.38    0.88
   7   1   0   12.62    0.47
   7   1   0   12.06    0.40
   7   1   0   12.76    0.51
  -8  -1   0    4.83    0.62
  -8  -1   0    3.83    0.62
   8   1   0    4.26    0.28
   8   1   0    4.25    0.38
   8   1   0    4.96    0.38
   8   1   0    5.87    0.79
  -9  -1   0    0.75    0.50
   9   1   0    0.22    0.26
   9   1   0    0.24    0.18
   9   1   0    0.67    0.53
 -10  -1   0    0.80    0.59
  10   1   0    1.31    0.68
  10   1   0    0.96    0.36
  10  -2   0   -0.23    0.67
 -10   2   0    0.83    0.58
   9  -2   0    0.12    0.51
  -9   2   0   -0.24    0.43
   8  -2   0   21.27    1.12
  -8   2   0   16.83    1.10
  -8   2   0   18.14    0.82
   7  -2   0    2.62    0.25
   7  -2   0    2.57    0.25
   7  -2   0    2.23    0.43
   7  -2   0    2.60    0.27
  -7   2   0    3.00    0.40
   6  -2   0   15.40    0.77
   6  -2   0   14.29    0.49
   6  -2   0   13.83    0.44
   6  -2   0   13.67    0.44
  -6   2   0   13.07    0.83
  -6   2   0   14.09    0.58
  -6   2   0   13.96    0.38
  -6   2   0   13.72    0.40
   5  -2   0  185.88    3.27
   5  -2   0  184.76    3.18
   5  -2   0  189.88    3.61
   5  -2   0  189.31    3.21
  -5   2   0  191.59    3.14
  -5   2   0  187.01    3.17
  -5   2   0  182.68    3.80
  -5   2   0  187.22    3.29
   4  -2   0    8.21    0.30
   4  -2   0    8.66    0.47
   4  -2   0    7.93    0.31
  -4   2   0    7.70    0.52
  -4   2   0    8.34    0.28
  -4   2   0    7.89    0.34
  -4   2   0    7.95    0.30
   3  -2   0   42.90    1.06
   3  -2   0   42.43    0.86
   3  -2   0   44.21    1.14
   3  -2   0   41.84    0.85
  -3   2   0   44.79    0.85
  -3   2   0   41.41    1.11
  -3   2   0   41.56    1.04
  -3   2   0   42.36    0.83
  -3   2   0   41.41    0.86
   2  -2   0   36.90    0.89
   2  -2   0   34.05    0.71
   2  -2   0   34.84    0.72
   2  -2   0   35.95    0.86
  -2   2   0   34.23    0.72
  -2   2   0   35.27    0.89
  -2   2   0   36.86    0.66
  -2   2   0   34.62    0.84
   0  -2   0   32.26    0.65
   0  -2   0   31.59    0.64
   0  -2   0   33.15    0.68
   0   2   0   31.58    0.71
   0   2   0   31.93    0.65
   0   2   0   32.89    0.68
  -1  -2   0   86.19    1.43
  -1  -2   0   85.63    1.52
  -1  -2   0   86.32    1.52
  -1  -2   0   92.41    1.56
  -1  -2   0   85.15    1.58
   1   2   0   87.71    1.52
   1   2   0   85.60    1.57
   1   2   0   86.46    1.52
  -3  -2   0   75.39    1.51
  -3  -2   0   77.51    1.52
  -3  -2   0   74.82    1.36
  -3  -2   0   77.38    1.67
   3   2   0   74.62    1.38
   3   2   0   75.70    1.47
   3   2   0   70.55    1.28
   3   2   0   74.62    1.37
  -4  -2   0  247.85    4.14
  -4  -2   0  242.78    4.10
  -4  -2   0  256.52    4.36
  -4  -2   0  250.18    4.33
  -4  -2   0  247.23    4.56
   4   2   0  239.39    4.11
   4   2   0  248.72    4.24
   4   2   0  247.88    4.15
  -5  -2   0    9.36    0.32
  -5  -2   0    8.17    0.58
  -5  -2   0    8.59    0.35
  -5  -2   0    9.22    0.53
  -5  -2   0    8.63    0.47
   5   2   0    8.62    0.36
   5   2   0    8.80    0.41
   5   2   0    8.72    0.33
  -6  -2   0    0.99    0.33
  -6  -2   0    0.63    0.14
  -6  -2   0    0.87    0.34
  -6  -2   0    0.70    0.21
  -6  -2   0    0.67    0.17
   6   2   0    0.59    0.14
   6   2   0    0.80    0.17
   6   2   0    0.67    0.17
  -7  -2   0    9.47    0.36
  -7  -2   0    9.66    0.82
  -7  -2   0    9.89    0.70
   7   2   0   10.01    0.51
   7   2   0    9.40    0.39
   7   2   0    9.74    0.47
  -8  -2   0    7.28    0.80
  -8  -2   0    8.15    0.34
   8   2   0    7.10    0.49
   8   2   0    8.86    0.48
   8   2   0    7.60    0.42
   8   2   0    7.76    0.39
  -9  -2   0    8.94    0.99
   9   2   0    7.40    0.51
   9   2   0    8.70    0.62
   9   2   0    6.98    0.50
   9   2   0    7.24    0.54
   9   2   0    7.51    0.41
 -10  -2   0    0.12    0.58
  10   2   0    0.00    0.31
  10   2   0    0.16    0.40
  10   2   0    1.24    0.67
  10  -3   0   -0.04    0.68
 -10   3   0    0.21    0.58
   9  -3   0    3.49    0.69
  -9   3   0    2.90    0.71
   8  -3   0    2.51    0.30
   8  -3   0    2.84    0.28
   8  -3   0    2.73    0.58
  -8   3   0    2.07    0.54
   7  -3   0    6.59    0.69
   7  -3   0    5.95    0.36
   7  -3   0    5.59    0.37
   7  -3   0    6.15    0.33
  -7   3   0    5.06    0.71
  -7   3   0    5.77    0.26
  -7   3   0    5.82    0.48
   6  -3   0   50.58    1.12
   6  -3   0   51.37    1.07
   6  -3   0   51.61    1.52
   6  -3   0   50.67    1.17
  -6   3   0   51.35    1.17
  -6   3   0   51.97    1.02
  -6   3   0   48.39    1.64
  -6   3   0   51.70    1.07
   5  -3   0    7.13    0.33
   5  -3   0    7.79    0.36
   5  -3   0    7.19    0.55
  -5   3   0    7.27    0.60
  -5   3   0    7.23    0.34
  -5   3   0    7.66    0.30
  -5   3   0    7.70    0.37
   4  -3   0   98.50    1.83
   4  -3   0   98.21    2.12
   4  -3   0   98.79    1.80
  -4   3   0   97.60    1.76
  -4   3   0   99.53    1.76
  -4   3   0   96.83    1.83
  -4   3   0   96.04    2.09
  -4   3   0   96.85    2.22
   3  -3   0   45.00    1.16
   3  -3   0   45.84    0.98
   3  -3   0   45.44    0.95
   3  -3   0   45.61    1.21
  -3   3   0   45.81    1.15
  -3   3   0   44.70    1.21
  -3   3   0   48.16    0.88
  -3   3   0   46.19    0.98
   2  -3   0    9.93    0.46
   2  -3   0    9.41    0.33
   2  -3   0    9.58    0.43
   2  -3   0    9.40    0.33
  -2   3   0    8.66    0.42
  -2   3   0    9.53    0.42
  -2   3   0    9.26    0.34
  -1  -3   0   21.53    0.53
  -1  -3   0   20.33    0.58
  -1  -3   0   21.97    0.53
  -1  -3   0   22.16    0.46
   1   3   0   22.13    0.63
   1   3   0   21.62    0.54
   1   3   0   22.56    0.53
   1   3   0   20.35    0.58
  -2  -3   0  133.09    2.30
  -2  -3   0  130.56    2.30
  -2  -3   0  133.98    2.40
  -2  -3   0  128.81    2.41
  -2  -3   0  130.28    2.14
   2   3   0  132.66    2.31
   2   3   0  130.70    2.39
   2   3   0  131.82    2.30
  -3  -3   0    3.73    0.23
  -3  -3   0    4.13    0.31
   3   3   0    4.09    0.24
   3   3   0    3.55    0.29
   3   3   0    3.76    0.23
  -4  -3   0    3.65    0.38
  -4  -3   0    3.47    0.23
  -4  -3   0    2.84    0.40
   4   3   0    3.40    0.31
   4   3   0    2.74    0.23
  -5  -3   0   17.24    0.74
  -5  -3   0   17.79    0.52
  -5  -3   0   18.16    0.71
  -5  -3   0   17.56    0.55
  -5  -3   0   16.16    0.81
   5   3   0   16.43    0.41
   5   3   0   17.34    0.55
   5   3   0   17.75    0.63
   5   3   0   17.26    0.52
  -6  -3   0    6.46    0.33
  -6  -3   0    5.47    0.57
  -6  -3   0    6.73    0.51
  -6  -3   0    6.50    0.37
  -6  -3   0    6.98    0.64
   6   3   0    6.31    0.45
   6   3   0    6.52    0.39
   6   3   0    6.26    0.28
  -7  -3   0    2.15    0.35
  -7  -3   0    3.36    0.37
  -7  -3   0    3.24    0.63
  -7  -3   0    3.01    0.54
   7   3   0    2.85    0.42
   7   3   0    2.82    0.31
   7   3   0    2.72    0.27
   7   3   0    2.38    0.22
  -8  -3   0    0.80    0.27
  -8  -3   0    1.17    0.41
   8   3   0   -0.14    0.21
   8   3   0    0.20    0.20
   8   3   0    0.34    0.19
   8   3   0    0.02    0.25
   8   3   0    0.14    0.16
  -9  -3   0    0.80    0.49
   9   3   0    0.40    0.24
   9   3   0    0.12    0.27
   9   3   0    0.55    0.25
   9   3   0    0.52    0.20
   9   3   0    0.52    0.30
 -10  -3   0    0.06    0.61
  10   3   0    0.27    0.28
  10   3   0    0.50    0.33
  10  -4   0    1.05    0.75
 -10   4   0    1.14    0.59
   9  -4   0    3.12    0.71
  -9   4   0    2.68    0.70
   8  -4   0    2.42    0.31
   8  -4   0    2.60    0.58
   8  -4   0    1.60    0.22
   8  -4   0    1.21    0.19
   8  -4   0    1.62    0.26
  -8   4   0    2.87    0.65
   7  -4   0    6.21    0.42
   7  -4   0    5.80    0.41
   7  -4   0    6.32    0.43
  -7   4   0    5.69    0.77
  -7   4   0    6.33    0.39
  -7   4   0    5.84    0.47
  -7   4   0    6.74    0.31
   6  -4   0    0.06    0.14
   6  -4   0   -0.09    0.16
   6  -4   0   -0.26    0.28
  -6   4   0   -0.22    0.31
  -6   4   0   -0.05    0.12
  -6   4   0    0.16    0.18
  -6   4   0    0.02    0.22
   5  -4   0   10.01    0.45
   5  -4   0   10.51    0.42
   5  -4   0   11.21    0.68
  -5   4   0   10.23    0.45
  -5   4   0    9.50    0.67
  -5   4   0    9.85    0.38
  -5   4   0   10.09    0.39
  -5   4   0   10.72    0.64
   4  -4   0   29.35    1.00
   4  -4   0   30.51    0.76
   4  -4   0   30.49    0.80
  -4   4   0   30.96    0.81
  -4   4   0   29.74    0.99
  -4   4   0   30.59    0.74
  -4   4   0   29.83    1.07
  -4   4   0   31.53    0.66
   3  -4   0  365.98    6.18
   3  -4   0  371.67    6.22
   3  -4   0  376.10    6.23
   3  -4   0  376.50    6.49
  -3   4   0  365.45    6.45
  -3   4   0  374.41    6.23
  -3   4   0  376.76    6.55
   2  -4   0    0.90    0.15
   2  -4   0    1.60    0.28
   2  -4   0    0.94    0.20
   2  -4   0    1.66    0.25
   2  -4   0    0.97    0.16
  -2   4   0    1.02    0.21
  -2   4   0    1.13    0.17
  -2   4   0    0.78    0.14
   1  -4   0   14.45    0.56
   1  -4   0   15.01    0.47
   1  -4   0   14.65    0.47
   1  -4   0   15.35    0.51
  -1   4   0   14.51    0.56
  -1   4   0   15.12    0.46
  -1   4   0   14.73    0.48
   0  -4   0   26.61    0.72
   0  -4   0   25.67    0.66
   0  -4   0   26.11    0.67
   0  -4   0   25.65    0.77
   0   4   0   26.72    0.66
   0   4   0   26.43    0.77
   0   4   0   26.55    0.73
  -1  -4   0   20.29    0.64
  -1  -4   0   21.71    0.58
  -1  -4   0   21.52    0.50
  -1  -4   0   21.54    0.59
   1   4   0   20.92    0.65
   1   4   0   22.51    0.71
   1   4   0   22.43    0.61
   1   4   0   22.27    0.58
  -3  -4   0    4.16    0.36
  -3  -4   0    3.38    0.27
  -3  -4   0    3.67    0.28
  -3  -4   0    4.30    0.40
   3   4   0    3.37    0.27
   3   4   0    3.82    0.28
   3   4   0    4.21    0.36
  -4  -4   0   95.38    2.03
  -4  -4   0   90.73    2.00
  -4  -4   0   96.00    1.83
   4   4   0   95.14    1.83
   4   4   0   94.85    1.84
   4   4   0   95.07    1.95
  -5  -4   0   20.83    0.64
  -5  -4   0   21.30    0.83
  -5  -4   0   21.18    0.85
  -5  -4   0   19.56    0.92
  -5  -4   0   20.86    0.63
   5   4   0   21.09    0.66
   5   4   0   21.43    0.75
   5   4   0   20.64    0.66
  -6  -4   0    3.44    0.34
  -6  -4   0    2.64    0.31
  -6  -4   0    2.51    0.50
  -6  -4   0    2.21    0.35
   6   4   0    3.12    0.42
   6   4   0    2.79    0.31
   6   4   0    2.77    0.35
  -7  -4   0    2.94    0.41
  -7  -4   0    3.32    0.34
  -7  -4   0    1.76    0.77
  -7  -4   0    3.59    0.41
   7   4   0    2.71    0.35
   7   4   0    3.41    0.38
   7   4   0    2.94    0.33
  -8  -4   0    8.10    0.78
  -8  -4   0    8.95    0.88
  -8  -4   0    8.32    0.55
  -8  -4   0    8.03    0.46
   8   4   0    8.42    0.59
   8   4   0    7.21    0.65
   8   4   0    7.26    0.49
  -9  -4   0    1.11    0.54
  -9  -4   0    1.20    0.27
   9   4   0    0.85    0.35
   9   4   0    0.66    0.34
   9   4   0    1.12    0.32
 -10  -4   0    1.00    0.62
  10   4   0    2.12    0.37
  10   4   0    1.37    0.42
  10  -5   0   -1.68    0.79
 -10   5   0   -0.21    0.56
   9  -5   0    4.66    0.86
   9  -5   0    3.96    0.48
   9  -5   0    4.29    0.39
  -9   5   0    5.44    0.91
   8  -5   0    9.71    0.48
   8  -5   0    9.64    1.02
   8  -5   0    9.14    0.47
   8  -5   0   10.11    0.55
   8  -5   0   10.31    0.58
  -8   5   0    9.83    0.63
  -8   5   0   10.12    0.41
  -8   5   0   10.12    0.98
   7  -5   0    6.16    0.40
   7  -5   0    6.30    0.81
   7  -5   0    5.98    0.42
   7  -5   0    6.59    0.47
  -7   5   0    6.52    0.75
  -7   5   0    6.39    0.35
  -7   5   0    6.20    0.45
   6  -5   0    2.67    0.32
   6  -5   0    2.50    0.31
   6  -5   0    3.45    0.52
   6  -5   0    3.42    0.38
  -6   5   0    2.38    0.27
  -6   5   0    2.62    0.47
  -6   5   0    2.99    0.39
  -6   5   0    2.71    0.32
  -6   5   0    2.72    0.55
   5  -5   0    0.66    0.18
   5  -5   0    1.09    0.21
   5  -5   0    0.55    0.30
   5  -5   0    0.98    0.20
  -5   5   0    0.71    0.18
  -5   5   0    0.86    0.18
  -5   5   0    0.87    0.35
  -5   5   0    0.77    0.21
  -5   5   0    0.60    0.29
   4  -5   0   14.17    0.51
   4  -5   0   14.23    0.56
   4  -5   0   11.43    0.64
   4  -5   0   13.56    0.71
  -4   5   0   12.22    0.67
  -4   5   0   13.72    0.74
  -4   5   0   13.59    0.55
   3  -5   0  183.03    3.53
   3  -5   0  179.61    3.24
   3  -5   0  177.56    3.20
   3  -5   0  182.56    3.26
  -3   5   0  175.49    3.47
  -3   5   0  180.25    3.18
  -3   5   0  178.35    3.26
   2  -5   0   69.97    1.45
   2  -5   0   69.11    1.47
   2  -5   0   72.48    1.73
   2  -5   0   70.47    1.51
   2  -5   0   69.69    1.66
  -2   5   0   69.95    1.65
  -2   5   0   69.26    1.49
  -2   5   0   68.92    1.43
   1  -5   0   89.16    1.75
   1  -5   0   88.74    1.81
   1  -5   0   87.67    1.76
  -1   5   0   89.07    1.73
  -1   5   0   87.39    1.92
  -1   5   0   90.05    1.78
   0  -5   0   21.75    0.71
   0  -5   0   21.07    0.64
   0  -5   0   21.95    0.76
   0  -5   0   21.65    0.64
   0   5   0   22.11    0.74
   0   5   0   21.89    0.76
   0   5   0   22.40    0.63
  -1  -5   0   20.33    0.61
  -1  -5   0   19.84    0.69
  -1  -5   0   20.14    0.53
   1   5   0   20.32    0.71
   1   5   0   20.56    0.64
   1   5   0   21.32    0.62
  -2  -5   0  117.12    2.38
  -2  -5   0  121.69    2.25
  -2  -5   0  122.26    2.08
  -2  -5   0  117.41    2.26
   2   5   0  119.37    2.37
   2   5   0  118.89    2.47
   2   5   0  118.63    2.28
   2   5   0  120.73    2.24
  -3  -5   0   61.28    1.32
  -3  -5   0   57.99    1.29
  -3  -5   0   58.91    1.45
   3   5   0   58.28    1.32
   3   5   0   60.18    1.29
   3   5   0   58.73    1.42
  -4  -5   0  214.60    3.77
  -4  -5   0  212.04    4.00
  -4  -5   0  210.69    3.75
   4   5   0  207.28    3.78
   4   5   0  211.53    3.75
   4   5   0  215.08    3.92
  -5  -5   0    7.14    0.63
  -5  -5   0    7.61    0.57
  -5  -5   0    6.69    0.41
   5   5   0    6.05    0.42
   5   5   0    7.74    0.55
   5   5   0    7.10    0.43
  -6  -5   0   14.52    0.79
  -6  -5   0   12.44    0.57
  -6  -5   0   13.46    0.60
  -6  -5   0   12.67    0.86
   6   5   0   11.15    0.85
   6   5   0   13.37    0.72
   6   5   0   13.60    0.62
  -7  -5   0   36.60    1.33
  -7  -5   0   35.21    1.49
  -7  -5   0   35.77    1.04
   7   5   0   36.42    1.19
   7   5   0   34.10    1.02
   7   5   0   36.39    1.08
  -8  -5   0    9.29    0.62
  -8  -5   0    6.39    0.88
  -8  -5   0    7.91    0.90
  -8  -5   0    7.91    0.54
   8   5   0    8.35    0.58
   8   5   0    8.40    0.65
   8   5   0    7.61    0.76
  -9  -5   0    3.06    0.59
  -9  -5   0    3.06    0.74
  -9  -5   0    3.17    0.50
  -9  -5   0    2.93    0.39
   9   5   0    3.30    0.49
   9   5   0    2.10    0.49
   9   5   0    3.20    0.45
   9  -6   0   19.12    0.83
   9  -6   0   20.37    0.70
   9  -6   0   19.68    1.52
  -9   6   0   20.08    1.41
   8  -6   0   17.47    0.67
   8  -6   0   17.37    0.66
   8  -6   0   18.79    1.30
  -8   6   0   16.66    0.57
  -8   6   0   17.39    1.26
  -8   6   0   17.25    0.96
   7  -6   0    0.86    0.27
   7  -6   0    1.12    0.24
   7  -6   0    1.10    0.26
   7  -6   0    1.48    0.54
  -7   6   0    1.20    0.23
  -7   6   0    1.03    0.50
   6  -6   0    1.56    0.27
   6  -6   0    0.68    0.38
   6  -6   0    1.42    0.30
   6  -6   0    1.41    0.25
  -6   6   0    1.47    0.52
  -6   6   0    1.68    0.30
  -6   6   0    1.68    0.45
  -6   6   0    1.70    0.25
   5  -6   0    9.32    0.48
   5  -6   0    8.74    0.52
   5  -6   0    9.46    0.74
   5  -6   0    8.75    0.53
  -5   6   0    9.34    0.71
  -5   6   0    9.31    0.54
  -5   6   0    9.24    0.44
   4  -6   0    4.75    0.43
   4  -6   0    4.90    0.39
   4  -6   0    4.97    0.36
   4  -6   0    4.57    0.54
  -4   6   0    4.32    0.40
  -4   6   0    4.59    0.53
  -4   6   0    5.35    0.42
   3  -6   0    7.79    0.48
   3  -6   0    7.74    0.44
   3  -6   0    7.93    0.43
  -3   6   0    8.28    0.58
  -3   6   0    8.55    0.47
  -3   6   0    7.73    0.39
   2  -6   0   31.56    0.93
   2  -6   0   31.15    0.89
   2  -6   0   30.48    0.86
   2  -6   0   31.19    1.05
  -2   6   0   31.95    1.05
  -2   6   0   31.11    0.84
  -2   6   0   31.26    0.90
   1  -6   0  139.87    2.88
   1  -6   0  142.28    2.65
   1  -6   0  139.87    2.67
   1  -6   0  141.22    2.74
  -1   6   0  141.61    2.62
  -1   6   0  138.15    2.86
  -1   6   0  140.69    2.69
   0  -6   0   17.48    0.68
   0  -6   0   17.31    0.62
   0  -6   0   17.19    0.75
   0  -6   0   17.16    0.61
   0   6   0   17.13    0.73
   0   6   0   17.46    0.64
   0   6   0   17.56    0.59
  -1  -6   0   29.15    0.84
  -1  -6   0   28.87    0.73
  -1  -6   0   28.94    0.93
  -1  -6   0   30.01    0.83
   1   6   0   30.36    0.87
   1   6   0   29.92    0.83
   1   6   0   29.57    0.96
  -2  -6   0    4.62    0.35
  -2  -6   0    5.10    0.44
  -2  -6   0    4.06    0.35
  -2  -6   0    4.81    0.27
   2   6   0    4.71    0.37
   2   6   0    4.84    0.35
   2   6   0    4.90    0.47
   2   6   0    5.04    0.46
  -3  -6   0   18.89    0.46
  -3  -6   0   18.31    0.78
  -3  -6   0   19.35    0.66
  -3  -6   0   18.54    0.67
   3   6   0   18.73    0.66
   3   6   0   19.28    0.79
   3   6   0   19.04    0.84
   3   6   0   19.40    0.70
  -4  -6   0   56.99    1.35
  -4  -6   0   55.75    1.32
  -4  -6   0   53.83    1.51
   4   6   0   54.89    1.31
   4   6   0   54.48    1.34
   4   6   0   55.33    1.47
  -5  -6   0   64.17    1.49
  -5  -6   0   64.02    1.73
   5   6   0   62.27    1.47
   5   6   0   64.43    1.65
   5   6   0   59.98    1.49
  -6  -6   0   11.31    0.88
  -6  -6   0   11.43    0.82
   6   6   0    8.53    0.61
   6   6   0   11.10    0.75
   6   6   0   12.79    0.64
  -7  -6   0    3.23    0.42
  -7  -6   0    2.06    0.58
  -7  -6   0    3.21    0.40
  -7  -6   0    2.76    0.49
   7   6   0    3.40    0.44
   7   6   0    2.62    0.45
   7   6   0    3.21    0.40
  -8  -6   0    1.33    0.34
  -8  -6   0    0.68    0.53
  -8  -6   0    1.02    0.54
  -8  -6   0    0.35    0.36
   8   6   0    0.44    0.35
   8   6   0    0.47    0.40
  -9  -6   0   14.20    0.79
  -9  -6   0   13.75    0.89
  -9  -6   0   11.91    1.16
   9   6   0    9.18    1.11
   9   6   0   11.55    0.84
   9   6   0   13.35    0.91
   9  -7   0    0.49    0.44
   9  -7   0    0.44    0.32
   9  -7   0    1.25    0.87
   9  -7   0    0.07    0.32
   9  -7   0    0.23    0.25
  -9   7   0    0.65    0.40
  -9   7   0   -0.21    0.27
   8  -7   0    2.41    0.35
   8  -7   0    2.00    0.74
   8  -7   0    2.25    0.40
   8  -7   0    1.75    0.31
  -8   7   0    2.47    0.45
  -8   7   0    2.78    0.33
   7  -7   0    1.17    0.27
   7  -7   0    1.39    0.29
   7  -7   0    0.98    0.33
   7  -7   0    1.13    0.58
  -7   7   0    2.31    0.64
  -7   7   0    1.44    0.27
   6  -7   0   32.99    1.02
   6  -7   0   34.59    1.46
   6  -7   0   34.52    1.10
   6  -7   0   33.99    1.00
  -6   7   0   33.54    0.95
   5  -7   0    2.25    0.31
   5  -7   0    3.11    0.40
   5  -7   0    2.98    0.45
  -5   7   0    2.45    0.51
   4  -7   0    9.17    0.52
   4  -7   0    7.93    0.68
   4  -7   0   10.08    0.58
   4  -7   0    8.32    0.53
  -4   7   0    9.82    0.57
  -4   7   0    8.98    0.48
  -4   7   0    7.93    0.69
   3  -7   0   10.70    0.53
   3  -7   0   11.13    0.59
   3  -7   0   10.95    0.57
   3  -7   0   11.97    0.73
  -3   7   0   11.16    0.59
  -3   7   0   10.86    0.51
  -3   7   0    9.65    0.68
   2  -7   0    0.50    0.20
   2  -7   0    0.67    0.22
   2  -7   0    0.54    0.20
   2  -7   0    1.12    0.33
  -2   7   0    0.71    0.20
  -2   7   0    0.91    0.30
  -2   7   0    0.35    0.18
   1  -7   0   15.42    0.64
   1  -7   0   15.89    0.70
   1  -7   0   15.63    0.62
   1  -7   0   15.35    0.77
  -1   7   0   15.50    0.76
  -1   7   0   15.92    0.66
  -1   7   0   15.55    0.60
   0  -7   0    2.15    0.38
   0  -7   0    1.40    0.24
   0  -7   0    1.44    0.23
   0  -7   0    2.45    0.32
   0   7   0    1.92    0.33
   0   7   0    2.10    0.27
   0   7   0    1.51    0.26
  -1  -7   0   35.06    1.02
  -1  -7   0   36.76    1.01
  -1  -7   0   35.65    1.12
  -1  -7   0   36.75    0.91
   1   7   0   36.23    1.16
   1   7   0   36.22    1.05
   1   7   0   35.54    1.18
   1   7   0   36.72    1.00
  -2  -7   0    7.14    0.47
  -2  -7   0    7.48    0.47
  -2  -7   0    8.24    0.38
  -2  -7   0    8.27    0.57
   2   7   0    8.58    0.65
   2   7   0    7.92    0.47
   2   7   0    8.00    0.60
   2   7   0    8.30    0.51
  -3  -7   0    2.54    0.32
  -3  -7   0    2.53    0.23
  -3  -7   0    2.55    0.31
  -3  -7   0    2.30    0.34
   3   7   0    2.46    0.37
   3   7   0    3.98    0.52
   3   7   0    2.93    0.38
   3   7   0    3.56    0.41
  -4  -7   0   62.66    1.50
  -4  -7   0   63.71    1.75
  -4  -7   0   60.12    1.50
   4   7   0   61.65    1.54
   4   7   0   63.07    1.70
   4   7   0   63.29    1.50
   4   7   0   60.51    1.79
  -5  -7   0    0.20    0.24
  -5  -7   0    0.23    0.26
  -5  -7   0    0.11    0.22
   5   7   0    0.04    0.29
   5   7   0    0.48    0.26
   5   7   0    0.60    0.27
  -6  -7   0   14.18    1.06
  -6  -7   0   14.12    0.78
   6   7   0   13.56    1.11
   6   7   0   13.05    0.74
   6   7   0   13.61    0.74
  -7  -7   0    3.43    0.46
  -7  -7   0    4.17    0.68
  -7  -7   0    3.00    0.42
  -7  -7   0    2.18    0.46
   7   7   0    1.70    0.51
   7   7   0    1.40    0.45
   7   7   0    4.86    0.60
  -8  -7   0    0.46    0.54
  -8  -7   0    0.28    0.41
  -8  -7   0    0.79    0.39
   8   7   0   -0.03    0.40
   8   7   0   -0.10    0.46
   8   7   0   -0.42    0.40
  -9  -7   0    0.07    0.67
  -9  -7   0    0.57    0.43
  -9  -7   0   -0.45    0.65
  -9  -7   0    0.46    0.70
   9   7   0    0.99    0.50
   9   7   0   -0.45    0.57
   8  -8   0    0.38    0.30
   8  -8   0    0.59    0.34
   8  -8   0    0.61    0.43
   8  -8   0    0.34    0.73
  -8   8   0   -0.17    0.30
  -8   8   0    0.77    0.45
   7  -8   0    2.65    0.48
   7  -8   0    1.49    0.33
   7  -8   0    2.23    0.37
   7  -8   0    1.98    0.67
  -7   8   0    1.41    0.63
  -7   8   0    2.25    0.34
  -7   8   0    1.84    0.45
   6  -8   0    3.52    0.67
   6  -8   0    2.65    0.37
   6  -8   0    2.71    0.44
   6  -8   0    3.27    0.41
  -6   8   0    3.17    0.63
  -6   8   0    2.68    0.35
  -6   8   0    3.43    0.57
   5  -8   0    6.10    0.50
   5  -8   0    6.87    0.84
   5  -8   0    6.50    0.58
   5  -8   0    7.29    0.58
  -5   8   0    5.83    0.49
   4  -8   0    1.02    0.42
   4  -8   0    0.62    0.25
   4  -8   0    0.86    0.25
   4  -8   0    1.16    0.32
  -4   8   0    0.33    0.35
  -4   8   0    0.90    0.26
  -4   8   0    0.42    0.27
   3  -8   0    0.46    0.32
   3  -8   0    0.43    0.24
   3  -8   0    1.31    0.32
   3  -8   0    0.75    0.25
  -3   8   0    1.29    0.31
  -3   8   0    0.63    0.22
  -3   8   0    0.55    0.34
   2  -8   0   12.78    0.66
   2  -8   0   13.21    0.82
   2  -8   0   12.80    0.71
   2  -8   0   12.55    0.62
  -2   8   0   12.25    0.66
  -2   8   0   13.62    0.81
  -2   8   0   13.71    0.62
   1  -8   0   33.58    1.24
   1  -8   0   33.96    1.12
   1  -8   0   33.33    1.01
   1  -8   0   33.83    1.06
  -1   8   0   34.38    1.00
  -1   8   0   33.38    1.23
  -1   8   0   32.31    1.05
   0  -8   0    1.04    0.23
   0  -8   0    0.83    0.22
   0  -8   0    1.33    0.37
   0  -8   0    1.37    0.29
   0  -8   0    0.92    0.23
   0   8   0    1.46    0.29
   0   8   0    1.06    0.26
   0   8   0    1.80    0.36
  -1  -8   0    0.39    0.19
  -1  -8   0   -0.02    0.20
  -1  -8   0    0.00    0.18
  -1  -8   0    0.29    0.22
   1   8   0    0.17    0.24
   1   8   0    0.25    0.20
   1   8   0   -0.01    0.26
  -2  -8   0   -0.03    0.21
  -2  -8   0    0.02    0.17
  -2  -8   0    0.10    0.24
  -2  -8   0    0.10    0.22
   2   8   0    0.09    0.20
   2   8   0   -0.02    0.26
   2   8   0   -0.25    0.22
   2   8   0    0.08    0.28
  -3  -8   0    0.22    0.17
  -3  -8   0    0.71    0.27
  -3  -8   0    0.72    0.26
  -3  -8   0    0.06    0.23
   3   8   0    0.78    0.26
   3   8   0    0.21    0.31
   3   8   0    0.28    0.26
   3   8   0    0.47    0.36
  -4  -8   0   27.29    0.96
  -4  -8   0   25.77    0.95
  -4  -8   0   23.21    1.37
   4   8   0   26.47    1.21
   4   8   0   26.19    0.99
   4   8   0   24.24    1.81
   4   8   0   27.08    1.00
  -5  -8   0    0.74    0.29
  -5  -8   0    0.16    0.27
  -5  -8   0   -0.01    0.33
   5   8   0    0.01    0.41
   5   8   0    0.46    0.36
   5   8   0    0.17    0.32
   5   8   0    0.34    0.29
  -6  -8   0   18.39    0.89
  -6  -8   0   20.18    0.88
  -6  -8   0   17.70    1.16
   6   8   0   18.89    1.17
   6   8   0   19.25    0.93
   6   8   0   18.48    0.89
  -7  -8   0   -0.12    0.52
  -7  -8   0    0.25    0.43
  -7  -8   0    0.26    0.42
   7   8   0   -0.56    0.45
   7   8   0   -0.52    0.39
   7   8   0   -0.01    0.40
  -8  -8   0    0.48    0.47
  -8  -8   0    1.02    0.63
  -8  -8   0    1.14    0.50
  -8  -8   0    1.31    0.74
   8   8   0   -0.19    0.51
   8   8   0    0.40    0.51
   8   8   0   -0.96    0.55
   8  -9   0    2.00    0.57
   8  -9   0    1.82    0.43
   8  -9   0    1.51    0.44
   8  -9   0    2.67    0.95
  -8   9   0    1.85    0.55
  -8   9   0    2.01    0.86
   7  -9   0   -0.21    0.32
   7  -9   0    0.33    0.41
   7  -9   0   -0.56    0.68
   7  -9   0   -0.11    0.31
  -7   9   0    0.23    0.31
  -7   9   0   -0.15    0.62
  -7   9   0    0.45    0.45
   6  -9   0    0.48    0.38
   6  -9   0   -0.04    0.30
   6  -9   0    0.41    0.58
   6  -9   0    0.49    0.31
  -6   9   0    0.18    0.31
  -6   9   0    0.95    0.45
  -6   9   0    0.11    0.53
   5  -9   0    4.30    0.62
   5  -9   0    3.46    0.63
   5  -9   0    3.76    0.49
   5  -9   0    4.55    0.53
  -5   9   0    4.47    0.73
  -5   9   0    3.53    0.40
   4  -9   0    6.85    0.87
   4  -9   0    7.19    0.66
   4  -9   0    7.49    0.63
   4  -9   0    6.66    0.56
  -4   9   0    6.96    0.66
  -4   9   0    7.53    0.53
   3  -9   0   15.42    1.01
   3  -9   0   13.67    0.70
   3  -9   0   13.55    0.80
   3  -9   0   12.94    0.75
  -3   9   0   15.76    0.83
  -3   9   0   13.92    0.68
   2  -9   0   11.55    0.74
   2  -9   0    9.92    0.86
   2  -9   0   10.18    0.68
   2  -9   0   10.22    0.64
  -2   9   0   10.71    0.70
  -2   9   0   11.12    0.61
   1  -9   0   13.54    0.70
   1  -9   0   11.80    0.70
   1  -9   0   12.51    0.66
   1  -9   0   12.53    0.78
   1  -9   0   12.63    1.02
  -1   9   0   13.81    0.75
  -1   9   0   13.22    0.70
   0  -9   0    8.66    0.64
   0  -9   0    8.94    0.72
   0  -9   0    8.37    0.59
   0  -9   0    8.70    0.55
   0   9   0    9.36    0.66
   0   9   0    9.21    0.59
   0   9   0    8.05    0.87
  -1  -9   0   56.08    1.48
  -1  -9   0   55.32    1.53
  -1  -9   0   56.74    1.36
   1   9   0   54.97    1.45
   1   9   0   54.95    1.56
  -2  -9   0    2.07    0.38
  -2  -9   0    1.67    0.27
  -2  -9   0    1.34    0.34
   2   9   0    1.34    0.32
   2   9   0    1.17    0.44
   2   9   0    1.48    0.37
  -3  -9   0    1.29    0.35
  -3  -9   0    1.15    0.25
  -3  -9   0    1.21    0.35
   3   9   0    0.35    0.38
   3   9   0    0.89    0.41
   3   9   0    1.77    0.40
  -4  -9   0    1.25    0.38
  -4  -9   0    0.78    0.34
   4   9   0    0.47    0.49
   4   9   0    0.64    0.37
   4   9   0    1.05    0.35
   4   9   0    1.10    0.45
  -5  -9   0    3.25    0.45
  -5  -9   0    3.10    0.58
   5   9   0    2.88    0.55
   5   9   0    3.38    0.52
   5   9   0    4.57    0.70
   5   9   0    4.33    0.54
  -6  -9   0    1.11    0.46
  -6  -9   0    1.01    0.41
   6   9   0   -0.19    0.46
   6   9   0    0.69    0.40
   6   9   0    0.98    0.45
   6   9   0   -0.42    0.57
  -7  -9   0    1.29    0.49
  -7  -9   0    1.00    0.70
  -7  -9   0    0.64    0.50
  -7  -9   0   -0.33    0.52
   7   9   0    0.78    0.52
   7   9   0    0.17    0.74
   7   9   0    0.24    0.49
   7 -10   0   -0.19    0.56
   7 -10   0   -0.15    0.80
   7 -10   0    0.48    0.44
   7 -10   0   -0.14    0.41
  -7  10   0    1.85    0.83
  -7  10   0    1.14    0.54
  -7  10   0   -0.64    0.35
   6 -10   0    1.17    0.39
   6 -10   0    1.78    0.52
   6 -10   0    0.53    0.39
   6 -10   0    2.20    0.77
  -6  10   0    1.03    0.50
  -6  10   0    1.29    0.53
  -6  10   0    1.93    0.73
   5 -10   0    1.39    0.62
   5 -10   0    1.45    0.45
   5 -10   0    1.51    0.38
   5 -10   0    1.55    0.39
  -5  10   0    1.20    0.47
  -5  10   0    0.91    0.36
  -5  10   0    1.86    0.66
   4 -10   0    0.22    0.48
   4 -10   0   -0.23    0.28
   4 -10   0    0.09    0.37
   4 -10   0    0.21    0.31
  -4  10   0   -0.19    0.29
  -4  10   0    0.42    0.94
   3 -10   0    3.62    0.49
   3 -10   0    3.28    0.61
   3 -10   0    5.24    0.62
   3 -10   0    4.62    0.58
  -3  10   0    5.27    0.58
  -3  10   0    3.78    0.56
   2 -10   0   15.10    0.82
   2 -10   0   13.83    0.79
   2 -10   0   13.03    0.82
   2 -10   0   13.57    0.88
   2 -10   0   13.58    1.03
  -2  10   0   13.40    0.85
  -2  10   0   14.75    0.79
   1 -10   0    0.06    0.28
   1 -10   0   -0.26    0.29
   1 -10   0   -0.45    0.40
   1 -10   0    0.36    0.31
   1 -10   0    0.18    0.29
  -1  10   0   -0.02    0.27
  -1  10   0   -0.20    0.33
   0 -10   0    8.23    0.69
   0 -10   0    7.99    0.62
   0 -10   0    7.48    0.76
   0 -10   0    8.56    0.68
   0  10   0    8.52    0.64
   0  10   0    7.75    0.73
  -1 -10   0    2.73    0.39
  -1 -10   0    3.44    0.50
  -1 -10   0    3.51    0.51
   1  10   0    3.10    0.48
   1  10   0    2.64    0.40
   1  10   0    2.53    0.56
  -2 -10   0    5.91    0.70
  -2 -10   0    4.22    0.48
  -2 -10   0    4.63    0.59
   2  10   0    4.21    0.66
   2  10   0    4.47    0.58
   2  10   0    4.07    0.55
  -3 -10   0   10.72    0.97
  -3 -10   0    9.28    0.77
  -3 -10   0    9.85    0.81
  -3 -10   0    9.85    0.55
   3  10   0    9.81    0.74
   3  10   0   12.06    0.89
   3  10   0   10.08    1.00
  -4 -10   0    0.49    0.49
  -4 -10   0    0.06    0.37
   4  10   0    0.02    0.35
   4  10   0    0.45    0.43
   4  10   0    0.67    0.70
  -5 -10   0    4.42    0.56
  -5 -10   0    3.06    0.64
  -5 -10   0    5.21    0.66
   5  10   0    5.52    0.68
   5  10   0    4.30    0.56
   5  10   0    3.88    0.78
  -6 -10   0    3.35    0.74
  -6 -10   0    5.30    0.67
  -6 -10   0    6.42    0.78
   6  10   0    4.06    0.60
   6  10   0    7.96    1.01
   6  10   0    6.54    0.98
  -7 -10   0    0.69    0.66
  -7 -10   0    0.34    0.65
   7  10   0   -0.16    0.90
   7  10   0   -0.02    0.79
   7  10   0    1.35    0.68
   6 -11   0    1.36    0.52
   6 -11   0    2.13    0.90
   6 -11   0    1.80    0.56
   6 -11   0    3.09    0.66
   6 -11   0    2.52    0.61
  -6  11   0    2.24    0.49
  -6  11   0    1.51    0.83
  -6  11   0    1.62    0.62
   5 -11   0    3.51    0.62
   5 -11   0    2.46    0.52
   5 -11   0    2.31    0.63
   5 -11   0    2.56    0.52
   5 -11   0    1.97    0.82
  -5  11   0    2.35    0.79
  -5  11   0    3.19    0.65
  -5  11   0    2.48    0.47
   4 -11   0   -0.54    0.38
   4 -11   0    0.03    0.42
   4 -11   0    0.30    0.59
   4 -11   0   -0.11    0.39
   4 -11   0    0.07    0.42
  -4  11   0    0.93    0.63
  -4  11   0   -0.40    0.47
  -4  11   0   -0.21    0.35
   3 -11   0    0.17    0.37
   3 -11   0    0.44    0.40
   3 -11   0    0.94    0.46
   3 -11   0    0.13    0.57
   3 -11   0    0.57    0.41
  -3  11   0    0.16    0.47
  -3  11   0    0.94    0.38
  -3  11   0   -0.21    0.54
   2 -11   0    7.42    0.76
   2 -11   0    7.79    0.89
   2 -11   0    8.14    0.80
   2 -11   0    8.62    1.03
   2 -11   0    8.98    0.85
  -2  11   0    9.13    0.91
  -2  11   0    8.19    0.73
  -2  11   0    7.69    1.02
   1 -11   0    4.70    0.60
   1 -11   0    2.95    0.52
   1 -11   0    2.67    0.60
   1 -11   0    3.48    0.54
   1 -11   0    2.49    0.50
  -1  11   0    3.17    0.58
  -1  11   0    3.44    0.50
   0 -11   0    0.52    0.41
   0 -11   0    0.41    0.48
   0 -11   0    0.30    0.36
   0 -11   0    0.36    0.39
   0  11   0    1.26    0.47
   0  11   0    0.78    0.36
  -1 -11   0   -0.21    0.38
  -1 -11   0    0.97    0.35
  -1 -11   0   -0.12    0.35
  -1 -11   0   -0.12    0.47
   1  11   0   -0.27    0.41
   1  11   0    0.48    0.44
  -2 -11   0    3.21    0.43
  -2 -11   0    2.46    0.55
  -2 -11   0    2.30    0.51
  -2 -11   0    2.50    0.51
   2  11   0    4.18    0.62
   2  11   0    3.26    0.71
   2  11   0    3.14    0.54
  -3 -11   0    5.80    0.77
  -3 -11   0    5.61    0.57
  -3 -11   0    6.88    0.80
  -3 -11   0    5.34    0.73
   3  11   0    5.15    0.60
   3  11   0    4.00    0.77
   3  11   0    6.35    0.77
  -4 -11   0    0.28    0.51
  -4 -11   0   -0.29    0.47
  -4 -11   0    0.85    0.52
   4  11   0   -0.43    0.63
   4  11   0    0.53    0.59
   4  11   0    0.37    0.45
  -5 -11   0    2.20    0.60
  -5 -11   0    2.19    0.64
  -5 -11   0    0.51    0.61
   5  11   0    1.88    0.82
   5  11   0    1.95    0.66
   5  11   0    0.49    0.53
  -6 -11   0    1.36    0.70
  -6 -11   0    2.04    0.84
  -6 -11   0    3.32    1.08
   6  11   0    2.23    0.70
   6  11   0    1.79    0.67
   6  11   0    1.87    0.97
   5 -12   0    2.31    0.98
   5 -12   0    0.58    0.51
   5 -12   0    0.82    0.62
   5 -12   0   -1.66    0.67
   5 -12   0   -0.67    0.49
  -5  12   0    0.61    0.69
  -5  12   0    0.13    0.90
  -5  12   0    0.53    0.53
   4 -12   0    1.46    0.82
   4 -12   0    0.66    0.55
   4 -12   0    0.41    0.47
   4 -12   0    0.67    0.47
   4 -12   0   -0.62    0.55
  -4  12   0    1.41    0.78
  -4  12   0    0.36    0.57
  -4  12   0   -0.07    0.45
   3 -12   0    0.76    0.48
   3 -12   0    0.08    0.57
   3 -12   0   -0.66    0.66
   3 -12   0    0.91    0.59
   3 -12   0    1.25    0.50
  -3  12   0    0.55    0.69
  -3  12   0    1.37    0.60
  -3  12   0    0.07    0.42
   2 -12   0    3.68    0.66
   2 -12   0    3.81    0.59
   2 -12   0    4.19    0.81
   2 -12   0    3.06    0.58
   2 -12   0    3.81    0.67
  -2  12   0    3.88    0.81
  -2  12   0    4.98    0.73
  -2  12   0    3.78    0.56
   1 -12   0    0.88    0.44
   1 -12   0    1.55    0.56
   1 -12   0    2.18    0.54
   1 -12   0    1.93    0.59
  -1  12   0    2.17    0.60
  -1  12   0    1.79    0.46
  -1  12   0    1.29    0.72
   0 -12   0    4.38    0.68
   0 -12   0    2.86    0.58
   0 -12   0    4.70    0.60
   0 -12   0    3.12    0.61
   0  12   0    5.23    0.77
   0  12   0    5.07    0.91
  -1 -12   0    9.28    0.96
  -1 -12   0   10.96    1.04
  -1 -12   0    8.86    0.82
  -1 -12   0    6.58    0.86
   1  12   0   11.02    1.12
   1  12   0    8.96    0.93
   1  12   0   10.38    1.28
  -2 -12   0    9.21    1.24
  -2 -12   0    8.92    0.95
  -2 -12   0    8.18    0.76
   2  12   0    7.72    1.03
   2  12   0    9.32    0.97
   2  12   0    8.46    1.55
  -3 -12   0   -0.03    0.56
  -3 -12   0    0.89    0.42
  -3 -12   0   -0.11    0.54
  -3 -12   0    0.91    0.56
   3  12   0    0.37    0.77
   3  12   0    0.08    0.63
   3  12   0    0.64    0.54
  -4 -12   0    0.66    0.69
  -4 -12   0    1.97    0.69
  -4 -12   0    1.89    0.66
   4  12   0    0.97    0.72
   4  12   0    1.11    0.60
   4  12   0    1.59    0.87
   3 -13   0    2.15    0.77
   3 -13   0    2.13    0.69
   3 -13   0    0.81    0.61
   3 -13   0    3.76    0.83
   3 -13   0    3.53    1.12
  -3  13   0    4.07    0.71
  -3  13   0    2.65    0.83
  -3  13   0    2.62    1.42
   2 -13   0    0.75    0.62
   2 -13   0    0.15    0.63
   2 -13   0    0.35    0.58
   2 -13   0    0.38    0.60
   2 -13   0    0.26    0.85
  -2  13   0    0.30    0.73
  -2  13   0    0.32    0.54
  -2  13   0   -0.13    0.78
   1 -13   0   18.02    1.29
   1 -13   0   15.17    1.32
   1 -13   0   14.30    1.39
   1 -13   0   15.64    1.22
  -1  13   0   15.54    1.54
  -1  13   0   16.55    1.41
  -1  13   0   15.31    1.57
   0 -13   0    0.91    0.59
   0 -13   0    0.90    0.56
   0 -13   0    1.53    0.60
   0 -13   0    0.24    0.59
   0  13   0    1.86    0.62
   0  13   0    1.32    0.80
   0  13   0    1.16    0.77
  -1 -13   0   -0.25    0.60
  -1 -13   0    0.35    0.64
  -1 -13   0   -0.24    0.62
  -1 -13   0    0.51    0.54
   1  13   0   -0.05    0.59
   1  13   0    0.95    0.77
   1  13   0    0.24    0.86
  -2 -13   0    4.59    0.79
  -2 -13   0    6.41    0.88
  -2 -13   0    6.62    0.92
  -2 -13   0    5.95    0.93
   2  13   0    3.72    0.96
   2  13   0    7.82    1.03
   2  13   0    6.46    0.83
  -3 -13   0    0.62    0.71
  -3 -13   0    1.03    0.53
  -3 -13   0    0.51    0.74
   3  13   0    2.18    0.89
   3  13   0   -0.02    0.67
   2  13  -1    4.61    1.05
   2  13  -1    5.34    1.01
   2  13  -1    5.84    0.82
  -2 -13   1    5.01    0.81
  -2 -13   1    6.34    0.87
   1  13  -1   -0.03    0.63
   1  13  -1    0.71    0.90
   1  13  -1    0.61    0.76
  -1 -13   1   -0.68    0.64
  -1 -13   1    0.03    0.55
  -1 -13   1   -0.16    0.66
  -1 -13   1    0.26    0.55
   0  13  -1    7.49    1.00
   0  13  -1    7.23    0.85
   0  13  -1    5.87    1.02
   0 -13   1    4.90    0.81
   0 -13   1    6.56    0.77
   0 -13   1    8.34    0.95
  -1  13  -1    5.84    1.00
  -1  13  -1    4.46    0.72
  -1  13  -1    4.28    0.91
   1 -13   1    4.72    0.87
   1 -13   1    6.34    0.79
   1 -13   1    5.68    0.85
   1 -13   1    5.95    0.80
  -2  13  -1    1.90    0.85
  -2  13  -1    1.14    1.13
  -2  13  -1    1.34    0.81
   2 -13   1    0.02    0.74
   2 -13   1    2.39    0.73
   2 -13   1    0.79    0.92
   2 -13   1    1.03    0.64
   2 -13   1    2.16    0.68
  -3  13  -1   -1.23    0.76
  -3  13  -1   -0.13    0.58
   3 -13   1    0.43    0.66
   3 -13   1   -0.42    0.58
   3 -13   1    2.87    0.82
   3 -13   1   -0.16    0.69
   4  12  -1    1.06    0.60
   4  12  -1    1.65    0.82
   4  12  -1    0.81    0.93
  -4 -12   1    0.29    0.65
  -4 -12   1    1.48    0.73
  -4 -12   1    0.00    0.56
   3  12  -1    0.59    0.81
   3  12  -1    1.20    0.56
   3  12  -1    2.28    0.72
  -3 -12   1    0.13    0.54
  -3 -12   1    0.10    0.59
  -3 -12   1    0.30    0.38
  -3 -12   1    0.41    0.60
   2  12  -1    0.29    0.74
   2  12  -1    1.26    0.52
   2  12  -1    1.71    0.76
  -2 -12   1    0.01    0.50
  -2 -12   1    1.22    0.43
  -2 -12   1    0.99    0.61
  -2 -12   1    0.25    0.50
   1  12  -1    7.71    0.88
   1  12  -1   11.03    1.38
   1  12  -1    7.61    0.97
  -1 -12   1    9.03    0.81
  -1 -12   1    9.96    1.29
  -1 -12   1    8.56    1.05
  -1 -12   1    9.75    1.25
   0  12  -1    0.63    0.69
   0  12  -1   -0.58    0.55
   0  12  -1    0.51    0.48
   0 -12   1    0.79    0.52
   0 -12   1    0.11    0.43
   0 -12   1   -0.40    0.43
   0 -12   1   -0.78    0.46
  -1  12  -1    3.68    0.59
  -1  12  -1    3.76    0.71
  -1  12  -1    5.43    0.89
   1 -12   1    2.56    0.66
   1 -12   1    2.80    0.63
   1 -12   1    4.49    0.67
   1 -12   1    4.13    0.63
  -2  12  -1    4.49    0.60
  -2  12  -1    4.20    0.74
  -2  12  -1    3.98    0.83
   2 -12   1    4.30    0.77
   2 -12   1    3.56    0.63
   2 -12   1    5.05    0.94
   2 -12   1    2.38    0.55
   2 -12   1    4.14    0.71
  -3  12  -1    0.50    0.70
  -3  12  -1    1.06    0.63
  -3  12  -1   -0.32    0.46
   3 -12   1    0.01    0.68
   3 -12   1   -0.67    0.52
   3 -12   1    0.26    0.48
   3 -12   1    0.34    0.51
   3 -12   1    0.56    0.53
  -4  12  -1    3.63    0.94
  -4  12  -1    2.74    0.59
  -4  12  -1    2.61    0.72
   4 -12   1    3.65    0.66
   4 -12   1    3.94    0.72
   4 -12   1    2.24    0.90
  -5  12  -1    1.69    0.57
  -5  12  -1    2.64    0.71
   5 -12   1    0.18    0.54
   5 -12   1    1.99    1.05
   5 -12   1    1.31    0.70
   5 -12   1    1.47    0.65
   5  11  -1   -1.26    0.49
   5  11  -1    1.39    0.88
   5  11  -1    1.13    0.67
  -5 -11   1   -1.19    0.57
  -5 -11   1    1.49    0.60
  -5 -11   1    0.47    0.66
   4  11  -1    3.89    0.63
   4  11  -1    4.59    0.86
   4  11  -1    4.75    0.74
  -4 -11   1    3.94    0.77
  -4 -11   1    3.75    0.67
  -4 -11   1    3.58    0.63
   3  11  -1   32.70    1.31
   3  11  -1   32.43    1.69
   3  11  -1   35.20    1.52
  -3 -11   1   34.91    0.94
  -3 -11   1   33.59    1.31
  -3 -11   1   34.49    1.66
  -3 -11   1   33.81    1.44
   2  11  -1    0.18    0.50
   2  11  -1   -0.33    0.38
   2  11  -1    0.24    0.59
  -2 -11   1    0.27    0.33
  -2 -11   1   -0.28    0.44
  -2 -11   1    0.38    0.47
  -2 -11   1    0.25    0.40
   1  11  -1   11.88    0.88
   1  11  -1    9.01    1.12
   1  11  -1   11.01    1.01
  -1 -11   1   11.83    0.95
  -1 -11   1   11.14    0.72
  -1 -11   1   10.58    0.88
  -1 -11   1   12.40    1.10
   0  11  -1    2.59    0.76
   0  11  -1    2.69    0.52
   0 -11   1    2.02    0.43
   0 -11   1    3.20    1.05
   0 -11   1    1.55    0.47
   0 -11   1    1.24    0.53
  -1  11  -1   17.85    1.24
  -1  11  -1   17.46    0.95
  -1  11  -1   17.83    1.11
   1 -11   1   16.48    1.22
   1 -11   1   17.30    0.99
   1 -11   1   17.14    0.91
   1 -11   1   16.73    1.37
  -2  11  -1   25.96    1.09
  -2  11  -1   23.92    1.25
  -2  11  -1   24.64    1.39
   2 -11   1   23.74    1.12
   2 -11   1   25.27    1.29
   2 -11   1   25.56    1.43
   2 -11   1   24.56    1.21
  -3  11  -1    0.10    0.38
  -3  11  -1    0.41    0.62
  -3  11  -1    1.01    0.84
   3 -11   1    0.21    0.42
   3 -11   1    0.21    0.43
   3 -11   1    0.18    0.58
   3 -11   1    0.11    0.38
  -4  11  -1   -0.43    0.46
  -4  11  -1    0.52    0.59
  -4  11  -1    0.32    0.37
   4 -11   1    0.59    0.42
   4 -11   1   -0.40    0.65
   4 -11   1   -0.34    0.45
   4 -11   1   -0.01    0.39
  -5  11  -1    1.51    0.60
  -5  11  -1    0.59    0.73
  -5  11  -1    0.87    0.43
   5 -11   1    0.24    0.72
   5 -11   1    0.42    0.45
   5 -11   1    0.89    0.56
   5 -11   1    1.07    0.45
  -6  11  -1   -0.31    0.59
  -6  11  -1   -0.54    0.76
  -6  11  -1    0.07    0.42
   6 -11   1   -0.15    0.48
   6 -11   1    0.72    0.88
   6 -11   1   -0.21    0.46
   6 -11   1   -0.19    0.56
   6  10  -1    0.80    0.64
   6  10  -1    1.05    0.81
   6  10  -1   -0.28    0.47
   6  10  -1    0.73    0.63
  -6 -10   1    1.82    0.60
  -6 -10   1    0.58    0.68
  -6 -10   1    1.05    0.57
  -6 -10   1    1.09    0.63
   5  10  -1   -0.75    0.50
   5  10  -1    0.26    0.45
   5  10  -1    0.66    0.53
   5  10  -1    0.00    0.68
  -5 -10   1    0.03    0.46
  -5 -10   1    0.12    0.45
  -5 -10   1    0.28    0.48
   4  10  -1   -0.53    0.36
   4  10  -1    0.04    0.59
   4  10  -1   -0.71    0.44
   4  10  -1    0.46    0.49
  -4 -10   1    0.25    0.44
  -4 -10   1   -0.28    0.45
  -4 -10   1   -0.17    0.40
   3  10  -1    1.37    0.53
   3  10  -1    2.24    0.61
   3  10  -1    2.35    0.51
   3  10  -1    1.31    0.41
  -3 -10   1    2.38    0.51
  -3 -10   1    2.25    0.48
  -3 -10   1    2.06    0.29
   2  10  -1    5.49    0.64
   2  10  -1    6.05    0.79
   2  10  -1    6.11    0.78
   2  10  -1    3.88    0.64
  -2 -10   1    6.28    0.72
  -2 -10   1    5.21    0.50
  -2 -10   1    5.39    0.69
   1  10  -1    5.21    0.75
   1  10  -1    5.09    0.56
   1  10  -1    5.08    0.60
  -1 -10   1    5.61    0.65
  -1 -10   1    3.66    0.42
  -1 -10   1    3.99    0.58
   0  10  -1    3.76    0.66
   0  10  -1    4.19    0.51
   0  10  -1    6.39    0.74
   0 -10   1    4.90    0.62
   0 -10   1    3.23    0.48
   0 -10   1    3.63    0.53
   0 -10   1    5.33    0.54
  -1  10  -1    4.79    0.56
  -1  10  -1    5.63    0.71
   1 -10   1    5.03    0.72
   1 -10   1    4.70    0.66
   1 -10   1    4.64    0.60
   1 -10   1    3.67    0.48
  -2  10  -1    2.55    0.43
  -2  10  -1    3.02    0.53
   2 -10   1    2.13    0.58
   2 -10   1    2.11    0.42
   2 -10   1    3.63    0.57
   2 -10   1    1.48    0.38
  -3  10  -1   -0.14    0.37
  -3  10  -1    0.08    0.30
   3 -10   1    0.01    0.46
   3 -10   1    0.20    0.34
   3 -10   1    0.39    0.30
   3 -10   1    0.46    0.35
  -4  10  -1    0.64    0.51
  -4  10  -1    0.52    0.32
  -4  10  -1    0.44    0.47
   4 -10   1   -0.24    0.29
   4 -10   1   -0.21    0.37
   4 -10   1   -0.39    0.32
   4 -10   1    0.49    0.57
  -5  10  -1    0.38    0.58
  -5  10  -1    1.30    0.49
  -5  10  -1    0.70    0.37
   5 -10   1    0.92    0.38
   5 -10   1    1.49    0.47
   5 -10   1    0.59    0.36
   5 -10   1    0.19    0.62
  -6  10  -1    0.60    0.51
  -6  10  -1    0.33    0.68
  -6  10  -1   -0.32    0.33
   6 -10   1   -1.37    0.64
   6 -10   1   -0.45    0.35
   6 -10   1   -0.46    0.36
   6 -10   1    0.67    0.49
  -7  10  -1    0.73    0.58
  -7  10  -1    2.57    0.88
   7 -10   1    0.88    0.54
   7 -10   1    1.39    0.48
   7 -10   1    0.94    0.81
   7 -10   1    0.80    0.45
   7   9  -1    0.53    0.83
   7   9  -1    1.52    0.55
   7   9  -1    1.03    0.54
   7   9  -1   -0.51    0.56
  -7  -9   1    0.89    0.67
  -7  -9   1    0.68    0.52
  -7  -9   1    0.61    0.63
  -7  -9   1   -0.07    0.62
   6   9  -1    2.46    0.54
   6   9  -1    3.14    0.50
   6   9  -1    2.00    0.57
   6   9  -1    3.43    0.80
  -6  -9   1    2.02    0.57
  -6  -9   1    3.38    0.58
  -6  -9   1    3.30    0.72
  -6  -9   1    2.30    0.46
   5   9  -1    0.68    0.66
   5   9  -1    0.41    0.41
   5   9  -1    0.50    0.42
   5   9  -1    0.50    0.37
  -5  -9   1    1.42    0.39
  -5  -9   1    0.70    0.63
  -5  -9   1    0.74    0.37
   4   9  -1    9.40    0.96
   4   9  -1    9.09    0.70
   4   9  -1    8.87    0.98
   4   9  -1    9.33    0.82
  -4  -9   1    9.39    0.70
  -4  -9   1    9.08    0.74
  -4  -9   1    8.99    0.94
   3   9  -1    1.83    0.46
   3   9  -1    1.86    0.42
   3   9  -1    1.17    0.33
   3   9  -1    1.43    0.48
  -3  -9   1    2.29    0.43
  -3  -9   1    1.96    0.37
  -3  -9   1    2.02    0.25
   2   9  -1    0.34    0.34
   2   9  -1    0.44    0.27
   2   9  -1    0.75    0.34
   2   9  -1    0.55    0.38
  -2  -9   1    0.11    0.29
  -2  -9   1    0.78    0.22
  -2  -9   1    0.28    0.29
   1   9  -1    3.97    0.52
   1   9  -1    3.56    0.51
   1   9  -1    3.51    0.59
   1   9  -1    3.27    0.41
  -1  -9   1    3.33    0.41
  -1  -9   1    4.39    0.49
  -1  -9   1    4.39    0.56
   0   9  -1    4.91    0.84
   0   9  -1    6.63    0.63
   0   9  -1    5.96    0.53
   0  -9   1    5.74    0.79
   0  -9   1    5.01    0.53
   0  -9   1    5.70    0.58
  -1   9  -1  107.18    2.32
  -1   9  -1  100.76    2.69
  -1   9  -1  107.01    2.46
   1  -9   1  105.12    2.41
   1  -9   1  104.91    2.58
   1  -9   1  110.71    2.36
  -2   9  -1   27.46    0.98
  -2   9  -1   27.33    1.07
   2  -9   1   26.35    1.08
   2  -9   1   26.74    1.24
   2  -9   1   27.13    1.06
   2  -9   1   27.35    1.00
  -3   9  -1    0.01    0.22
  -3   9  -1    1.05    0.37
   3  -9   1    1.08    0.42
   3  -9   1    0.03    0.27
   3  -9   1    0.41    0.28
   3  -9   1    0.36    0.35
  -4   9  -1    2.95    0.42
  -4   9  -1    1.88    0.42
   4  -9   1    1.81    0.33
   4  -9   1    2.08    0.55
   4  -9   1    2.33    0.44
   4  -9   1    2.70    0.42
  -5   9  -1   19.95    0.84
  -5   9  -1   18.66    1.40
  -5   9  -1   20.90    1.05
   5  -9   1   20.79    0.90
   5  -9   1   20.61    0.95
   5  -9   1   19.12    0.96
   5  -9   1   20.70    1.27
  -6   9  -1   49.59    1.40
  -6   9  -1   48.21    1.59
  -6   9  -1   52.65    1.96
   6  -9   1   48.69    1.56
   6  -9   1   48.09    1.92
   6  -9   1   48.98    1.42
   6  -9   1   50.53    1.49
  -7   9  -1    1.28    0.71
  -7   9  -1   -0.06    0.31
  -7   9  -1    1.26    0.52
   7  -9   1   -0.72    0.65
   7  -9   1   -0.13    0.46
   7  -9   1    0.37    0.36
   7  -9   1    0.11    0.31
  -8   9  -1   -0.41    0.49
  -8   9  -1   -0.32    0.37
  -8   9  -1   -0.42    0.80
   8  -9   1   -0.58    0.34
   8  -9   1    0.25    0.51
   8  -9   1    0.10    0.43
   8  -9   1   -0.64    0.89
   8   8  -1    0.20    0.57
   8   8  -1    0.09    0.56
   8   8  -1   -0.50    0.59
  -8  -8   1   -0.68    0.52
  -8  -8   1    0.29    0.63
  -8  -8   1    0.15    0.59
   7   8  -1    1.09    0.43
   7   8  -1    0.37    0.50
   7   8  -1    0.62    0.61
  -7  -8   1    0.77    0.58
  -7  -8   1    1.66    0.46
  -7  -8   1    0.84    0.45
  -7  -8   1    1.44    0.52
   6   8  -1    1.84    0.46
   6   8  -1    1.71    0.48
   6   8  -1    2.43    0.41
   6   8  -1    1.27    0.63
  -6  -8   1    2.04    0.65
  -6  -8   1    1.21    0.46
  -6  -8   1    1.94    0.47
  -6  -8   1    2.49    0.45
   5   8  -1   13.03    0.73
   5   8  -1   15.25    1.02
   5   8  -1   12.13    0.80
   5   8  -1   13.01    1.03
  -5  -8   1   12.82    0.78
  -5  -8   1   13.40    0.74
  -5  -8   1   11.78    0.91
   4   8  -1    9.28    0.69
   4   8  -1    8.89    0.83
   4   8  -1    7.47    0.58
   4   8  -1    7.47    0.79
  -4  -8   1    8.76    0.61
  -4  -8   1    9.37    0.66
  -4  -8   1    7.90    0.80
   3   8  -1    4.16    0.45
   3   8  -1    2.38    0.72
   3   8  -1    3.26    0.46
   3   8  -1    3.68    0.53
  -3  -8   1    2.18    0.55
  -3  -8   1    3.31    0.49
  -3  -8   1    3.31    0.41
  -3  -8   1    3.08    0.26
   2   8  -1   31.11    1.08
   2   8  -1   30.61    1.19
   2   8  -1   30.11    0.98
   2   8  -1   31.44    1.22
  -2  -8   1   31.54    1.00
  -2  -8   1   29.75    0.79
  -2  -8   1   30.64    1.20
  -2  -8   1   32.16    1.07
   1   8  -1    2.86    0.50
   1   8  -1    2.15    0.34
   1   8  -1    1.97    0.35
   1   8  -1    1.71    0.35
  -1  -8   1    1.37    0.28
  -1  -8   1    2.43    0.37
  -1  -8   1    2.32    0.33
  -1  -8   1    2.38    0.30
   0   8  -1    2.30    0.43
   0   8  -1    1.94    0.32
   0   8  -1    2.36    0.36
   0   8  -1    2.72    0.42
   0  -8   1    1.90    0.40
   0  -8   1    1.70    0.30
   0  -8   1    1.75    0.29
   0  -8   1    1.86    0.30
  -1   8  -1    2.10    0.30
  -1   8  -1    2.82    0.42
  -1   8  -1    2.43    0.44
   1  -8   1    2.51    0.46
   1  -8   1    1.91    0.33
   1  -8   1    2.12    0.30
   1  -8   1    2.78    0.39
  -2   8  -1    0.95    0.22
  -2   8  -1    2.25    0.40
  -2   8  -1    1.22    0.33
   2  -8   1    2.57    0.50
   2  -8   1    1.25    0.27
   2  -8   1    1.39    0.32
   2  -8   1    1.09    0.27
  -3   8  -1    3.58    0.42
  -3   8  -1    5.55    0.55
  -3   8  -1    4.76    0.63
   3  -8   1    4.37    0.49
   3  -8   1    4.89    0.65
   3  -8   1    4.34    0.45
   3  -8   1    4.44    0.52
  -4   8  -1    0.17    0.20
  -4   8  -1   -0.26    0.24
   4  -8   1   -0.36    0.32
   4  -8   1    0.19    0.26
   4  -8   1   -0.17    0.20
  -5   8  -1    4.33    0.46
   5  -8   1    4.39    0.55
   5  -8   1    4.73    0.68
   5  -8   1    4.44    0.53
   5  -8   1    3.93    0.46
  -6   8  -1    2.76    0.61
   6  -8   1    2.78    0.45
   6  -8   1    2.49    0.36
   6  -8   1    3.05    0.65
   6  -8   1    2.40    0.38
  -7   8  -1    3.94    0.56
  -7   8  -1    4.27    0.51
  -7   8  -1    4.15    0.77
   7  -8   1    5.08    0.56
   7  -8   1    4.42    0.58
   7  -8   1    5.32    0.85
   7  -8   1    4.04    0.57
  -8   8  -1    1.10    0.49
  -8   8  -1    1.14    0.35
   8  -8   1    2.60    0.83
   8  -8   1    1.90    0.48
   8  -8   1    1.01    0.31
   8  -8   1    1.11    0.37
   8   7  -1    6.71    0.81
   8   7  -1    5.95    0.70
   8   7  -1    5.51    0.64
  -8  -7   1    6.54    0.76
  -8  -7   1    6.11    0.78
  -8  -7   1    5.41    0.82
  -8  -7   1    5.21    0.80
   7   7  -1    0.62    0.37
   7   7  -1    0.23    0.35
   7   7  -1   -0.19    0.39
  -7  -7   1    0.29    0.35
  -7  -7   1    0.40    0.46
  -7  -7   1    0.01    0.34
   6   7  -1    2.56    0.46
   6   7  -1    3.96    0.47
  -6  -7   1    2.54    0.47
  -6  -7   1    4.29    0.70
   5   7  -1    2.64    0.38
   5   7  -1    1.29    0.53
   5   7  -1    1.47    0.34
  -5  -7   1    1.86    0.46
  -5  -7   1    1.68    0.67
  -5  -7   1    2.12    0.37
   4   7  -1   11.32    0.80
   4   7  -1    9.90    0.59
   4   7  -1   10.68    0.77
   4   7  -1    9.87    0.62
  -4  -7   1   10.57    0.77
  -4  -7   1   11.48    0.61
   3   7  -1    6.35    0.46
   3   7  -1    6.63    0.63
   3   7  -1    5.52    0.52
   3   7  -1    6.75    0.62
  -3  -7   1    5.56    0.24
  -3  -7   1    6.12    0.46
  -3  -7   1    5.54    0.49
  -3  -7   1    6.19    0.61
   2   7  -1    6.95    0.59
   2   7  -1    6.81    0.45
   2   7  -1    6.42    0.50
   2   7  -1    6.50    0.58
  -2  -7   1    6.97    0.33
  -2  -7   1    7.24    0.48
  -2  -7   1    6.74    0.57
  -2  -7   1    6.54    0.48
   1   7  -1   20.99    0.79
   1   7  -1   21.51    0.89
   1   7  -1   21.39    0.74
   1   7  -1   20.27    0.89
  -1  -7   1   20.32    0.73
  -1  -7   1   20.59    0.86
  -1  -7   1   21.32    0.78
   0   7  -1   44.80    1.22
   0   7  -1   44.60    1.15
   0   7  -1   43.73    1.28
   0   7  -1   42.65    1.33
   0  -7   1   42.86    1.27
   0  -7   1   43.29    1.35
   0  -7   1   43.89    1.15
   0  -7   1   44.42    1.21
  -1   7  -1    1.66    0.25
  -1   7  -1    1.88    0.36
  -1   7  -1    1.44    0.26
  -1   7  -1    1.55    0.29
   1  -7   1    1.90    0.31
   1  -7   1    1.43    0.27
   1  -7   1    1.78    0.31
   1  -7   1    1.67    0.34
  -2   7  -1    0.39    0.17
  -2   7  -1    0.31    0.23
  -2   7  -1    0.23    0.20
   2  -7   1    0.43    0.28
   2  -7   1    0.12    0.19
   2  -7   1   -0.14    0.15
   2  -7   1    0.21    0.19
  -3   7  -1    1.84    0.36
  -3   7  -1    1.85    0.28
  -3   7  -1    2.66    0.38
   3  -7   1    1.67    0.28
   3  -7   1    2.07    0.31
   3  -7   1    1.88    0.29
   3  -7   1    1.84    0.38
  -4   7  -1    0.70    0.25
  -4   7  -1    0.23    0.29
  -4   7  -1    0.58    0.21
   4  -7   1    0.42    0.20
   4  -7   1    0.28    0.31
   4  -7   1    0.88    0.23
   4  -7   1    0.26    0.22
  -5   7  -1   37.11    1.37
  -5   7  -1   36.38    1.02
   5  -7   1   33.75    1.07
   5  -7   1   35.31    1.04
   5  -7   1   36.51    1.13
   5  -7   1   28.34    1.49
   6  -7   1   17.91    0.75
   6  -7   1   18.50    1.13
   6  -7   1   17.65    0.84
   6  -7   1   18.06    0.73
  -7   7  -1    1.14    0.73
  -7   7  -1    1.14    0.28
   7  -7   1    1.00    0.25
   7  -7   1    1.35    0.35
   7  -7   1    1.30    0.31
   7  -7   1    1.17    0.54
  -8   7  -1    7.80    0.75
  -8   7  -1    7.67    0.53
   8  -7   1    7.79    0.53
   8  -7   1    7.33    0.69
   8  -7   1    7.73    0.97
   8  -7   1    8.48    0.60
  -9   7  -1   11.72    0.63
  -9   7  -1   10.89    1.18
  -9   7  -1   12.30    0.87
   9  -7   1   10.91    1.46
   9  -7   1   12.55    0.93
   9  -7   1   12.81    0.72
   9   6  -1   -0.42    0.46
   9   6  -1    0.54    0.46
  -9  -6   1    0.35    0.46
  -9  -6   1    0.38    0.59
  -9  -6   1    0.38    0.68
  -9  -6   1   -0.14    0.39
   8   6  -1    0.87    0.39
   8   6  -1    0.26    0.39
   8   6  -1    0.20    0.40
  -8  -6   1    0.38    0.39
  -8  -6   1    0.26    0.34
  -8  -6   1    1.31    0.59
   7   6  -1   19.14    0.84
   7   6  -1   15.40    1.02
   7   6  -1   17.18    0.79
  -7  -6   1   17.63    0.80
  -7  -6   1   18.63    1.14
  -7  -6   1   16.27    1.15
  -7  -6   1   17.65    0.77
   6   6  -1    5.21    0.56
   6   6  -1    4.56    0.66
   6   6  -1    4.56    0.48
  -6  -6   1    5.89    0.75
  -6  -6   1    4.50    0.68
  -6  -6   1    4.73    0.50
   5   6  -1    4.25    0.55
   5   6  -1    3.84    0.42
   5   6  -1    3.62    0.43
  -5  -6   1    3.44    0.53
  -5  -6   1    3.67    0.53
  -5  -6   1    4.20    0.63
   4   6  -1    1.82    0.30
   4   6  -1    1.93    0.29
   4   6  -1    1.51    0.30
  -4  -6   1    1.81    0.27
  -4  -6   1    1.50    0.29
  -4  -6   1    2.47    0.47
  -4  -6   1    2.53    0.33
   3   6  -1   -0.13    0.16
   3   6  -1    0.16    0.22
   3   6  -1    0.00    0.16
   3   6  -1   -0.26    0.16
  -3  -6   1    0.06    0.19
  -3  -6   1   -0.10    0.26
  -3  -6   1   -0.11    0.15
  -3  -6   1    0.02    0.17
   2   6  -1   82.53    1.72
   2   6  -1   82.61    1.96
   2   6  -1   81.01    1.87
   2   6  -1   80.81    1.78
  -2  -6   1   81.86    1.93
  -2  -6   1   82.72    1.77
  -2  -6   1   82.39    1.50
  -2  -6   1   82.38    1.72
   1   6  -1   12.13    0.56
   1   6  -1   11.56    0.61
   1   6  -1   12.07    0.51
  -1  -6   1   11.83    0.53
  -1  -6   1   11.84    0.52
  -1  -6   1   12.08    0.60
   0   6  -1   36.55    1.07
   0   6  -1   36.29    1.11
   0   6  -1   37.69    0.96
   0   6  -1   36.76    1.02
   0  -6   1   36.65    1.00
   0  -6   1   35.17    1.05
   0  -6   1   37.71    0.98
   0  -6   1   37.66    1.14
  -1   6  -1   32.06    0.95
  -1   6  -1   32.96    1.00
  -1   6  -1   32.35    1.06
  -1   6  -1   33.13    0.90
   1  -6   1   32.25    0.97
   1  -6   1   32.89    0.92
   1  -6   1   33.33    0.95
   1  -6   1   33.83    1.00
  -2   6  -1    7.16    0.52
  -2   6  -1    7.37    0.45
  -2   6  -1    7.35    0.41
   2  -6   1    7.42    0.43
   2  -6   1    6.77    0.43
   2  -6   1    7.26    0.53
   2  -6   1    7.70    0.46
  -3   6  -1    0.96    0.26
  -3   6  -1    0.81    0.22
  -3   6  -1    1.10    0.21
   3  -6   1    0.61    0.19
   3  -6   1    0.85    0.19
   3  -6   1    0.72    0.19
   3  -6   1    0.74    0.29
  -4   6  -1   23.32    0.99
  -4   6  -1   23.61    0.76
  -4   6  -1   24.78    0.85
   4  -6   1   25.11    1.03
   4  -6   1   23.92    0.78
   4  -6   1   24.06    0.82
   4  -6   1   23.97    0.78
  -5   6  -1   13.94    0.84
  -5   6  -1   16.53    0.71
  -5   6  -1   15.61    0.90
   5  -6   1   15.43    0.64
   5  -6   1   15.41    0.62
   5  -6   1   15.62    0.68
   5  -6   1   16.11    0.90
  -6   6  -1    2.83    0.35
  -6   6  -1    2.20    0.48
  -6   6  -1    2.18    0.52
   6  -6   1    2.05    0.34
   6  -6   1    2.00    0.27
   6  -6   1    3.39    0.56
   6  -6   1    2.93    0.35
  -7   6  -1   -0.08    0.33
  -7   6  -1    0.15    0.40
  -7   6  -1    0.24    0.21
   7  -6   1   -0.01    0.23
   7  -6   1   -0.38    0.41
   7  -6   1   -0.16    0.27
   7  -6   1   -0.14    0.16
  -8   6  -1    6.19    0.62
  -8   6  -1    6.65    0.89
  -8   6  -1    6.34    0.45
   8  -6   1    6.73    0.90
   8  -6   1    6.05    0.51
   8  -6   1    5.62    0.40
  -9   6  -1    2.02    0.44
  -9   6  -1    2.75    0.35
  -9   6  -1    3.32    0.78
   9  -6   1    2.30    0.46
   9  -6   1    2.85    0.81
   9  -6   1    2.85    0.38
   9   5  -1    6.92    0.91
   9   5  -1    8.62    0.68
   9   5  -1    6.42    0.71
  -9  -5   1    6.54    0.98
  -9  -5   1    7.94    1.24
  -9  -5   1    7.59    0.58
  -9  -5   1    8.57    0.73
   8   5  -1    3.10    0.41
   8   5  -1    4.03    0.45
   8   5  -1    2.33    0.45
  -8  -5   1    3.35    0.41
  -8  -5   1    3.20    0.71
  -8  -5   1    3.29    0.38
  -8  -5   1    2.09    0.58
   7   5  -1   -0.22    0.26
   7   5  -1    0.38    0.27
   7   5  -1    0.41    0.26
  -7  -5   1    0.26    0.23
  -7  -5   1    0.40    0.35
  -7  -5   1    0.41    0.43
  -7  -5   1    0.07    0.46
  -7  -5   1    0.71    0.27
   6   5  -1    2.56    0.33
   6   5  -1    3.25    0.40
   6   5  -1    2.16    0.36
  -6  -5   1    2.79    0.54
  -6  -5   1    2.92    0.37
  -6  -5   1    2.83    0.33
  -6  -5   1    1.87    0.50
  -6  -5   1    2.26    0.40
   5   5  -1   18.65    0.66
   5   5  -1   19.02    0.70
   5   5  -1   19.01    0.82
  -5  -5   1   18.70    0.91
  -5  -5   1   17.93    0.86
  -5  -5   1   17.92    0.63
  -5  -5   1   18.86    0.66
  -5  -5   1   18.57    0.89
   4   5  -1    6.82    0.52
   4   5  -1    7.06    0.43
   4   5  -1    7.07    0.40
  -4  -5   1    6.88    0.41
  -4  -5   1    6.65    0.62
  -4  -5   1    7.86    0.58
  -4  -5   1    6.62    0.55
  -4  -5   1    7.26    0.56
   3   5  -1   24.10    0.70
   3   5  -1   24.40    0.75
   3   5  -1   25.35    0.86
  -3  -5   1   23.62    0.82
  -3  -5   1   24.78    0.90
  -3  -5   1   23.42    0.73
  -3  -5   1   24.52    0.71
   2   5  -1   11.36    0.49
   2   5  -1   11.37    0.46
   2   5  -1   11.29    0.57
   2   5  -1   11.51    0.58
  -2  -5   1   11.32    0.52
  -2  -5   1   11.29    0.31
  -2  -5   1   11.59    0.47
  -2  -5   1   10.58    0.47
  -2  -5   1   11.75    0.58
   1   5  -1   23.93    0.77
   1   5  -1   23.22    0.80
   1   5  -1   23.02    0.71
   1   5  -1   22.62    0.67
  -1  -5   1   22.92    0.68
  -1  -5   1   23.69    0.69
  -1  -5   1   23.65    0.78
  -1  -5   1   22.02    0.69
   0   5  -1    0.08    0.15
   0   5  -1    0.30    0.13
   0   5  -1    0.13    0.12
   0   5  -1    0.26    0.15
   0  -5   1    0.13    0.14
   0  -5   1    0.13    0.15
   0  -5   1    0.33    0.12
   0  -5   1    0.32    0.14
  -1   5  -1    3.71    0.35
  -1   5  -1    2.97    0.28
  -1   5  -1    2.99    0.27
  -1   5  -1    3.17    0.34
   1  -5   1    2.99    0.30
   1  -5   1    3.95    0.29
   1  -5   1    3.02    0.29
   1  -5   1    3.18    0.35
   1  -5   1    3.71    0.35
  -2   5  -1  312.19    5.53
  -2   5  -1  301.87    5.35
  -2   5  -1  307.72    5.29
   2  -5   1  307.62    5.34
   2  -5   1  302.03    5.30
   2  -5   1  302.91    5.32
   2  -5   1  331.15    5.45
   2  -5   1  318.74    5.56
  -3   5  -1   81.77    1.92
  -3   5  -1   82.74    1.77
  -3   5  -1   84.53    1.69
   3  -5   1   84.19    1.71
   3  -5   1   81.62    1.74
   3  -5   1   83.06    1.72
   3  -5   1   83.51    1.96
  -4   5  -1    0.51    0.20
  -4   5  -1    0.38    0.17
  -4   5  -1    0.53    0.27
  -4   5  -1   -0.10    0.22
   4  -5   1    0.15    0.16
   4  -5   1    0.26    0.24
   4  -5   1    0.46    0.18
   4  -5   1    0.30    0.13
  -5   5  -1    2.73    0.41
  -5   5  -1    3.17    0.37
  -5   5  -1    2.39    0.42
   5  -5   1    2.00    0.37
   5  -5   1    2.50    0.30
   5  -5   1    3.10    0.32
  -6   5  -1   16.90    0.97
  -6   5  -1   17.69    0.93
  -6   5  -1   17.56    0.71
  -6   5  -1   17.90    0.61
   6  -5   1   16.82    0.59
   6  -5   1   16.90    0.64
   6  -5   1   16.93    0.69
   6  -5   1   17.60    0.95
  -7   5  -1   19.65    1.17
  -7   5  -1   20.30    0.66
   7  -5   1   19.55    0.60
   7  -5   1   20.18    0.72
   7  -5   1   20.07    1.11
   7  -5   1   20.43    0.78
  -8   5  -1    6.84    0.55
  -8   5  -1    7.88    0.44
  -8   5  -1    8.03    0.90
   8  -5   1    7.58    0.51
   8  -5   1    8.87    1.01
   8  -5   1    8.50    0.60
  -9   5  -1   15.38    1.22
  -9   5  -1   16.35    0.71
  -9   5  -1   16.22    0.58
   9  -5   1   16.57    0.66
   9  -5   1   16.57    1.33
   9  -5   1   17.91    0.81
 -10   5  -1    3.75    0.81
  10  -5   1    1.72    0.92
  10  -5   1    2.39    0.35
  10  -5   1    3.08    0.41
   9   4  -1    0.26    0.33
   9   4  -1    0.69    0.30
   9   4  -1    0.29    0.36
  -9  -4   1    0.40    0.57
   8   4  -1   -0.35    0.28
   8   4  -1    0.90    0.25
   8   4  -1   -0.08    0.27
  -8  -4   1    0.49    0.43
  -8  -4   1    0.01    0.22
  -8  -4   1   -0.08    0.41
  -8  -4   1    0.69    0.41
  -8  -4   1    0.35    0.27
   7   4  -1    2.74    0.35
   7   4  -1    3.21    0.34
   7   4  -1    2.34    0.37
  -7  -4   1    2.97    0.39
  -7  -4   1    2.60    0.51
  -7  -4   1    1.34    0.52
  -7  -4   1    2.65    0.44
   6   4  -1    1.39    0.24
   6   4  -1    1.65    0.26
   6   4  -1    1.58    0.30
  -6  -4   1    1.56    0.33
  -6  -4   1    1.46    0.24
  -6  -4   1    1.04    0.42
  -6  -4   1    1.64    0.42
  -6  -4   1    1.82    0.25
   5   4  -1   36.81    0.93
   5   4  -1   37.58    1.09
   5   4  -1   36.17    0.91
  -5  -4   1   35.70    1.16
  -5  -4   1   34.70    1.23
  -5  -4   1   37.25    0.91
  -5  -4   1   37.10    1.20
  -5  -4   1   37.59    0.91
   4   4  -1   43.60    1.03
   4   4  -1   43.93    1.17
   4   4  -1   44.21    0.99
  -4  -4   1   43.16    1.20
  -4  -4   1   43.68    1.01
  -4  -4   1   40.96    1.25
  -4  -4   1   43.39    1.25
   3   4  -1  135.88    2.48
   3   4  -1  143.10    2.68
   3   4  -1  135.21    2.52
  -3  -4   1  141.31    2.65
  -3  -4   1  135.44    2.48
  -3  -4   1  135.89    2.51
  -3  -4   1  137.43    2.74
   2   4  -1   39.92    0.95
   2   4  -1   40.13    0.91
   2   4  -1   40.79    1.04
  -2  -4   1   39.61    0.98
  -2  -4   1   41.06    1.08
  -2  -4   1   40.88    0.94
  -2  -4   1   39.29    0.91
  -2  -4   1   40.45    0.72
   1   4  -1    6.48    0.37
   1   4  -1    6.39    0.38
   1   4  -1    5.64    0.32
   1   4  -1    6.39    0.30
  -1  -4   1    5.72    0.31
  -1  -4   1    6.04    0.37
  -1  -4   1    6.40    0.38
  -1  -4   1    5.98    0.32
   0   4  -1    4.18    0.26
   0   4  -1    4.24    0.32
   0   4  -1    5.29    0.32
   0   4  -1    4.76    0.29
   0  -4   1    4.30    0.27
   0  -4   1    4.32    0.26
   0  -4   1    5.06    0.32
   0  -4   1    5.22    0.27
   0  -4   1    3.91    0.31
  -1   4  -1   47.26    1.17
  -1   4  -1   49.41    1.10
  -1   4  -1   49.67    1.10
   1  -4   1   48.64    1.07
   1  -4   1   52.96    1.11
   1  -4   1   49.42    1.11
   1  -4   1   46.87    1.07
   1  -4   1   45.66    1.17
  -2   4  -1    3.38    0.33
  -2   4  -1    3.29    0.27
  -2   4  -1    3.16    0.24
   2  -4   1    3.30    0.34
   2  -4   1    3.13    0.26
   2  -4   1    3.28    0.31
   2  -4   1    2.95    0.25
   2  -4   1    2.97    0.25
  -3   4  -1   40.07    1.13
  -3   4  -1   41.09    1.01
  -3   4  -1   41.68    0.96
  -3   4  -1   41.73    1.15
   3  -4   1   42.00    1.17
   3  -4   1   42.35    0.95
   3  -4   1   40.99    0.98
   3  -4   1   40.08    0.99
   3  -4   1   40.71    1.13
  -4   4  -1   20.25    0.66
  -4   4  -1   19.69    0.82
  -4   4  -1   19.38    0.78
   4  -4   1   19.62    0.80
   4  -4   1   19.21    0.64
   4  -4   1   20.23    0.63
   4  -4   1   20.24    0.57
  -5   4  -1    1.65    0.37
  -5   4  -1    2.35    0.28
  -5   4  -1    1.96    0.26
  -5   4  -1    2.23    0.37
   5  -4   1    1.91    0.24
   5  -4   1    1.49    0.33
   5  -4   1    2.19    0.29
   5  -4   1    2.28    0.27
  -6   4  -1   22.85    1.09
  -6   4  -1   24.07    0.69
  -6   4  -1   24.21    0.77
   6  -4   1   24.37    0.74
   6  -4   1   23.63    0.62
   6  -4   1   23.73    0.77
   6  -4   1   25.43    1.07
  -7   4  -1    1.83    0.50
  -7   4  -1    2.17    0.36
   7  -4   1    1.76    0.30
   7  -4   1    2.07    0.34
   7  -4   1    1.72    0.50
  -8   4  -1   10.42    0.46
  -8   4  -1   10.92    0.97
   8  -4   1   10.34    0.57
   8  -4   1    9.60    0.97
   8  -4   1   10.91    0.53
  -9   4  -1    9.45    0.50
  -9   4  -1    9.44    0.40
  -9   4  -1    8.10    0.97
   9  -4   1   10.04    1.12
   9  -4   1    9.26    0.57
   9  -4   1    9.46    0.52
 -10   4  -1    5.07    0.90
  10  -4   1    4.87    0.90
  10  -4   1    6.78    0.46
  10  -4   1    5.23    0.53
  10   3  -1    0.74    0.38
  10   3  -1    1.74    0.80
 -10  -3   1    1.85    0.68
   9   3  -1   -0.43    0.27
  -9  -3   1    0.02    0.54
   8   3  -1   53.34    1.23
   8   3  -1   54.90    1.19
   8   3  -1   55.78    1.47
  -8  -3   1   52.91    1.94
  -8  -3   1   52.63    1.70
   7   3  -1   28.37    0.81
   7   3  -1   29.82    1.00
   7   3  -1   29.19    0.77
  -7  -3   1   28.65    1.15
  -7  -3   1   30.45    1.15
  -7  -3   1   29.06    0.77
   6   3  -1   15.04    0.54
   6   3  -1   15.21    0.68
   6   3  -1   14.58    0.51
  -6  -3   1   14.33    0.48
  -6  -3   1   14.51    0.87
  -6  -3   1   15.90    0.79
  -6  -3   1   14.93    0.80
  -6  -3   1   15.14    0.52
   5   3  -1   21.27    0.75
   5   3  -1   20.44    0.59
   5   3  -1   20.36    0.59
  -5  -3   1   19.70    0.89
  -5  -3   1   19.82    0.82
  -5  -3   1   19.54    0.57
  -5  -3   1   19.19    0.55
  -5  -3   1   21.48    0.83
   4   3  -1   17.78    0.52
   4   3  -1   18.19    0.52
   4   3  -1   17.49    0.65
  -4  -3   1   19.15    0.52
  -4  -3   1   16.99    0.50
  -4  -3   1   17.42    0.71
  -4  -3   1   18.41    0.70
  -4  -3   1   16.97    0.76
   3   3  -1  273.68    4.56
   3   3  -1  270.78    4.59
   3   3  -1  271.39    4.75
  -3  -3   1  276.10    4.74
  -3  -3   1  275.72    4.84
  -3  -3   1  279.27    4.86
  -3  -3   1  267.48    4.57
   2   3  -1   21.47    0.54
   2   3  -1   20.95    0.56
   2   3  -1   22.05    0.66
  -2  -3   1   21.89    0.56
  -2  -3   1   20.93    0.68
  -2  -3   1   21.32    0.63
  -2  -3   1   21.73    0.55
   1   3  -1  157.66    2.87
   1   3  -1  161.24    2.86
   1   3  -1  155.04    2.74
   1   3  -1  159.35    2.78
  -1  -3   1  164.80    2.77
  -1  -3   1  158.72    2.76
  -1  -3   1  160.76    2.89
  -1  -3   1  159.57    2.77
   0   3  -1   43.89    0.94
   0   3  -1   45.13    0.98
   0   3  -1   43.74    1.00
   0  -3   1   43.30    1.01
   0  -3   1   43.13    0.94
   0  -3   1   44.09    0.99
   0  -3   1   43.49    0.93
   0  -3   1   47.35    0.87
  -1   3  -1   33.54    0.80
  -1   3  -1   34.53    0.79
  -1   3  -1   34.97    0.78
  -1   3  -1   33.88    0.86
  -1   3  -1   40.11    0.68
   1  -3   1   33.61    0.79
   1  -3   1   34.57    0.79
   1  -3   1   35.01    1.05
   1  -3   1   34.04    0.79
   1  -3   1   33.36    0.86
  -2   3  -1   66.38    1.35
  -2   3  -1   68.96    1.43
  -2   3  -1   68.33    1.46
  -2   3  -1   66.12    1.32
   2  -3   1   65.62    1.33
   2  -3   1   71.57    1.43
   2  -3   1   65.54    1.33
   2  -3   1   67.45    1.30
   2  -3   1   66.02    1.46
  -3   3  -1    0.04    0.11
  -3   3  -1   -0.13    0.12
  -3   3  -1   -0.04    0.13
  -3   3  -1    0.03    0.09
   3  -3   1    0.17    0.10
   3  -3   1    0.07    0.09
   3  -3   1    0.03    0.13
   3  -3   1    0.12    0.08
   3  -3   1    0.03    0.21
  -4   3  -1   53.79    1.44
  -4   3  -1   55.33    1.39
  -4   3  -1   53.82    1.19
   4  -3   1   54.10    1.40
   4  -3   1   54.36    1.17
   4  -3   1   54.11    1.06
   4  -3   1   54.80    1.19
  -5   3  -1    5.98    0.32
  -5   3  -1    6.02    0.36
  -5   3  -1    6.31    0.55
   5  -3   1    6.33    0.35
   5  -3   1    6.14    0.27
   5  -3   1    6.17    0.35
   5  -3   1    6.17    0.51
  -6   3  -1   58.22    1.78
  -6   3  -1   60.60    1.32
  -6   3  -1   60.37    1.27
   6  -3   1   61.11    1.13
   6  -3   1   61.44    1.70
   6  -3   1   61.44    1.32
  -7   3  -1    5.61    0.37
  -7   3  -1    4.01    1.14
  -7   3  -1    5.15    0.32
   7  -3   1    4.64    0.40
   7  -3   1    4.37    0.36
   7  -3   1    3.99    0.52
  -8   3  -1   23.84    1.29
  -8   3  -1   26.85    0.74
  -8   3  -1   26.94    0.69
   8  -3   1   26.96    0.79
   8  -3   1   25.69    0.77
   8  -3   1   26.67    1.29
  -9   3  -1    0.44    0.45
   9  -3   1    0.08    0.24
   9  -3   1    0.15    0.22
   9  -3   1    0.66    0.56
 -10   3  -1    1.96    0.72
  10  -3   1    1.17    0.71
  10   2  -1    0.47    0.39
  10   2  -1    1.32    0.34
  10   2  -1    0.38    0.73
  10   2  -1    0.21    0.31
 -10  -2   1    0.32    0.64
   9   2  -1    0.36    0.26
   9   2  -1    0.08    0.26
   9   2  -1    0.05    0.57
  -9  -2   1    0.39    0.45
  -9  -2   1    0.08    0.49
   8   2  -1    0.01    0.21
   8   2  -1   -0.08    0.19
  -8  -2   1    0.55    0.41
  -8  -2   1   -0.05    0.32
   7   2  -1    2.65    0.31
   7   2  -1    2.37    0.32
   7   2  -1    2.66    0.28
   7   2  -1    2.60    0.26
  -7  -2   1    3.56    0.56
   6   2  -1   16.76    0.66
   6   2  -1   15.51    0.47
   6   2  -1   16.13    0.47
   6   2  -1   15.63    0.51
  -6  -2   1   16.69    0.76
  -6  -2   1   16.23    0.44
  -6  -2   1   16.15    0.78
  -6  -2   1   14.77    0.85
  -6  -2   1   15.94    0.48
   5   2  -1    9.07    0.47
   5   2  -1    8.82    0.30
   5   2  -1    8.42    0.33
   5   2  -1    8.97    0.34
  -5  -2   1    8.93    0.55
  -5  -2   1    8.79    0.33
  -5  -2   1    8.07    0.30
  -5  -2   1    9.02    0.61
  -5  -2   1    9.56    0.55
   4   2  -1   13.51    0.39
   4   2  -1   13.33    0.53
   4   2  -1   13.59    0.40
   4   2  -1   13.13    0.33
  -4  -2   1   13.43    0.39
  -4  -2   1   13.48    0.57
  -4  -2   1   13.56    0.65
  -4  -2   1   13.14    0.38
  -4  -2   1   13.91    0.59
   3   2  -1  185.40    3.11
   3   2  -1  181.46    3.28
   3   2  -1  184.14    3.08
  -3  -2   1  182.69    3.08
  -3  -2   1  184.29    3.41
  -3  -2   1  182.31    3.09
  -3  -2   1  186.10    3.36
  -3  -2   1  188.44    3.30
   2   2  -1   76.55    1.37
   2   2  -1   73.63    1.49
   2   2  -1   76.43    1.34
  -2  -2   1   73.45    1.52
  -2  -2   1   76.50    1.36
  -2  -2   1   72.04    1.51
   1   2  -1  270.83    4.45
   1   2  -1  271.03    4.55
  -1  -2   1  283.03    4.49
  -1  -2   1  263.45    4.44
  -1  -2   1  270.71    4.57
  -1  -2   1  265.37    4.44
  -1   2  -1   12.21    0.37
  -1   2  -1   12.22    0.40
  -1   2  -1   12.33    0.36
  -1   2  -1   12.56    0.37
  -1   2  -1   13.14    0.37
   1  -2   1   11.39    0.36
   1  -2   1   11.95    0.36
   1  -2   1   12.69    0.41
   1  -2   1   12.71    0.37
   1  -2   1   13.01    0.36
  -2   2  -1    5.80    0.31
  -2   2  -1    5.78    0.26
  -2   2  -1    5.87    0.25
  -2   2  -1    6.35    0.31
   2  -2   1    5.38    0.25
   2  -2   1    5.74    0.31
   2  -2   1    6.05    0.26
   2  -2   1    5.94    0.21
   2  -2   1    6.52    0.33
  -3   2  -1   24.06    0.62
  -3   2  -1   23.24    0.75
  -3   2  -1   24.07    0.72
   3  -2   1   23.86    0.73
   3  -2   1   24.30    0.51
   3  -2   1   23.91    0.61
   3  -2   1   25.86    0.80
  -4   2  -1   62.19    1.25
  -4   2  -1   59.79    1.52
  -4   2  -1   62.38    1.22
   4  -2   1   62.96    1.26
   4  -2   1   60.49    1.09
   4  -2   1   60.78    1.24
   4  -2   1   59.15    1.45
  -5   2  -1   55.37    1.18
  -5   2  -1   57.81    1.16
  -5   2  -1   53.36    1.55
   5  -2   1   56.55    1.18
   5  -2   1   57.14    1.47
   5  -2   1   55.72    1.20
  -6   2  -1   27.77    0.69
  -6   2  -1   25.92    0.70
  -6   2  -1   26.09    1.11
   6  -2   1   26.70    0.72
   6  -2   1   26.18    1.01
   6  -2   1   26.57    0.73
  -7   2  -1   21.06    0.58
  -7   2  -1   17.79    1.03
  -7   2  -1   18.99    0.58
   7  -2   1   18.73    0.62
   7  -2   1   20.27    0.63
   7  -2   1   20.38    0.97
  -8   2  -1    4.49    0.35
  -8   2  -1    3.58    0.67
  -8   2  -1    4.23    0.30
   8  -2   1    5.04    0.69
   8  -2   1    4.34    0.36
   8  -2   1    3.74    0.37
  -9   2  -1    5.74    0.82
   9  -2   1    6.96    0.42
   9  -2   1    7.11    0.45
   9  -2   1    9.18    0.98
 -10   2  -1    0.01    0.48
  10  -2   1    0.93    0.68
  10   1  -1   -0.38    0.27
  10   1  -1   -1.52    0.68
  10   1  -1    0.05    0.37
 -10  -1   1   -0.04    0.53
   9   1  -1    7.99    1.04
   9   1  -1    8.45    0.59
   9   1  -1    8.61    0.57
  -9  -1   1    8.36    0.83
  -9  -1   1    7.00    0.96
   8   1  -1    9.53    0.53
   8   1  -1    7.62    0.86
   8   1  -1   10.04    0.57
  -8  -1   1    9.60    0.89
  -8  -1   1    8.86    0.74
   7   1  -1    0.78    0.22
   7   1  -1    1.00    0.23
  -7  -1   1    1.36    0.40
   6   1  -1    2.17    0.33
   6   1  -1    1.83    0.22
   6   1  -1    1.96    0.25
  -6  -1   1    2.01    0.37
  -6  -1   1    2.70    0.48
   5   1  -1    7.66    0.29
   5   1  -1    7.42    0.31
   5   1  -1    7.48    0.41
   5   1  -1    7.27    0.25
  -5  -1   1    7.19    0.48
  -5  -1   1    6.88    0.55
   4   1  -1   11.48    0.30
   4   1  -1   11.12    0.32
   4   1  -1   11.20    0.46
  -4  -1   1   10.84    0.49
  -4  -1   1   11.24    0.50
  -4  -1   1   11.09    0.30
  -4  -1   1   11.65    0.29
  -4  -1   1   10.45    0.59
   3   1  -1   95.87    1.64
   3   1  -1   96.50    1.64
   3   1  -1   96.61    1.86
   3   1  -1   95.12    1.66
  -3  -1   1   98.80    1.92
  -3  -1   1   98.12    2.00
  -3  -1   1   94.80    1.63
  -3  -1   1   95.80    1.64
  -3  -1   1   98.01    1.86
   2   1  -1   16.48    0.34
   2   1  -1   17.08    0.37
   2   1  -1   17.12    0.36
   2   1  -1   15.86    0.48
   2   1  -1   16.44    0.54
  -2  -1   1   16.58    0.48
  -2  -1   1   15.65    0.52
  -2  -1   1   16.52    0.35
  -2  -1   1   15.88    0.51
  -2  -1   1   17.67    0.36
   0  -1   1   92.43    1.58
  -2   1  -1    7.59    0.33
  -2   1  -1    7.41    0.26
  -2   1  -1    7.09    0.31
   2  -1   1    8.18    0.35
   2  -1   1    7.26    0.26
   2  -1   1    7.95    0.18
   2  -1   1    7.20    0.31
   2  -1   1    7.08    0.26
  -3   1  -1   47.78    1.17
  -3   1  -1   47.81    0.97
   3  -1   1   51.40    1.19
   3  -1   1   48.15    0.98
   3  -1   1   47.59    1.11
  -4   1  -1  125.65    2.14
  -4   1  -1  116.28    2.11
  -4   1  -1  115.81    2.45
  -4   1  -1  121.35    2.12
   4  -1   1  116.82    2.12
   4  -1   1  116.19    2.12
   4  -1   1  118.23    2.36
  -5   1  -1    5.82    0.37
  -5   1  -1    5.26    0.28
  -5   1  -1    5.50    0.49
  -5   1  -1    5.56    0.28
   5  -1   1    5.28    0.30
   5  -1   1    5.30    0.29
   5  -1   1    5.18    0.44
  -6   1  -1   33.61    0.78
  -6   1  -1   34.06    1.26
  -6   1  -1   35.26    0.81
   6  -1   1   33.06    0.81
   6  -1   1   33.99    1.13
   6  -1   1   33.27    0.83
  -7   1  -1   -0.05    0.13
  -7   1  -1   -0.50    0.29
  -7   1  -1    0.29    0.15
   7  -1   1   -0.07    0.16
   7  -1   1   -0.26    0.28
   7  -1   1    0.25    0.15
  -8   1  -1   12.94    0.97
  -8   1  -1   13.01    0.48
  -8   1  -1   13.51    0.45
   8  -1   1   11.10    0.60
   8  -1   1   13.25    0.48
   8  -1   1   13.59    0.95
  -9   1  -1    1.68    0.53
   9  -1   1    2.58    0.32
   9  -1   1    2.82    0.31
   9  -1   1    3.09    0.63
 -10   1  -1    0.68    0.52
  10  -1   1   -0.25    0.61
  10   0  -1    0.34    0.23
  10   0  -1    0.51    0.43
  10   0  -1    1.32    0.74
 -10   0   1    0.27    0.59
   9   0  -1   -0.76    0.51
   9   0  -1    0.07    0.20
   9   0  -1    0.62    0.32
  -9   0   1    0.50    0.48
  -9   0   1    0.07    0.41
   8   0  -1   12.42    0.93
   8   0  -1   11.16    0.60
   8   0  -1   10.09    0.55
  -8   0   1   11.07    0.95
  -8   0   1   10.59    0.78
   7   0  -1    1.13    0.25
   7   0  -1    0.89    0.20
   7   0  -1    0.78    0.34
  -7   0   1    1.19    0.36
   6   0  -1    3.81    0.45
   6   0  -1    3.87    0.36
  -6   0   1    4.13    0.55
  -6   0   1    3.76    0.46
   5   0  -1   39.41    0.99
  -5   0   1   39.86    1.05
  -5   0   1   38.49    1.28
   4   0  -1    0.06    0.10
  -4   0   1   -0.19    0.18
  -4   0   1    0.23    0.14
   3   0  -1  114.10    2.26
   3   0  -1  109.89    2.08
  -3   0   1  113.24    2.09
  -3   0   1  111.07    2.25
   2   0  -1   26.34    0.66
   2   0  -1   27.01    0.56
   2   0  -1   27.08    0.72
  -2   0   1   27.62    0.64
  -2   0   1   26.25    0.71
   1   0  -1  294.42    5.14
   1   0  -1  318.56    5.14
  -1   0   1  328.53    5.12
  -1   0  -1  102.88    1.70
   1   0   1  105.58    1.71
   1   0   1   92.81    1.69
  -2   0  -1   22.95    0.51
  -2   0  -1   25.46    0.65
   2   0   1   23.08    0.52
  -3   0  -1  623.13   10.29
  -4   0  -1    3.23    0.21
  -4   0  -1    3.20    0.35
  -4   0  -1    3.41    0.21
  -4   0  -1    3.46    0.29
   4   0   1    3.16    0.20
   4   0   1    3.09    0.22
  -5   0  -1    0.95    0.14
  -5   0  -1    0.81    0.28
  -5   0  -1    0.93    0.22
  -5   0  -1    0.99    0.16
   5   0   1    0.98    0.15
   5   0   1    1.11    0.17
  -6   0  -1   20.33    0.96
  -6   0  -1   21.76    0.57
  -6   0  -1   23.14    0.62
   6   0   1   22.61    0.60
   6   0   1   22.37    0.90
   6   0   1   21.70    0.64
  -7   0  -1    1.43    0.21
  -7   0  -1    0.91    0.42
  -7   0  -1    1.43    0.18
   7   0   1    1.56    0.23
   7   0   1    0.93    0.33
   7   0   1    1.25    0.19
  -8   0  -1    5.29    0.81
  -8   0  -1    4.71    0.33
  -8   0  -1    4.85    0.36
   8   0   1    4.85    0.33
   8   0   1    3.94    0.45
   8   0   1    5.12    0.64
  -9   0  -1    0.19    0.49
   9   0   1   -0.18    0.45
   9   0   1    0.56    0.24
   9   0   1    0.45    0.20
 -10   0  -1    4.00    0.83
  10   0   1    2.31    0.73
  10  -1  -1   -0.94    0.68
  10  -1  -1    0.23    0.44
 -10   1   1    0.44    0.56
   9  -1  -1   -0.18    0.34
   9  -1  -1    0.21    0.19
   9  -1  -1    0.27    0.54
  -9   1   1   -0.02    0.41
  -9   1   1    0.51    0.49
   8  -1  -1    2.78    0.55
   8  -1  -1    3.59    0.47
   8  -1  -1    2.27    0.27
  -8   1   1    2.10    0.44
  -8   1   1    2.98    0.65
   7  -1  -1    6.01    0.65
   7  -1  -1    5.06    0.40
  -7   1   1    4.91    0.53
  -7   1   1    4.19    0.66
   6  -1  -1   91.33    2.12
   6  -1  -1   90.99    1.86
  -6   1   1   90.07    1.94
  -6   1   1   90.14    2.37
   5  -1  -1    0.75    0.25
   5  -1  -1    0.66    0.16
  -5   1   1    0.26    0.26
  -5   1   1    0.71    0.22
   4  -1  -1  401.84    6.73
   4  -1  -1  400.37    6.84
  -4   1   1  397.14    7.07
  -4   1   1  409.34    6.71
   3  -1  -1  123.17    2.37
   3  -1  -1  132.08    2.55
  -3   1   1  130.29    2.31
  -3   1   1  128.41    2.56
   2  -1  -1    5.64    0.27
   2  -1  -1    5.60    0.34
  -2   1   1    5.66    0.32
  -2   1   1    6.21    0.26
   1  -1  -1    1.38    0.07
   1  -1  -1    1.80    0.07
   1  -1  -1    1.50    0.12
   1  -1  -1    1.43    0.11
   1  -1  -1    1.43    0.18
  -1   1   1    1.55    0.15
  -1   1   1    1.42    0.11
  -1   1   1    1.82    0.17
  -1   1   1    1.52    0.07
  -1   1   1    1.46    0.07
   0   1   1    0.01    0.02
   0   1   1    0.01    0.03
   0   1   1   -0.02    0.03
  -2  -1  -1    1.56    0.12
  -2  -1  -1    1.90    0.14
   2   1   1    1.48    0.13
   2   1   1    1.37    0.12
   2   1   1    1.26    0.12
  -3  -1  -1    7.23    0.25
  -3  -1  -1    7.08    0.41
  -3  -1  -1    6.66    0.25
   3   1   1    7.51    0.24
   3   1   1    6.91    0.27
   3   1   1    6.88    0.26
  -4  -1  -1   66.95    1.29
  -4  -1  -1   67.65    1.63
  -4  -1  -1   67.44    1.32
  -4  -1  -1   67.66    1.28
   4   1   1   67.59    1.29
   4   1   1   69.07    1.25
   4   1   1   69.16    1.33
  -5  -1  -1    0.36    0.13
  -5  -1  -1    0.30    0.22
  -5  -1  -1    0.25    0.11
  -5  -1  -1    0.40    0.11
   5   1   1    0.45    0.13
   5   1   1    0.48    0.10
   5   1   1    0.33    0.11
  -6  -1  -1   51.94    1.05
  -6  -1  -1   49.01    1.56
   6   1   1   51.82    1.03
   6   1   1   52.24    1.08
   6   1   1   51.53    1.15
  -7  -1  -1    2.12    0.25
  -7  -1  -1    1.88    0.23
  -7  -1  -1    1.47    0.43
   7   1   1    2.09    0.26
   7   1   1    2.29    0.25
   7   1   1    1.78    0.26
  -8  -1  -1    0.05    0.15
  -8  -1  -1   -0.08    0.18
  -8  -1  -1    0.03    0.36
   8   1   1   -0.03    0.14
   8   1   1   -0.19    0.21
   8   1   1    0.04    0.16
   8   1   1   -0.01    0.36
  -9  -1  -1    1.04    0.52
   9   1   1    0.59    0.26
   9   1   1    0.60    0.23
   9   1   1    0.04    0.46
 -10  -1  -1    1.13    0.58
  10   1   1   -0.10    0.61
  10   1   1    1.37    0.24
  10   1   1    1.43    0.30
  10  -2  -1    0.76    0.71
  10  -2  -1    0.07    0.49
 -10   2   1   -0.48    0.50
   9  -2  -1    0.52    0.20
   9  -2  -1    0.59    0.40
   9  -2  -1    0.66    0.55
  -9   2   1    0.76    0.42
  -9   2   1    1.07    0.58
   8  -2  -1    2.40    0.37
   8  -2  -1    2.43    0.40
   8  -2  -1    2.63    0.57
  -8   2   1    1.80    0.53
  -8   2   1    2.10    0.44
   7  -2  -1    1.92    0.25
   7  -2  -1    2.06    0.42
  -7   2   1    2.17    0.36
  -7   2   1    1.46    0.43
   6  -2  -1    3.33    0.46
   6  -2  -1    2.96    0.33
  -6   2   1    2.60    0.50
  -6   2   1    3.43    0.39
   5  -2  -1   31.60    0.88
   5  -2  -1   31.71    1.02
  -5   2   1   31.40    0.84
  -5   2   1   29.84    1.14
   4  -2  -1   54.73    0.99
   4  -2  -1   55.88    1.02
   4  -2  -1   56.54    1.37
  -4   2   1   52.24    1.48
  -4   2   1   56.10    1.18
   3  -2  -1    1.15    0.21
   3  -2  -1    1.17    0.12
   3  -2  -1    0.97    0.10
   3  -2  -1    1.67    0.28
  -3   2   1    1.12    0.12
  -3   2   1    0.94    0.09
  -3   2   1    1.62    0.20
  -3   2   1    1.03    0.22
  -3   2   1    1.14    0.19
   2  -2  -1    2.93    0.14
   2  -2  -1    2.80    0.14
   2  -2  -1    3.37    0.30
   2  -2  -1    3.24    0.24
  -2   2   1    3.43    0.21
  -2   2   1    3.03    0.14
  -2   2   1    3.17    0.28
  -2   2   1    3.14    0.23
  -2   2   1    2.78    0.13
   0  -2  -1    3.07    0.19
   0  -2  -1    3.05    0.16
   0  -2  -1    3.12    0.14
   0  -2  -1    3.20    0.15
   0   2   1    3.00    0.15
   0   2   1    3.20    0.15
   0   2   1    3.03    0.18
   0   2   1    3.18    0.14
  -2  -2  -1  198.35    3.35
  -2  -2  -1  203.46    3.33
  -2  -2  -1  198.90    3.29
  -2  -2  -1  202.41    3.35
   2   2   1  198.18    3.35
   2   2   1  202.92    3.37
   2   2   1  195.56    3.28
   2   2   1  199.66    3.33
  -3  -2  -1   84.91    1.54
  -3  -2  -1   84.61    1.58
   3   2   1   87.06    1.57
   3   2   1   86.17    1.55
   3   2   1   84.64    1.58
   3   2   1   81.57    1.50
  -4  -2  -1    1.81    0.21
  -4  -2  -1    2.27    0.36
  -4  -2  -1    2.02    0.18
   4   2   1    1.69    0.18
   4   2   1    2.16    0.23
   4   2   1    2.17    0.19
   4   2   1    2.04    0.21
  -5  -2  -1    5.58    0.28
  -5  -2  -1    5.36    0.34
  -5  -2  -1    5.98    0.55
  -5  -2  -1    5.69    0.32
   5   2   1    5.73    0.32
   5   2   1    5.31    0.32
   5   2   1    5.54    0.28
   5   2   1    5.28    0.30
  -6  -2  -1    8.50    0.45
  -6  -2  -1    8.20    0.40
  -6  -2  -1    8.02    0.65
  -6  -2  -1    7.86    0.35
   6   2   1    8.21    0.39
   6   2   1    8.19    0.37
   6   2   1    8.35    0.42
  -7  -2  -1    5.99    0.33
  -7  -2  -1    6.41    0.46
  -7  -2  -1    6.69    0.42
  -7  -2  -1    5.11    0.66
   7   2   1    6.62    0.42
   7   2   1    6.74    0.40
   7   2   1    6.39    0.35
  -8  -2  -1    7.62    0.46
  -8  -2  -1    7.67    0.38
  -8  -2  -1    7.28    0.81
   8   2   1    6.83    0.53
   8   2   1    8.17    0.52
   8   2   1    7.63    0.41
   8   2   1    7.65    0.46
  -9  -2  -1    3.60    0.34
  -9  -2  -1    2.97    0.63
  -9  -2  -1    3.84    0.41
   9   2   1    4.90    0.51
   9   2   1    3.41    0.39
   9   2   1    3.56    0.47
 -10  -2  -1    0.49    0.58
  10   2   1   -0.71    0.64
  10   2   1    0.51    0.25
  10   2   1    0.39    0.33
  10   2   1    0.26    0.41
  10  -3  -1   -0.66    0.73
  10  -3  -1    0.54    0.55
 -10   3   1    0.73    0.61
   9  -3  -1    3.71    0.56
   9  -3  -1    2.80    0.40
   9  -3  -1    2.87    0.72
  -9   3   1    2.15    0.72
  -9   3   1    3.11    0.53
   8  -3  -1    0.18    0.19
   8  -3  -1    0.34    0.41
  -8   3   1   -0.27    0.38
  -8   3   1   -0.46    0.28
   7  -3  -1    3.62    0.53
   7  -3  -1    3.52    0.41
  -7   3   1    3.76    0.46
  -7   3   1    3.02    0.63
   6  -3  -1    5.46    0.57
   6  -3  -1    5.52    0.25
   6  -3  -1    5.76    0.29
   6  -3  -1    5.83    0.43
  -6   3   1    4.77    0.40
  -6   3   1    5.51    0.63
   5  -3  -1   10.01    0.36
   5  -3  -1   10.18    0.32
   5  -3  -1   10.72    0.63
  -5   3   1    9.26    0.68
  -5   3   1    9.91    0.34
  -5   3   1    9.89    0.44
  -5   3   1   10.27    0.29
   4  -3  -1   62.66    1.20
   4  -3  -1   61.99    1.16
   4  -3  -1   62.31    1.52
  -4   3   1   59.47    1.64
  -4   3   1   61.90    1.13
  -4   3   1   63.20    1.20
  -4   3   1   62.78    1.50
   3  -3  -1  181.29    3.07
   3  -3  -1  186.24    3.38
   3  -3  -1  179.70    3.09
  -3   3   1  184.41    3.36
  -3   3   1  182.24    3.10
  -3   3   1  177.69    3.04
  -3   3   1  189.39    3.14
  -3   3   1  181.23    3.52
   2  -3  -1  243.92    4.09
   2  -3  -1  233.81    4.07
   2  -3  -1  262.12    4.43
   2  -3  -1  243.16    4.31
  -2   3   1  242.12    4.29
  -2   3   1  241.61    4.10
  -2   3   1  264.41    4.13
  -2  -3  -1   65.28    1.26
  -2  -3  -1   65.43    1.32
  -2  -3  -1   67.36    1.28
  -2  -3  -1   66.33    1.20
   2   3   1   65.66    1.28
   2   3   1   66.76    1.27
   2   3   1   67.25    1.34
   2   3   1   65.77    1.18
  -3  -3  -1    8.18    0.32
  -3  -3  -1    7.56    0.33
  -3  -3  -1    7.57    0.36
   3   3   1    8.22    0.39
   3   3   1    7.71    0.32
   3   3   1    8.47    0.34
   3   3   1    7.35    0.25
  -4  -3  -1   10.63    0.45
  -4  -3  -1   10.93    0.39
   4   3   1   10.66    0.44
   4   3   1   11.15    0.42
   4   3   1   10.21    0.32
   4   3   1   10.37    0.39
  -5  -3  -1   14.37    0.57
  -5  -3  -1   13.23    0.75
  -5  -3  -1   13.79    0.46
   5   3   1   14.28    0.53
   5   3   1   13.38    0.41
   5   3   1   13.91    0.48
   5   3   1   13.34    0.51
  -6  -3  -1    8.41    0.38
  -6  -3  -1    7.70    0.48
  -6  -3  -1    7.73    0.66
  -6  -3  -1    7.87    0.43
   6   3   1    7.92    0.38
   6   3   1    7.42    0.43
   6   3   1    7.38    0.35
   6   3   1    8.61    0.45
  -7  -3  -1    4.92    0.49
  -7  -3  -1    4.78    0.67
  -7  -3  -1    4.39    0.33
  -7  -3  -1    4.89    0.42
   7   3   1    4.74    0.42
   7   3   1    4.35    0.34
   7   3   1    5.17    0.45
   7   3   1    4.56    0.35
  -8  -3  -1   -0.14    0.23
  -8  -3  -1   -0.28    0.25
  -8  -3  -1    0.27    0.37
   8   3   1   -0.07    0.24
   8   3   1    0.00    0.20
   8   3   1   -0.03    0.21
   8   3   1    0.04    0.20
  -9  -3  -1    1.02    0.30
  -9  -3  -1    1.27    0.29
  -9  -3  -1    1.30    0.57
   9   3   1    1.25    0.30
   9   3   1    1.11    0.27
   9   3   1    0.61    0.34
 -10  -3  -1    1.07    0.64
  10   3   1    0.99    0.31
  10   3   1    1.22    0.36
  10   3   1    0.93    0.39
  10   3   1    1.47    0.30
  10  -4  -1    0.01    0.80
  10  -4  -1    0.02    0.56
 -10   4   1    0.12    0.60
   9  -4  -1   21.95    1.10
   9  -4  -1   22.83    1.39
   9  -4  -1   19.90    0.72
  -9   4   1   21.61    1.45
  -9   4   1   20.84    0.94
   8  -4  -1    0.15    0.21
   8  -4  -1   -0.25    0.48
  -8   4   1    0.38    0.44
  -8   4   1   -0.16    0.31
   7  -4  -1    5.38    0.35
   7  -4  -1    5.07    0.47
   7  -4  -1    5.08    0.28
  -7   4   1    4.74    0.46
  -7   4   1    4.46    0.68
   6  -4  -1   -0.41    0.27
   6  -4  -1    0.11    0.12
   6  -4  -1   -0.17    0.13
  -6   4   1   -0.09    0.32
  -6   4   1    0.16    0.14
  -6   4   1    0.57    0.12
  -6   4   1    0.22    0.21
   5  -4  -1   78.80    1.53
   5  -4  -1   77.68    1.91
   5  -4  -1   76.44    1.46
  -5   4   1   73.98    2.07
  -5   4   1   78.07    1.54
  -5   4   1   76.16    1.88
  -5   4   1   76.07    1.42
  -5   4   1   76.77    1.51
   4  -4  -1  149.25    2.64
   4  -4  -1  151.55    2.69
   4  -4  -1  151.27    3.03
  -4   4   1  147.93    3.20
  -4   4   1  154.25    2.66
  -4   4   1  150.07    3.00
  -4   4   1  151.07    2.69
  -4   4   1  150.31    2.60
   3  -4  -1  122.82    2.21
   3  -4  -1  124.60    2.52
   3  -4  -1  119.91    2.23
  -3   4   1  123.95    2.50
  -3   4   1  121.86    2.18
  -3   4   1  130.33    2.21
  -3   4   1  122.64    2.25
   2  -4  -1  131.69    2.57
   2  -4  -1  129.60    2.33
   2  -4  -1  129.49    2.35
  -2   4   1  127.73    2.36
  -2   4   1  130.78    2.56
  -2   4   1  140.38    2.32
   1  -4  -1    1.68    0.18
   1  -4  -1    1.46    0.17
   1  -4  -1    1.18    0.22
  -1   4   1    1.19    0.16
  -1   4   1    1.09    0.18
  -1   4   1    1.41    0.16
  -1  -4  -1   36.14    0.82
  -1  -4  -1   35.55    0.89
  -1  -4  -1   35.30    0.81
  -1  -4  -1   36.19    0.78
   1   4   1   35.76    0.81
   1   4   1   35.00    0.82
   1   4   1   35.51    0.94
  -2  -4  -1   43.44    0.96
  -2  -4  -1   42.98    1.04
  -2  -4  -1   43.07    0.88
  -2  -4  -1   42.65    0.96
   2   4   1   42.85    1.06
   2   4   1   45.01    0.97
   2   4   1   43.76    0.85
   2   4   1   43.44    0.96
  -4  -4  -1    0.44    0.14
  -4  -4  -1    0.05    0.12
  -4  -4  -1    0.14    0.14
   4   4   1    0.15    0.12
   4   4   1    0.03    0.13
   4   4   1    0.38    0.17
   4   4   1    0.05    0.07
  -5  -4  -1    2.86    0.37
  -5  -4  -1    1.87    0.24
   5   4   1    2.87    0.30
   5   4   1    1.87    0.16
   5   4   1    2.84    0.38
   5   4   1    2.02    0.24
  -6  -4  -1    0.01    0.31
  -6  -4  -1    0.32    0.17
  -6  -4  -1    0.31    0.19
  -6  -4  -1    0.04    0.17
   6   4   1    0.17    0.18
   6   4   1    0.19    0.12
   6   4   1    0.35    0.21
   6   4   1    0.24    0.20
  -7  -4  -1    0.80    0.25
  -7  -4  -1    0.41    0.19
  -7  -4  -1    0.13    0.23
   7   4   1   -0.06    0.23
   7   4   1    0.44    0.23
   7   4   1    0.81    0.21
   7   4   1    0.29    0.14
  -8  -4  -1    2.09    0.37
  -8  -4  -1    1.68    0.46
  -8  -4  -1    2.03    0.30
  -8  -4  -1    2.16    0.35
   8   4   1    1.35    0.33
   8   4   1    1.82    0.36
   8   4   1    1.94    0.29
  -9  -4  -1    3.67    0.74
  -9  -4  -1    5.17    0.49
  -9  -4  -1    6.00    0.65
  -9  -4  -1    5.29    0.73
   9   4   1    5.04    0.62
   9   4   1    5.42    0.50
 -10  -4  -1    1.16    0.55
 -10  -4  -1    1.34    0.32
 -10  -4  -1    2.18    0.42
  10   4   1    2.19    0.40
  10   4   1    1.47    0.45
   9  -5  -1    0.59    0.27
   9  -5  -1    1.60    0.52
   9  -5  -1    1.10    0.66
  -9   5   1    1.03    0.57
   8  -5  -1    0.49    0.26
   8  -5  -1    0.45    0.22
   8  -5  -1   -0.33    0.49
   8  -5  -1    0.26    0.17
  -8   5   1   -0.11    0.43
  -8   5   1   -0.06    0.31
   7  -5  -1   49.52    1.67
   7  -5  -1   45.86    1.01
  -7   5   1   45.87    1.15
  -7   5   1   47.40    1.04
  -7   5   1   46.66    0.95
  -7   5   1   44.59    1.77
   6  -5  -1    0.60    0.17
   6  -5  -1    0.55    0.36
   6  -5  -1    0.58    0.20
  -6   5   1    0.58    0.43
  -6   5   1    0.80    0.21
  -6   5   1    0.78    0.16
  -6   5   1    0.71    0.23
   5  -5  -1    8.69    0.39
   5  -5  -1    9.13    0.45
   5  -5  -1    9.12    0.69
  -5   5   1    9.30    0.37
  -5   5   1    9.10    0.64
  -5   5   1    8.23    0.46
  -5   5   1    9.27    0.44
  -5   5   1    8.14    0.71
   4  -5  -1   37.82    0.93
   4  -5  -1   37.34    1.19
   4  -5  -1   36.51    0.88
  -4   5   1   36.95    1.17
  -4   5   1   38.44    0.95
  -4   5   1   36.65    0.86
  -4   5   1   38.12    0.84
   3  -5  -1   31.45    0.80
   3  -5  -1   31.93    1.04
  -3   5   1   32.31    1.02
  -3   5   1   33.80    0.75
  -3   5   1   31.50    0.84
   2  -5  -1  464.73    7.82
   2  -5  -1  478.92    8.13
   2  -5  -1  469.59    7.86
  -2   5   1  508.18    7.77
  -2   5   1  465.83    7.80
  -2   5   1  468.65    7.88
  -2   5   1  475.00    8.11
   1  -5  -1  238.00    4.21
   1  -5  -1  240.57    4.33
   1  -5  -1  238.15    4.10
   1  -5  -1  231.99    4.07
  -1   5   1  242.28    4.32
  -1   5   1  233.76    4.11
  -1   5   1  239.85    4.07
   0  -5  -1   10.72    0.51
   0  -5  -1   10.58    0.42
   0  -5  -1   10.51    0.41
   0  -5  -1   10.70    0.42
   0  -5  -1   10.46    0.52
   0   5   1   10.72    0.52
   0   5   1   11.09    0.43
   0   5   1   10.80    0.41
  -1  -5  -1  299.07    5.05
  -1  -5  -1  296.84    5.10
  -1  -5  -1  304.65    5.22
  -1  -5  -1  302.75    5.12
   1   5   1  298.75    5.33
   1   5   1  307.26    5.14
   1   5   1  303.83    5.11
  -2  -5  -1   36.04    0.99
  -2  -5  -1   36.25    0.90
  -2  -5  -1   36.23    0.90
  -2  -5  -1   36.72    0.81
   2   5   1   35.07    1.06
   2   5   1   37.81    0.92
   2   5   1   36.96    1.03
   2   5   1   37.67    0.91
  -3  -5  -1    2.82    0.27
  -3  -5  -1    3.83    0.37
  -3  -5  -1    3.29    0.30
  -3  -5  -1    3.56    0.23
   3   5   1    4.05    0.45
   3   5   1    3.18    0.29
   3   5   1    3.29    0.30
  -4  -5  -1   24.98    0.85
  -4  -5  -1   26.50    0.77
  -4  -5  -1   26.56    0.76
   4   5   1   25.79    0.76
   4   5   1   25.17    0.87
   4   5   1   26.39    0.78
  -5  -5  -1    0.84    0.24
  -5  -5  -1    0.89    0.21
  -5  -5  -1    1.10    0.25
   5   5   1    0.89    0.22
   5   5   1    0.76    0.24
   5   5   1    0.81    0.22
  -6  -5  -1    0.69    0.42
  -6  -5  -1    0.86    0.24
  -6  -5  -1    0.05    0.23
  -6  -5  -1    0.58    0.25
   6   5   1    1.08    0.25
   6   5   1    1.33    0.29
   6   5   1    1.25    0.29
  -7  -5  -1    1.81    0.52
  -7  -5  -1    1.92    0.34
  -7  -5  -1    2.22    0.37
   7   5   1    2.52    0.38
   7   5   1    2.57    0.35
   7   5   1    2.88    0.39
  -8  -5  -1    0.63    0.32
  -8  -5  -1    0.28    0.33
  -8  -5  -1    0.17    0.43
   8   5   1    0.31    0.33
   8   5   1    0.96    0.30
   8   5   1    0.50    0.34
  -9  -5  -1    0.56    0.40
  -9  -5  -1   -0.22    0.29
  -9  -5  -1   -0.33    0.39
  -9  -5  -1   -0.46    0.46
   9   5   1   -0.31    0.34
   9   5   1   -0.39    0.37
 -10  -5  -1   -0.50    0.50
 -10  -5  -1    0.37    0.59
 -10  -5  -1    0.37    0.35
  10   5   1    0.69    0.49
  10   5   1   -0.30    0.42
   9  -6  -1    5.41    0.94
   9  -6  -1    5.67    0.77
   9  -6  -1    3.59    0.43
   9  -6  -1    3.18    0.35
  -9   6   1    3.07    0.75
   8  -6  -1    1.59    0.62
   8  -6  -1    0.88    0.30
   8  -6  -1    0.54    0.27
   8  -6  -1    0.69    0.44
   8  -6  -1    1.09    0.23
  -8   6   1    1.12    0.52
   7  -6  -1    4.49    0.54
   7  -6  -1    6.61    0.81
   7  -6  -1    4.70    0.45
   7  -6  -1    5.26    0.39
  -7   6   1    5.32    0.34
  -7   6   1    3.94    0.69
  -7   6   1    4.52    0.46
   6  -6  -1    3.74    0.40
   6  -6  -1    3.91    0.34
   6  -6  -1    3.25    0.38
   6  -6  -1    3.50    0.93
  -6   6   1    4.46    0.60
  -6   6   1    4.52    0.43
  -6   6   1    2.73    0.34
  -6   6   1    3.62    0.31
   5  -6  -1   63.64    1.39
   5  -6  -1   65.81    1.86
   5  -6  -1   62.75    1.46
   5  -6  -1   63.15    1.54
  -5   6   1   64.93    1.80
  -5   6   1   64.82    1.36
  -5   6   1   63.44    1.26
  -5   6   1   65.40    1.48
   4  -6  -1    6.30    0.53
   4  -6  -1    5.55    0.41
   4  -6  -1    5.64    0.37
   4  -6  -1    6.69    0.59
  -4   6   1    6.34    0.42
  -4   6   1    6.20    0.33
  -4   6   1    6.49    0.58
   3  -6  -1   20.08    0.78
   3  -6  -1   20.19    0.87
   3  -6  -1   19.33    0.67
   3  -6  -1   19.39    0.63
  -3   6   1   20.19    0.63
  -3   6   1   20.33    0.55
  -3   6   1   18.56    0.67
  -3   6   1   19.37    0.84
   2  -6  -1   23.49    0.70
   2  -6  -1   24.20    0.91
   2  -6  -1   22.44    0.81
   2  -6  -1   22.30    0.71
  -2   6   1   22.72    0.87
  -2   6   1   23.03    0.74
  -2   6   1   24.09    0.64
  -2   6   1   22.34    0.67
   1  -6  -1   39.76    1.11
   1  -6  -1   40.30    0.99
   1  -6  -1   41.57    1.21
   1  -6  -1   40.17    1.01
  -1   6   1   39.84    1.03
  -1   6   1   41.64    1.20
  -1   6   1   41.11    0.99
   0  -6  -1  135.42    2.58
   0  -6  -1  135.09    2.79
   0  -6  -1  135.37    2.55
   0  -6  -1  135.92    2.54
   0  -6  -1  138.09    2.69
   0   6   1  135.66    2.78
   0   6   1  138.17    2.55
   0   6   1  139.24    2.60
  -1  -6  -1  332.28    5.70
  -1  -6  -1  330.23    5.82
  -1  -6  -1  330.31    5.61
  -1  -6  -1  339.71    5.70
   1   6   1  334.63    5.96
   1   6   1  331.94    5.68
   1   6   1  337.88    5.73
  -2  -6  -1   75.13    1.74
  -2  -6  -1   79.06    1.64
  -2  -6  -1   75.75    1.61
  -2  -6  -1   77.62    1.52
   2   6   1   77.47    1.62
   2   6   1   78.31    1.66
   2   6   1   74.76    1.84
  -3  -6  -1   62.06    1.41
  -3  -6  -1   61.43    1.40
  -3  -6  -1   61.15    1.23
  -3  -6  -1   61.37    1.53
   3   6   1   62.97    1.57
   3   6   1   63.64    1.43
   3   6   1   62.00    1.41
  -4  -6  -1    3.56    0.45
  -4  -6  -1    2.99    0.21
  -4  -6  -1    3.30    0.35
  -4  -6  -1    3.82    0.38
   4   6   1    4.18    0.55
   4   6   1    3.65    0.37
   4   6   1    3.77    0.38
  -5  -6  -1   51.39    1.30
  -5  -6  -1   51.33    1.29
  -5  -6  -1   51.93    1.47
   5   6   1   55.20    1.48
   5   6   1   51.76    1.32
   5   6   1   50.95    1.30
  -6  -6  -1    2.79    0.39
  -6  -6  -1    2.40    0.36
   6   6   1    2.47    0.36
   6   6   1    2.44    0.39
   6   6   1    2.52    0.33
  -7  -6  -1    3.74    0.73
  -7  -6  -1    2.85    0.46
  -7  -6  -1    1.69    0.35
   7   6   1    3.06    0.46
   7   6   1    3.07    0.42
  -8  -6  -1    0.96    0.56
  -8  -6  -1    0.59    0.36
  -8  -6  -1    1.22    0.41
  -8  -6  -1    1.16    0.36
   8   6   1    1.31    0.38
   8   6   1    1.10    0.34
  -9  -6  -1    2.97    0.42
  -9  -6  -1    2.21    0.53
  -9  -6  -1    0.79    0.59
  -9  -6  -1    2.07    0.61
   9   6   1    1.95    0.44
   9   6   1    2.94    0.51
   9  -7  -1    1.03    0.40
   9  -7  -1    0.33    0.61
   9  -7  -1   -0.11    0.85
   9  -7  -1    0.01    0.29
   9  -7  -1    0.13    0.38
   9  -7  -1    0.41    0.27
   8  -7  -1   10.47    0.69
   8  -7  -1   10.89    0.94
   8  -7  -1    9.36    0.69
   8  -7  -1    9.18    1.20
   8  -7  -1   10.45    0.56
  -8   7   1   11.62    0.67
  -8   7   1   10.02    0.50
   7  -7  -1    1.20    0.27
   7  -7  -1    1.89    0.35
   7  -7  -1    1.00    0.55
   7  -7  -1    0.98    0.30
  -7   7   1    1.06    0.24
  -7   7   1    1.06    0.54
   6  -7  -1    0.06    0.20
   6  -7  -1    0.63    0.28
   6  -7  -1    0.04    0.23
   6  -7  -1   -0.34    0.42
  -6   7   1    0.14    0.20
   5  -7  -1    9.84    0.98
   5  -7  -1    8.50    0.61
   5  -7  -1    7.59    0.53
   5  -7  -1    8.12    0.48
  -5   7   1    8.65    0.56
  -5   7   1    8.00    0.44
   4  -7  -1   16.51    0.76
   4  -7  -1   17.24    0.92
   4  -7  -1   16.18    0.63
   4  -7  -1   15.85    0.66
  -4   7   1   16.24    0.69
  -4   7   1   15.47    0.85
   3  -7  -1    0.34    0.18
   3  -7  -1    0.62    0.30
   3  -7  -1    0.92    0.25
   3  -7  -1    0.37    0.18
  -3   7   1    0.23    0.20
  -3   7   1    0.51    0.28
  -3   7   1    0.47    0.17
   2  -7  -1   22.75    0.97
   2  -7  -1   24.71    0.81
   2  -7  -1   26.02    0.91
   2  -7  -1   25.02    0.78
  -2   7   1   24.93    0.77
  -2   7   1   24.10    0.82
  -2   7   1   25.17    0.98
  -2   7   1   26.13    0.70
   1  -7  -1    0.31    0.23
   1  -7  -1    0.49    0.20
   1  -7  -1   -0.04    0.15
   1  -7  -1    0.03    0.16
   1  -7  -1    0.37    0.20
  -1   7   1    0.45    0.18
  -1   7   1    0.36    0.24
  -1   7   1    0.19    0.16
   0  -7  -1   23.76    0.78
   0  -7  -1   22.98    0.93
   0  -7  -1   22.24    0.84
   0  -7  -1   25.00    0.78
   0  -7  -1   23.89    0.75
   0   7   1   22.53    0.90
   0   7   1   23.20    0.74
   0   7   1   23.99    0.79
  -1  -7  -1    2.41    0.29
  -1  -7  -1    2.20    0.33
  -1  -7  -1    2.49    0.32
  -1  -7  -1    2.84    0.35
   1   7   1    2.59    0.34
   1   7   1    2.57    0.33
   1   7   1    2.37    0.40
  -2  -7  -1    7.96    0.55
  -2  -7  -1    6.67    0.45
  -2  -7  -1    7.19    0.38
  -2  -7  -1    7.37    0.46
   2   7   1    7.42    0.46
   2   7   1    7.93    0.49
   2   7   1    7.09    0.58
  -3  -7  -1   76.14    1.69
  -3  -7  -1   74.33    1.83
  -3  -7  -1   76.47    1.70
  -3  -7  -1   74.24    1.49
   3   7   1   75.53    1.73
   3   7   1   72.54    1.93
   3   7   1   75.23    1.68
  -4  -7  -1    1.43    0.28
  -4  -7  -1    1.32    0.30
  -4  -7  -1    1.20    0.29
  -4  -7  -1    1.67    0.19
   4   7   1    1.82    0.32
   4   7   1    1.34    0.28
   4   7   1    1.16    0.34
  -5  -7  -1   16.18    0.74
  -5  -7  -1   16.03    0.88
  -5  -7  -1   16.11    0.78
   5   7   1   17.04    0.74
   5   7   1   16.10    0.92
  -6  -7  -1    9.99    0.81
  -6  -7  -1    9.82    0.61
   6   7   1    9.12    0.66
   6   7   1   10.23    0.86
   6   7   1    9.83    0.64
  -7  -7  -1    4.74    0.68
  -7  -7  -1    4.81    0.79
   7   7   1    5.34    0.64
   7   7   1    4.50    0.59
  -8  -7  -1    4.21    0.50
  -8  -7  -1    3.93    0.61
  -8  -7  -1    3.39    0.76
  -8  -7  -1    3.85    0.54
   8   7   1    4.10    0.54
   8   7   1    4.21    0.58
  -9  -7  -1   -0.49    0.56
  -9  -7  -1   -0.15    0.41
  -9  -7  -1   -0.07    0.48
   9   7   1    0.59    0.52
   9   7   1   -0.07    0.49
   8  -8  -1    0.13    0.52
   8  -8  -1    0.46    0.33
   8  -8  -1   -0.52    0.42
   8  -8  -1   -0.10    0.31
   8  -8  -1    0.45    0.75
  -8   8   1    0.32    0.29
  -8   8   1    0.17    0.42
   7  -8  -1    0.63    0.46
   7  -8  -1   -0.25    0.56
   7  -8  -1   -0.43    0.30
   7  -8  -1    0.29    0.26
   7  -8  -1   -0.12    0.35
  -7   8   1   -0.58    0.37
  -7   8   1    0.07    0.25
  -7   8   1    0.68    0.62
   6  -8  -1    6.05    0.79
   6  -8  -1    4.22    0.46
   6  -8  -1    5.36    0.62
   6  -8  -1    5.25    0.57
  -6   8   1    6.98    0.83
  -6   8   1    4.93    0.45
   5  -8  -1    1.17    0.49
   5  -8  -1    0.95    0.30
   5  -8  -1    1.18    0.27
  -5   8   1    0.33    0.20
   4  -8  -1    5.45    0.50
   4  -8  -1    5.90    0.60
   4  -8  -1    5.63    0.46
  -4   8   1    5.88    0.47
  -4   8   1    6.03    0.70
   3  -8  -1    1.58    0.30
   3  -8  -1    2.65    0.36
   3  -8  -1    2.39    0.38
   3  -8  -1    2.98    0.52
  -3   8   1    2.31    0.34
  -3   8   1    2.01    0.40
  -3   8   1    2.26    0.37
   2  -8  -1   18.46    0.83
   2  -8  -1   20.68    0.97
   2  -8  -1   17.22    0.74
   2  -8  -1   16.82    0.75
   2  -8  -1   17.41    0.71
  -2   8   1   17.44    0.90
  -2   8   1   17.32    0.75
  -2   8   1   17.54    0.69
   1  -8  -1    0.69    0.24
   1  -8  -1    0.21    0.31
   1  -8  -1    0.64    0.23
   1  -8  -1    0.70    0.26
   1  -8  -1    0.24    0.21
  -1   8   1    0.37    0.23
  -1   8   1    0.53    0.20
  -1   8   1    0.25    0.26
   0  -8  -1   35.86    1.06
   0  -8  -1   34.57    1.24
   0  -8  -1   35.03    1.16
   0  -8  -1   33.41    1.01
   0  -8  -1   35.17    1.00
   0   8   1   33.18    1.22
   0   8   1   35.58    1.08
   0   8   1   34.25    1.00
  -1  -8  -1    3.50    0.41
  -1  -8  -1    3.66    0.37
  -1  -8  -1    4.13    0.44
  -1  -8  -1    3.86    0.48
   1   8   1    3.80    0.44
   1   8   1    3.47    0.40
   1   8   1    3.06    0.44
  -2  -8  -1    0.11    0.20
  -2  -8  -1   -0.12    0.20
  -2  -8  -1    0.09    0.18
  -2  -8  -1   -0.01    0.21
   2   8   1    0.23    0.27
   2   8   1   -0.04    0.19
   2   8   1    0.07    0.20
  -3  -8  -1    1.43    0.31
  -3  -8  -1    1.40    0.32
  -3  -8  -1    1.06    0.23
  -3  -8  -1    0.72    0.26
   3   8   1    0.90    0.37
   3   8   1    1.23    0.30
   3   8   1    1.03    0.30
  -4  -8  -1   13.09    0.45
  -4  -8  -1   12.88    0.82
  -4  -8  -1   12.32    0.74
  -4  -8  -1   13.64    0.69
   4   8   1   13.33    0.93
   4   8   1   14.29    0.73
   4   8   1   11.94    0.68
  -5  -8  -1    0.76    0.40
  -5  -8  -1    0.17    0.29
  -5  -8  -1    0.66    0.29
   5   8   1    0.28    0.28
   5   8   1    1.47    0.37
  -6  -8  -1   29.79    1.09
  -6  -8  -1   25.10    1.25
  -6  -8  -1   31.26    1.13
   6   8   1   31.01    1.12
   6   8   1   29.50    1.11
  -7  -8  -1    1.12    0.40
  -7  -8  -1    1.85    0.50
  -7  -8  -1    1.24    0.54
   7   8   1    2.70    0.48
   7   8   1    1.80    0.44
  -8  -8  -1   -0.62    0.44
  -8  -8  -1    0.10    0.50
  -8  -8  -1   -0.03    0.40
  -8  -8  -1   -0.28    0.59
   8   8   1   -0.06    0.48
   8   8   1    0.08    0.45
   8  -9  -1    2.51    0.47
   8  -9  -1    2.61    0.84
   8  -9  -1    3.39    0.51
   8  -9  -1    4.54    1.03
  -8   9   1    3.78    0.59
  -8   9   1    2.60    0.45
   7  -9  -1    1.00    0.45
   7  -9  -1    1.30    0.41
   7  -9  -1    1.71    0.75
   7  -9  -1    1.87    0.58
   7  -9  -1    0.95    0.33
  -7   9   1    1.49    0.49
  -7   9   1    1.05    0.34
  -7   9   1    1.19    0.73
   6  -9  -1    8.95    0.74
   6  -9  -1    7.04    0.73
   6  -9  -1    7.09    0.58
   6  -9  -1    8.26    1.08
   6  -9  -1    7.87    0.80
  -6   9   1    7.41    0.77
  -6   9   1    8.40    0.58
  -6   9   1    8.62    0.95
   5  -9  -1   20.66    0.83
   5  -9  -1   19.09    0.89
   5  -9  -1   20.61    1.25
   5  -9  -1   18.73    0.96
   5  -9  -1   20.08    1.01
  -5   9   1   20.19    1.21
   4  -9  -1   19.42    0.95
   4  -9  -1   21.89    1.21
   4  -9  -1   20.09    0.83
   4  -9  -1   20.32    0.96
   4  -9  -1   20.27    0.88
  -4   9   1   20.91    0.80
   3  -9  -1   62.08    1.94
   3  -9  -1   60.99    1.67
   3  -9  -1   62.31    1.63
   3  -9  -1   60.65    1.55
   3  -9  -1   61.71    1.69
  -3   9   1   62.18    1.91
  -3   9   1   62.22    1.66
  -3   9   1   61.65    1.52
   2  -9  -1   31.22    1.07
   2  -9  -1   30.44    1.07
   2  -9  -1   29.51    1.00
   2  -9  -1   31.97    1.16
  -2   9   1   31.29    0.99
  -2   9   1   30.66    1.10
  -2   9   1   30.41    1.31
   1  -9  -1    1.39    0.29
   1  -9  -1    0.92    0.27
   1  -9  -1    1.44    0.31
   1  -9  -1    1.09    0.37
   1  -9  -1    1.14    0.30
  -1   9   1    1.70    0.35
  -1   9   1    1.17    0.28
  -1   9   1    1.17    0.44
   0  -9  -1    9.82    0.60
   0  -9  -1   10.61    0.64
   0  -9  -1    9.33    0.62
   0  -9  -1   10.09    0.72
   0   9   1   10.19    0.66
   0   9   1    8.65    0.76
   0   9   1    9.63    0.59
  -1  -9  -1    0.90    0.29
  -1  -9  -1    0.17    0.25
  -1  -9  -1    0.53    0.25
  -1  -9  -1    0.53    0.26
   1   9   1    0.57    0.27
   1   9   1    0.77    0.27
   1   9   1    0.59    0.37
  -2  -9  -1   -0.16    0.24
  -2  -9  -1    0.24    0.30
  -2  -9  -1    0.17    0.25
  -2  -9  -1   -0.36    0.22
   2   9   1    0.51    0.37
   2   9   1   -0.06    0.23
   2   9   1    0.15    0.28
  -3  -9  -1    0.71    0.28
  -3  -9  -1    1.04    0.26
  -3  -9  -1    0.92    0.34
  -3  -9  -1    1.08    0.35
   3   9   1    0.25    0.34
   3   9   1    1.37    0.36
   3   9   1    0.51    0.32
  -4  -9  -1    1.63    0.25
  -4  -9  -1    1.36    0.37
  -4  -9  -1    0.69    0.32
   4   9   1    1.80    0.39
   4   9   1    1.70    0.39
   4   9   1    0.79    0.49
  -5  -9  -1    1.89    0.37
  -5  -9  -1    2.67    0.46
   5   9   1    2.52    0.50
   5   9   1    2.06    0.41
   5   9   1    2.75    0.67
  -6  -9  -1    3.11    0.52
  -6  -9  -1    1.29    0.47
  -6  -9  -1    1.62    0.45
   6   9   1    2.30    0.50
   6   9   1    1.15    0.60
   6   9   1    1.52    0.44
  -7  -9  -1   -0.85    0.68
  -7  -9  -1    0.23    0.47
  -7  -9  -1    0.07    0.55
  -7  -9  -1    0.83    0.45
   7   9   1    0.59    0.47
   7   9   1    0.14    0.47
  -8  -9  -1    0.13    0.68
  -8  -9  -1    0.15    0.66
  -8  -9  -1    0.08    0.57
   8   9   1    0.17    0.64
   8   9   1    0.00    0.54
   7 -10  -1    2.24    0.49
   7 -10  -1    0.72    0.72
   7 -10  -1    1.02    0.55
   7 -10  -1    1.42    0.47
   7 -10  -1    3.05    0.90
  -7  10   1    1.75    0.53
  -7  10   1    1.82    0.89
   6 -10  -1    0.16    0.47
   6 -10  -1    0.87    0.72
   6 -10  -1   -0.29    0.36
   6 -10  -1    0.62    0.35
  -6  10   1   -0.66    0.48
  -6  10   1   -0.89    0.64
  -6  10   1   -0.10    0.34
   5 -10  -1    0.52    0.40
   5 -10  -1    0.04    0.33
   5 -10  -1    0.23    0.59
   5 -10  -1    0.11    0.30
   5 -10  -1    0.27    0.38
  -5  10   1   -1.09    0.53
  -5  10   1    0.05    0.33
  -5  10   1    0.13    0.42
   4 -10  -1    0.23    0.32
   4 -10  -1    0.47    0.45
   4 -10  -1    0.43    0.35
   4 -10  -1    0.75    0.36
   4 -10  -1    1.03    0.59
  -4  10   1    0.79    0.47
  -4  10   1    0.69    0.31
   3 -10  -1    0.36    0.29
   3 -10  -1    1.48    0.35
   3 -10  -1    1.23    0.41
   3 -10  -1    1.15    0.49
   3 -10  -1    1.14    0.35
  -3  10   1    1.52    0.35
  -3  10   1    1.74    0.55
  -3  10   1    1.22    0.40
   2 -10  -1    4.33    0.67
   2 -10  -1    4.22    0.55
   2 -10  -1    3.24    0.48
   2 -10  -1    3.52    0.47
   2 -10  -1    2.58    0.40
  -2  10   1    3.56    0.51
  -2  10   1    3.78    0.44
   1 -10  -1    3.93    0.51
   1 -10  -1    3.49    0.46
   1 -10  -1    2.71    0.42
   1 -10  -1    3.58    0.49
   1 -10  -1    2.45    0.60
  -1  10   1    3.75    0.60
  -1  10   1    3.65    0.46
   0 -10  -1    6.96    0.66
   0 -10  -1    6.64    0.64
   0 -10  -1    5.70    0.58
   0 -10  -1    6.02    0.69
   0  10   1    5.29    0.56
   0  10   1    5.20    0.64
  -1 -10  -1   15.16    0.81
  -1 -10  -1   15.22    0.82
  -1 -10  -1   14.37    0.73
   1  10   1   14.93    0.80
   1  10   1   15.06    0.85
  -2 -10  -1   18.13    0.91
  -2 -10  -1   16.23    0.85
  -2 -10  -1   16.68    0.74
   2  10   1   18.52    0.95
   2  10   1   18.37    0.88
  -3 -10  -1    2.86    0.48
  -3 -10  -1    3.51    0.49
  -3 -10  -1    2.87    0.51
  -3 -10  -1    3.39    0.40
   3  10   1    2.38    0.53
   3  10   1    3.69    0.51
   3  10   1    3.63    0.51
  -4 -10  -1    1.89    0.30
  -4 -10  -1    1.80    0.50
  -4 -10  -1    3.14    0.52
  -4 -10  -1    2.42    0.48
   4  10   1    2.79    0.53
   4  10   1    1.76    0.46
   4  10   1    2.11    0.71
  -5 -10  -1   27.40    1.16
  -5 -10  -1   28.15    1.55
  -5 -10  -1   27.28    1.18
   5  10   1   27.16    1.23
   5  10   1   23.42    1.46
   5  10   1   27.40    1.19
  -6 -10  -1    0.24    0.47
  -6 -10  -1   -0.17    0.44
  -6 -10  -1   -0.41    0.49
   6  10   1   -0.21    0.68
   6  10   1   -0.69    0.46
   6  10   1    0.64    0.50
  -7 -10  -1    1.19    0.68
  -7 -10  -1    1.54    0.54
  -7 -10  -1    0.31    0.60
  -7 -10  -1    1.36    0.61
   7  10   1    0.91    0.62
   7  10   1    2.34    0.61
   7  10   1    1.36    0.85
   6 -11  -1    0.27    0.51
   6 -11  -1   -0.30    0.49
   6 -11  -1   -0.31    0.54
   6 -11  -1    2.07    0.93
   6 -11  -1    0.71    0.66
  -6  11   1    1.01    0.57
  -6  11   1    0.88    0.87
  -6  11   1   -0.24    0.44
   5 -11  -1    1.52    0.54
   5 -11  -1    1.19    0.45
   5 -11  -1    1.20    0.62
   5 -11  -1   -0.11    0.72
   5 -11  -1    0.28    0.43
  -5  11   1    0.81    0.40
  -5  11   1    1.50    0.77
  -5  11   1    0.76    0.55
   4 -11  -1    0.61    0.42
   4 -11  -1    2.40    0.69
   4 -11  -1    1.19    0.43
   4 -11  -1    1.44    0.54
   4 -11  -1    0.25    0.39
  -4  11   1    2.63    0.70
  -4  11   1    1.48    0.42
  -4  11   1    1.55    0.54
   3 -11  -1    8.71    0.78
   3 -11  -1    8.83    1.12
   3 -11  -1    8.96    0.91
   3 -11  -1    7.65    0.80
   3 -11  -1    9.52    0.90
  -3  11   1    7.37    0.84
  -3  11   1    8.40    1.09
  -3  11   1    8.76    0.70
   2 -11  -1    7.46    0.79
   2 -11  -1    8.12    0.88
   2 -11  -1    7.67    0.77
   2 -11  -1    8.98    1.01
   2 -11  -1    7.78    0.82
  -2  11   1    6.68    0.82
  -2  11   1    8.10    1.04
  -2  11   1    7.86    0.73
   1 -11  -1    0.69    0.41
   1 -11  -1    0.81    0.57
   1 -11  -1    0.37    0.33
   1 -11  -1    0.79    0.41
   1 -11  -1    0.75    0.41
  -1  11   1    0.34    0.42
  -1  11   1    0.57    0.33
   0 -11  -1    2.79    0.51
   0 -11  -1    4.17    0.56
   0 -11  -1    4.56    0.57
   0 -11  -1    4.17    0.55
   0  11   1    4.16    0.49
   0  11   1    5.73    0.69
  -1 -11  -1   -0.24    0.33
  -1 -11  -1   -0.42    0.35
  -1 -11  -1    0.64    0.39
   1  11   1    0.06    0.33
   1  11   1    0.08    0.40
  -2 -11  -1    0.46    0.38
  -2 -11  -1   -0.34    0.38
  -2 -11  -1    0.28    0.36
  -2 -11  -1    0.21    0.39
   2  11   1    0.90    0.42
   2  11   1    0.47    0.42
   2  11   1   -0.36    0.55
  -3 -11  -1    0.97    0.35
  -3 -11  -1    0.43    0.38
  -3 -11  -1   -0.12    0.43
  -3 -11  -1    0.94    0.43
   3  11   1   -0.93    0.51
   3  11   1    1.33    0.46
   3  11   1    0.85    0.50
  -4 -11  -1   -0.21    0.44
  -4 -11  -1    0.86    0.48
  -4 -11  -1   -0.08    0.31
  -4 -11  -1   -0.17    0.45
   4  11   1    0.53    0.50
   4  11   1    0.35    0.61
   4  11   1    0.24    0.44
  -5 -11  -1   -0.47    0.47
  -5 -11  -1    0.75    0.55
  -5 -11  -1   -0.25    0.53
   5  11   1    0.70    0.60
   5  11   1    0.64    0.53
   5  11   1   -0.47    0.70
  -6 -11  -1   -0.20    0.63
  -6 -11  -1    0.41    0.56
  -6 -11  -1    0.19    0.61
   6  11   1    0.30    0.86
   6  11   1    1.11    0.65
   6  11   1   -0.15    0.66
   5 -12  -1    0.26    0.54
   5 -12  -1    1.60    0.62
   5 -12  -1    0.57    0.97
   5 -12  -1    0.20    0.59
   5 -12  -1    2.09    0.80
  -5  12   1   -0.06    0.79
   4 -12  -1    3.89    0.76
   4 -12  -1    1.83    0.54
   4 -12  -1    2.68    0.83
   4 -12  -1    2.91    0.64
   4 -12  -1    1.53    0.55
  -4  12   1    3.49    0.86
  -4  12   1    2.01    0.61
  -4  12   1    3.21    0.57
   3 -12  -1    3.49    0.87
   3 -12  -1    3.07    0.69
   3 -12  -1    4.09    0.61
   3 -12  -1    2.59    0.61
   3 -12  -1    1.57    0.50
  -3  12   1    2.28    0.73
  -3  12   1    2.59    0.64
  -3  12   1    3.01    0.56
   2 -12  -1    2.45    0.81
   2 -12  -1    1.75    0.53
   2 -12  -1    2.83    0.57
   2 -12  -1    3.34    0.63
   2 -12  -1    3.23    0.62
  -2  12   1    2.48    0.72
  -2  12   1    2.65    0.51
  -2  12   1    3.56    0.65
   1 -12  -1    6.92    1.00
   1 -12  -1    9.30    0.92
   1 -12  -1    9.52    0.93
   1 -12  -1    9.19    0.95
  -1  12   1    7.99    1.01
  -1  12   1    7.32    0.83
   0 -12  -1    1.38    0.48
   0 -12  -1    3.02    0.59
   0 -12  -1    1.67    0.53
   0 -12  -1    2.64    0.54
   0  12   1    2.22    0.52
   0  12   1    2.97    0.74
   0  12   1    1.64    0.60
  -1 -12  -1   -0.13    0.45
  -1 -12  -1    0.01    0.40
  -1 -12  -1    0.36    0.47
   1  12   1    0.49    0.63
   1  12   1   -0.66    0.50
   1  12   1    0.34    0.47
  -2 -12  -1    0.54    0.48
  -2 -12  -1    0.77    0.53
  -2 -12  -1    1.79    0.48
   2  12   1    2.81    0.61
   2  12   1    0.68    0.48
   2  12   1    0.06    0.64
  -3 -12  -1    0.49    0.44
  -3 -12  -1    1.16    0.56
  -3 -12  -1    0.30    0.52
  -3 -12  -1    0.25    0.53
   3  12   1    0.15    0.50
   3  12   1    0.55    0.60
   3  12   1    0.61    0.72
  -4 -12  -1    0.22    0.39
  -4 -12  -1   -0.09    0.60
  -4 -12  -1    0.71    0.57
  -4 -12  -1   -0.98    0.52
   4  12   1    0.32    0.56
   4  12   1    0.40    0.77
   4  12   1   -0.58    0.59
  -5 -12  -1   -0.83    0.64
  -5 -12  -1    2.61    0.72
  -5 -12  -1    1.13    0.67
   5  12   1    2.83    0.77
   5  12   1    0.43    0.66
   5  12   1    0.93    0.85
   3 -13  -1    0.51    0.60
   3 -13  -1    0.32    0.93
   3 -13  -1    2.59    0.83
   3 -13  -1    0.96    0.63
   3 -13  -1    0.36    0.58
  -3  13   1    0.38    0.90
  -3  13   1   -0.29    0.53
  -3  13   1   -0.22    0.69
   2 -13  -1    5.88    0.82
   2 -13  -1    7.58    0.96
   2 -13  -1    8.10    0.92
   2 -13  -1    6.98    0.82
  -2  13   1    5.74    0.89
  -2  13   1    4.99    1.03
  -2  13   1    8.26    1.01
   1 -13  -1   13.29    1.14
   1 -13  -1    7.62    1.19
   1 -13  -1   12.28    1.13
   1 -13  -1   11.81    1.41
  -1  13   1   10.61    1.10
  -1  13   1   12.61    1.46
  -1  13   1   11.46    1.08
   0 -13  -1    0.23    0.53
   0 -13  -1   -0.26    0.55
   0 -13  -1    0.00    0.58
   0 -13  -1    0.76    0.54
   0  13   1   -0.12    0.74
   0  13   1   -0.42    0.64
   0  13   1   -0.66    0.53
  -1 -13  -1    1.24    0.57
  -1 -13  -1    2.74    0.73
  -1 -13  -1    2.46    0.63
  -1 -13  -1    2.27    0.68
   1  13   1    1.19    0.88
   1  13   1    3.09    0.69
   1  13   1    1.37    1.10
  -2 -13  -1    0.01    0.56
  -2 -13  -1   -0.12    0.66
  -2 -13  -1    0.98    0.68
  -2 -13  -1    0.27    0.65
   2  13   1    1.02    0.60
   2  13   1    1.72    0.91
   2  13   1   -0.25    0.72
  -3 -13  -1    0.91    0.70
  -3 -13  -1    1.13    0.68
  -3 -13  -1    1.00    0.58
  -3 -13  -1    0.54    0.66
   3  13   1    2.12    0.96
   3  13   1    0.86    0.69
   3  13   1    1.84    0.82
   1  13  -2   -0.21    0.86
   1  13  -2    0.63    0.69
   1  13  -2    0.02    0.97
  -1 -13   2    1.47    0.83
  -1 -13   2    1.42    0.79
   0  13  -2   -0.28    0.68
   0  13  -2    0.99    0.87
   0  13  -2    1.69    0.87
   0 -13   2    0.08    0.80
   0 -13   2    1.24    0.74
   0 -13   2    0.70    0.60
   0 -13   2    1.23    0.70
  -1  13  -2    0.81    0.85
  -1  13  -2    1.06    0.86
  -1  13  -2    0.78    0.64
   1 -13   2    1.58    0.70
   1 -13   2    0.99    0.67
   1 -13   2    0.51    0.65
  -2  13  -2   -0.82    0.63
  -2  13  -2    0.27    0.82
  -2  13  -2    0.17    1.35
   2 -13   2    0.75    0.67
   2 -13   2   -0.73    0.67
   2 -13   2   -0.48    0.75
   2 -13   2   -0.01    0.64
   3  12  -2   -0.16    0.86
   3  12  -2   -1.23    0.72
   3  12  -2   -0.33    0.56
  -3 -12   2   -0.23    0.34
  -3 -12   2    0.36    0.56
  -3 -12   2    0.44    0.71
  -3 -12   2   -1.01    0.64
   2  12  -2   15.72    1.39
   2  12  -2   15.50    1.15
   2  12  -2   13.85    1.56
  -2 -12   2   14.60    1.30
  -2 -12   2   15.94    1.20
  -2 -12   2   14.67    0.80
   1  12  -2   14.05    1.08
   1  12  -2    9.37    1.12
   1  12  -2   14.86    1.32
  -1 -12   2   10.62    0.84
  -1 -12   2   12.47    1.20
  -1 -12   2   11.09    1.58
  -1 -12   2   11.21    1.32
   0  12  -2    3.06    0.73
   0  12  -2    3.93    0.68
   0  12  -2    3.69    0.89
   0 -12   2    4.74    0.83
   0 -12   2    3.16    0.68
   0 -12   2    4.63    0.62
   0 -12   2    3.14    0.68
  -1  12  -2    0.76    0.54
  -1  12  -2    1.78    0.72
  -1  12  -2    1.25    0.73
   1 -12   2    2.42    0.60
   1 -12   2    0.17    0.59
   1 -12   2    0.20    0.49
   1 -12   2    0.72    0.50
  -2  12  -2    0.45    0.49
  -2  12  -2    1.48    0.66
  -2  12  -2    0.53    0.70
   2 -12   2    0.11    0.54
   2 -12   2    0.02    0.72
   2 -12   2   -0.24    0.48
   2 -12   2    0.77    0.60
  -3  12  -2    3.97    0.91
  -3  12  -2    5.52    0.84
  -3  12  -2    4.21    0.62
   3 -12   2    5.24    1.03
   3 -12   2    4.48    0.72
   3 -12   2    3.34    0.68
   3 -12   2    4.82    0.81
  -4  12  -2    0.80    0.82
  -4  12  -2   -0.28    0.50
  -4  12  -2   -0.78    0.65
   4 -12   2    0.05    0.55
   4 -12   2    0.62    0.68
   4 -12   2    1.10    0.86
   4 -12   2    0.41    0.55
  -5  12  -2    0.04    0.54
  -5  12  -2    0.29    0.68
   5 -12   2    1.33    0.74
   5 -12   2   -0.47    0.59
   5 -12   2   -0.20    0.59
   5  11  -2    1.70    0.89
   5  11  -2    0.75    0.69
   5  11  -2   -0.52    0.69
   5  11  -2   -0.82    0.56
  -5 -11   2   -0.40    0.61
   4  11  -2    0.88    0.50
   4  11  -2    0.54    0.63
   4  11  -2    0.70    0.64
   4  11  -2    0.77    0.82
  -4 -11   2    1.01    0.63
  -4 -11   2    1.11    0.67
  -4 -11   2    1.34    0.59
   3  11  -2   -0.05    0.44
   3  11  -2    0.06    0.57
   3  11  -2   -0.51    0.66
   3  11  -2   -0.57    0.51
  -3 -11   2   -0.34    0.51
  -3 -11   2    0.80    0.50
  -3 -11   2   -0.01    0.50
  -3 -11   2    0.08    0.28
  -3 -11   2    0.05    0.26
   2  11  -2    2.00    0.56
   2  11  -2    2.04    0.52
   2  11  -2    2.96    0.75
   2  11  -2    1.35    0.60
  -2 -11   2    1.16    0.54
  -2 -11   2    1.36    0.51
  -2 -11   2    1.46    0.57
  -2 -11   2    1.79    0.37
   1  11  -2    5.73    0.65
   1  11  -2    5.86    0.74
   1  11  -2    5.38    0.76
   1  11  -2    5.69    0.82
  -1 -11   2    7.10    0.82
  -1 -11   2    6.05    0.70
  -1 -11   2    5.02    0.70
  -1 -11   2    5.83    0.62
   0  11  -2   -0.64    0.55
   0  11  -2   -0.16    0.38
   0  11  -2    0.20    0.57
   0 -11   2    0.50    0.44
   0 -11   2    0.82    0.40
   0 -11   2   -0.82    0.45
   0 -11   2    0.04    0.35
  -1  11  -2   14.87    1.23
  -1  11  -2   15.76    0.94
  -1  11  -2   15.78    1.10
   1 -11   2   15.02    1.19
   1 -11   2   15.25    1.32
   1 -11   2   16.77    1.01
  -2  11  -2    3.76    0.64
  -2  11  -2    3.28    0.74
  -2  11  -2    2.85    0.50
   2 -11   2    3.80    0.72
   2 -11   2    4.45    0.69
   2 -11   2    3.49    0.56
  -3  11  -2    0.36    0.57
  -3  11  -2    0.40    0.40
   3 -11   2   -0.32    0.42
   3 -11   2   -0.26    0.45
   3 -11   2    1.08    0.63
   3 -11   2    0.35    0.44
  -4  11  -2    1.17    0.59
  -4  11  -2    1.67    0.68
  -4  11  -2    1.68    0.47
   4 -11   2    1.63    0.60
   4 -11   2    2.17    0.54
   4 -11   2    1.53    0.74
   4 -11   2    0.65    0.46
  -5  11  -2   -0.02    0.59
  -5  11  -2    0.25    0.46
  -5  11  -2    1.13    0.76
   5 -11   2    0.49    0.57
   5 -11   2   -0.22    0.44
   5 -11   2    0.34    0.76
   5 -11   2    0.80    0.50
  -6  11  -2    0.01    0.77
  -6  11  -2   -0.41    0.61
  -6  11  -2    0.26    0.48
   6 -11   2   -0.55    0.84
   6 -11   2   -0.10    0.62
   6 -11   2   -0.36    0.49
   6 -11   2    0.07    0.51
   6  10  -2    0.81    0.72
   6  10  -2   -1.26    0.63
   6  10  -2   -0.06    0.63
   6  10  -2   -0.44    0.84
  -6 -10   2    0.33    0.60
  -6 -10   2    0.38    0.71
   5  10  -2    0.67    0.46
   5  10  -2   -0.83    0.53
   5  10  -2    0.73    0.74
   5  10  -2    0.75    0.60
  -5 -10   2    2.07    0.58
  -5 -10   2    1.48    0.65
  -5 -10   2    1.16    0.56
  -5 -10   2    0.32    0.54
   4  10  -2    0.14    0.58
   4  10  -2   -0.37    0.46
   4  10  -2   -0.25    0.37
   4  10  -2   -0.27    0.49
  -4 -10   2    0.59    0.48
  -4 -10   2    0.47    0.43
  -4 -10   2   -0.15    0.47
   3  10  -2   14.49    1.06
   3  10  -2   15.36    0.89
   3  10  -2   13.52    1.13
   3  10  -2   14.99    1.38
  -3 -10   2   16.66    0.94
  -3 -10   2   14.55    0.52
  -3 -10   2   14.43    1.17
  -3 -10   2   15.31    1.18
   2  10  -2   44.41    1.74
   2  10  -2   45.90    1.61
   2  10  -2   44.41    1.41
   2  10  -2   43.59    1.69
  -2 -10   2   44.43    1.12
  -2 -10   2   46.05    1.45
  -2 -10   2   45.39    1.56
   1  10  -2    5.66    0.67
   1  10  -2    6.10    0.79
   1  10  -2    4.91    0.62
   1  10  -2    5.72    0.78
  -1 -10   2    5.86    0.51
  -1 -10   2    5.78    0.72
  -1 -10   2    6.17    0.64
   0  10  -2    2.46    0.50
   0  10  -2    3.67    0.64
   0  10  -2    2.71    0.51
   0  10  -2    3.11    0.45
   0 -10   2    2.77    0.50
   0 -10   2    2.98    0.47
   0 -10   2    3.75    0.54
  -1  10  -2    0.00    0.31
  -1  10  -2    0.46    0.44
  -1  10  -2    0.37    0.40
   1 -10   2    0.04    0.46
   1 -10   2    0.44    0.36
   1 -10   2   -0.03    0.31
   1 -10   2   -0.33    0.35
  -2  10  -2   31.19    1.30
  -2  10  -2   30.21    1.13
  -2  10  -2   31.97    1.45
   2 -10   2   30.43    1.26
   2 -10   2   31.39    1.33
   2 -10   2   29.76    1.32
  -3  10  -2    0.33    0.34
  -3  10  -2    1.06    0.45
  -3  10  -2    1.15    0.53
   3 -10   2    0.60    0.42
   3 -10   2    0.17    0.51
   3 -10   2    0.20    0.33
   3 -10   2    0.68    0.40
  -4  10  -2   11.40    1.07
  -4  10  -2    9.14    1.00
  -4  10  -2    9.97    0.74
   4 -10   2   10.01    1.11
   4 -10   2   10.23    0.89
   4 -10   2    9.63    0.87
   4 -10   2    9.48    0.80
  -5  10  -2   16.90    1.32
  -5  10  -2   18.39    0.91
  -5  10  -2   18.40    1.14
   5 -10   2   19.29    1.44
   5 -10   2   17.86    1.05
   5 -10   2   17.66    0.98
   5 -10   2   19.58    1.15
  -6  10  -2    1.42    0.73
  -6  10  -2   -0.26    0.53
  -6  10  -2    0.75    0.38
   6 -10   2    0.03    0.38
   6 -10   2   -0.20    0.71
   6 -10   2    0.22    0.52
   6 -10   2   -0.44    0.43
  -7  10  -2    0.19    0.39
  -7  10  -2    0.34    0.57
  -7  10  -2    0.69    0.84
   7 -10   2   -0.39    0.44
   7 -10   2    0.18    0.56
   7 -10   2   -1.78    0.83
   7 -10   2   -0.27    0.45
   6   9  -2   -0.75    0.49
   6   9  -2   -0.66    0.65
   6   9  -2   -0.24    0.50
   6   9  -2    1.01    0.47
  -6  -9   2    0.13    0.58
  -6  -9   2    1.09    0.49
  -6  -9   2    0.95    0.51
  -6  -9   2   -0.33    0.55
   5   9  -2    1.65    0.49
   5   9  -2    0.74    1.10
   5   9  -2    1.93    0.49
   5   9  -2    1.86    0.42
  -5  -9   2    2.63    0.64
  -5  -9   2    1.05    0.47
  -5  -9   2    1.91    0.49
  -5  -9   2    2.40    0.50
   4   9  -2    3.39    0.48
   4   9  -2    2.89    0.55
   4   9  -2    2.21    0.58
   4   9  -2    2.98    0.50
  -4  -9   2    3.75    1.00
  -4  -9   2    3.32    0.48
  -4  -9   2    2.62    0.54
   3   9  -2    9.18    0.89
   3   9  -2    9.59    0.81
   3   9  -2    9.69    0.70
   3   9  -2    9.89    0.94
  -3  -9   2    9.22    0.90
  -3  -9   2   10.29    0.71
  -3  -9   2   10.52    0.80
   2   9  -2   38.26    1.21
   2   9  -2   38.23    1.46
   2   9  -2   37.97    1.33
   2   9  -2   35.38    1.43
  -2  -9   2   36.87    1.21
  -2  -9   2   36.40    1.28
  -2  -9   2   35.35    0.92
   1   9  -2    0.09    0.33
   1   9  -2    0.34    0.33
   1   9  -2    0.34    0.39
   1   9  -2    1.06    0.33
  -1  -9   2    0.54    0.24
  -1  -9   2    0.93    0.32
  -1  -9   2    0.60    0.28
   0   9  -2    4.66    0.55
   0   9  -2    4.32    0.61
   0   9  -2    5.00    0.76
   0   9  -2    4.52    0.57
   0  -9   2    4.98    0.59
   0  -9   2    4.42    0.67
   0  -9   2    5.67    0.57
  -1   9  -2   -0.16    0.33
  -1   9  -2    0.19    0.24
  -1   9  -2    0.45    0.32
   1  -9   2    0.13    0.30
   1  -9   2    0.10    0.30
   1  -9   2   -0.16    0.40
   1  -9   2   -0.26    0.28
  -2   9  -2   10.67    0.79
  -2   9  -2    9.84    0.84
  -2   9  -2   10.56    0.66
   2  -9   2   10.45    0.95
   2  -9   2   10.25    0.70
   2  -9   2   10.22    0.88
   2  -9   2   10.01    0.74
  -3   9  -2   21.99    0.91
  -3   9  -2   21.60    1.03
   3  -9   2   22.53    1.02
   3  -9   2   21.51    0.99
   3  -9   2   21.02    1.20
  -4   9  -2    2.28    0.47
  -4   9  -2    1.73    0.35
   4  -9   2    2.14    0.61
   4  -9   2    2.32    0.39
   4  -9   2    2.14    0.40
   4  -9   2    1.73    0.40
  -5   9  -2    0.60    0.29
  -5   9  -2    0.39    0.41
   5  -9   2    0.24    0.29
   5  -9   2   -0.53    0.46
   5  -9   2    0.20    0.33
   5  -9   2    0.33    0.38
  -6   9  -2    0.40    0.44
  -6   9  -2    0.75    0.33
  -6   9  -2   -0.15    0.52
   6  -9   2   -0.57    0.58
   6  -9   2   -0.28    0.39
   6  -9   2    0.10    0.30
   6  -9   2    0.45    0.35
  -7   9  -2    4.67    0.55
  -7   9  -2    6.86    0.93
  -7   9  -2    4.14    0.65
   7  -9   2    7.63    0.88
   7  -9   2    4.89    0.59
   7  -9   2    5.21    0.72
   7  -9   2    6.54    0.97
  -8   9  -2    0.45    0.78
  -8   9  -2   -0.01    0.54
  -8   9  -2   -0.11    0.38
   8  -9   2    0.44    0.46
   8  -9   2    0.25    0.89
   8  -9   2    0.21    0.36
   7   8  -2    0.12    0.52
   7   8  -2    0.05    0.44
   7   8  -2    0.54    0.48
   7   8  -2    0.92    0.73
  -7  -8   2    0.74    0.47
  -7  -8   2    0.66    0.58
  -7  -8   2    0.70    0.46
  -7  -8   2    0.46    0.59
   6   8  -2    0.59    0.36
   6   8  -2    0.32    0.40
   6   8  -2   -0.58    0.39
  -6  -8   2    0.61    0.55
  -6  -8   2    0.83    0.43
  -6  -8   2    0.01    0.62
  -6  -8   2   -0.66    0.35
   5   8  -2    3.12    0.64
   5   8  -2    2.99    0.51
   5   8  -2    3.96    0.48
   5   8  -2    4.40    0.57
  -5  -8   2    5.02    0.65
  -5  -8   2    3.46    0.62
  -5  -8   2    3.49    0.59
  -5  -8   2    3.78    0.45
   4   8  -2    2.54    0.46
   4   8  -2    1.53    0.35
   4   8  -2    1.55    0.50
   4   8  -2    1.40    0.41
  -4  -8   2    2.03    0.48
  -4  -8   2    0.86    0.30
  -4  -8   2    1.27    0.36
   3   8  -2   24.69    1.01
   3   8  -2   24.16    0.90
   3   8  -2   23.49    1.33
   3   8  -2   23.50    1.12
  -3  -8   2   24.72    0.93
  -3  -8   2   24.79    0.99
   2   8  -2   23.24    0.95
   2   8  -2   23.08    1.07
   2   8  -2   22.52    0.87
  -2  -8   2   23.24    0.88
  -2  -8   2   21.42    0.63
  -2  -8   2   24.40    0.95
   1   8  -2    0.69    0.32
   1   8  -2    0.81    0.26
   1   8  -2    1.13    0.38
   1   8  -2    0.67    0.31
  -1  -8   2    0.50    0.25
  -1  -8   2    1.02    0.30
  -1  -8   2    1.00    0.29
   0   8  -2    0.37    0.26
   0   8  -2    0.55    0.29
   0   8  -2   -0.06    0.28
   0   8  -2    0.29    0.21
   0  -8   2    0.35    0.24
   0  -8   2    0.09    0.22
   0  -8   2   -0.10    0.21
  -1   8  -2   47.44    1.29
  -1   8  -2   45.72    1.38
  -1   8  -2   47.79    1.46
  -1   8  -2   45.87    1.49
   1  -8   2   46.16    1.36
   1  -8   2   46.43    1.31
   1  -8   2   46.81    1.53
   1  -8   2   45.97    1.43
  -2   8  -2   22.26    0.85
  -2   8  -2   21.55    0.92
  -2   8  -2   21.52    1.03
   2  -8   2   21.76    0.87
   2  -8   2   20.41    0.91
   2  -8   2   19.69    1.01
   2  -8   2   20.29    0.88
  -3   8  -2    4.76    0.56
  -3   8  -2    2.66    0.72
  -3   8  -2    4.07    0.45
   3  -8   2    5.11    0.57
   3  -8   2    3.69    0.55
   3  -8   2    4.33    0.62
   3  -8   2    3.87    0.49
  -4   8  -2   -0.10    0.22
  -4   8  -2   -0.21    0.28
   4  -8   2    0.03    0.38
   4  -8   2    0.46    0.29
   4  -8   2   -0.24    0.20
  -5   8  -2   10.13    0.78
  -5   8  -2   10.69    0.61
   5  -8   2    9.58    0.72
   5  -8   2   10.32    0.68
   5  -8   2   10.29    0.67
   5  -8   2    9.66    0.92
  -6   8  -2    6.32    0.81
  -6   8  -2    7.20    0.56
   6  -8   2    7.48    0.62
   6  -8   2    7.19    0.63
   6  -8   2    7.24    0.95
   6  -8   2    6.78    0.70
  -7   8  -2   -0.28    0.43
  -7   8  -2   -0.16    0.58
   7  -8   2    0.28    0.59
   7  -8   2   -0.02    0.27
   7  -8   2   -0.36    0.38
   7  -8   2   -0.10    0.32
  -8   8  -2    0.49    0.48
  -8   8  -2    0.61    0.34
   8  -8   2   -0.33    0.34
   8  -8   2   -0.32    0.47
   8  -8   2   -0.18    0.72
   8  -8   2   -0.23    0.27
   9  -8   2    0.18    0.58
   9  -8   2   -1.63    0.96
   8   7  -2    4.46    0.62
   8   7  -2    4.28    0.61
   8   7  -2    3.25    0.63
  -8  -7   2    5.22    0.88
  -8  -7   2    3.92    0.76
  -8  -7   2    4.48    0.60
  -8  -7   2    4.17    0.59
   7   7  -2    2.62    0.46
   7   7  -2    2.92    0.52
   7   7  -2    2.11    0.52
  -7  -7   2    2.45    0.47
  -7  -7   2    3.85    0.49
  -7  -7   2    2.99    0.63
  -7  -7   2    1.82    0.56
   6   7  -2   -0.15    0.28
   6   7  -2    0.36    0.40
   6   7  -2    0.72    0.37
  -6  -7   2    0.29    0.41
  -6  -7   2    0.08    0.30
  -6  -7   2   -0.01    0.47
  -6  -7   2    0.36    0.33
   5   7  -2    0.45    0.32
   5   7  -2    0.05    0.41
   5   7  -2    0.62    0.27
   5   7  -2   -0.07    0.29
  -5  -7   2    0.13    0.35
  -5  -7   2    0.30    0.37
  -5  -7   2    0.07    0.38
   4   7  -2   10.14    0.58
   4   7  -2    9.75    0.65
   4   7  -2    9.34    0.78
  -4  -7   2   10.27    0.88
  -4  -7   2   10.04    0.74
  -4  -7   2   10.78    0.58
  -4  -7   2    9.78    0.76
   3   7  -2   57.85    1.69
   3   7  -2   59.60    1.65
   3   7  -2   57.63    1.42
   3   7  -2   58.54    1.53
  -3  -7   2   58.18    1.50
  -3  -7   2   55.01    1.54
  -3  -7   2   59.28    1.75
  -3  -7   2   59.17    1.44
   2   7  -2    1.01    0.27
   2   7  -2   -0.01    0.23
   2   7  -2    0.39    0.30
   2   7  -2    0.38    0.21
  -2  -7   2    0.22    0.21
  -2  -7   2    0.80    0.31
  -2  -7   2    0.35    0.14
  -2  -7   2    0.09    0.20
  -2  -7   2    0.33    0.21
   1   7  -2    0.55    0.24
   1   7  -2    1.16    0.31
   1   7  -2    0.79    0.23
   1   7  -2    0.31    0.29
  -1  -7   2    0.86    0.24
  -1  -7   2    0.68    0.23
  -1  -7   2    0.57    0.24
   0   7  -2   87.54    1.98
   0   7  -2   85.86    2.01
   0   7  -2   83.52    2.06
   0   7  -2   86.05    1.87
   0  -7   2   85.13    2.09
   0  -7   2   84.63    1.94
   0  -7   2   86.64    2.06
   0  -7   2   86.14    1.90
  -1   7  -2   19.17    0.84
  -1   7  -2   20.76    0.76
  -1   7  -2   19.05    0.79
  -1   7  -2   20.49    0.90
   1  -7   2   19.72    0.80
   1  -7   2   19.06    0.89
   1  -7   2   20.03    0.79
   1  -7   2   19.49    0.76
   1  -7   2   19.17    0.82
  -2   7  -2    9.28    0.65
  -2   7  -2    7.53    0.61
  -2   7  -2    7.39    0.49
  -2   7  -2    7.64    0.54
   2  -7   2    7.69    0.51
   2  -7   2    8.29    0.56
   2  -7   2    6.98    0.62
   2  -7   2    7.89    0.52
  -3   7  -2    0.49    0.31
  -3   7  -2   -0.20    0.18
  -3   7  -2    0.11    0.22
   3  -7   2   -0.29    0.19
   3  -7   2    0.11    0.20
   3  -7   2   -0.09    0.27
   3  -7   2    0.11    0.18
  -4   7  -2    5.98    0.55
  -4   7  -2    6.59    0.65
  -4   7  -2    6.31    0.46
   4  -7   2    5.59    0.49
   4  -7   2    6.02    0.67
   4  -7   2    5.84    0.53
   4  -7   2    6.47    0.51
  -5   7  -2    0.57    0.30
  -5   7  -2   -0.20    0.21
   5  -7   2   -0.23    0.36
   5  -7   2    0.22    0.27
   5  -7   2   -0.01    0.24
   5  -7   2    0.13    0.19
  -6   7  -2    3.06    0.40
   6  -7   2    2.83    0.40
   6  -7   2    2.94    0.44
   6  -7   2    2.75    0.44
   6  -7   2    3.42    0.63
  -7   7  -2   13.66    1.10
  -7   7  -2   13.14    0.99
   7  -7   2   12.97    0.72
   7  -7   2   14.88    1.13
   7  -7   2   13.60    0.65
   7  -7   2   13.07    0.83
  -8   7  -2    0.02    0.47
  -8   7  -2   -0.30    0.42
  -8   7  -2    0.17    0.28
   8  -7   2   -0.40    0.31
   8  -7   2   -0.19    0.60
   8  -7   2   -0.07    0.21
   8  -7   2    0.55    0.37
  -9   7  -2    1.18    0.36
  -9   7  -2    1.95    0.53
  -9   7  -2    1.03    0.60
   9  -7   2    1.61    0.82
   9  -7   2    1.36    0.55
   9  -7   2    0.90    0.39
   8   6  -2    0.53    0.39
   8   6  -2    0.77    0.42
   8   6  -2    0.28    0.44
  -8  -6   2    0.36    0.56
  -8  -6   2    0.10    0.60
  -8  -6   2    0.43    0.40
  -8  -6   2    0.23    0.37
   7   6  -2    5.83    0.82
   7   6  -2    5.09    0.59
   7   6  -2    6.55    0.65
  -7  -6   2    6.43    0.61
  -7  -6   2    6.37    0.60
  -7  -6   2    6.58    0.85
  -7  -6   2    6.40    0.92
   6   6  -2    0.13    0.27
   6   6  -2   -0.09    0.29
   6   6  -2    0.43    0.26
  -6  -6   2   -0.33    0.25
  -6  -6   2    0.32    0.38
  -6  -6   2    0.03    0.40
  -6  -6   2    0.35    0.25
  -6  -6   2   -0.09    0.33
   5   6  -2   12.04    0.80
   5   6  -2   10.36    0.75
   5   6  -2   10.89    0.56
  -5  -6   2   10.53    0.75
  -5  -6   2   12.19    0.88
  -5  -6   2    9.55    0.77
   4   6  -2    0.45    0.34
   4   6  -2    1.48    0.28
   4   6  -2    0.86    0.29
   4   6  -2    1.04    0.28
  -4  -6   2    0.50    0.29
  -4  -6   2    0.92    0.25
  -4  -6   2    1.83    0.43
  -4  -6   2    1.19    0.41
  -4  -6   2    0.53    0.23
   3   6  -2   -0.21    0.19
   3   6  -2    0.24    0.25
   3   6  -2   -0.07    0.19
   3   6  -2    0.10    0.18
  -3  -6   2    0.09    0.25
  -3  -6   2    0.20    0.19
  -3  -6   2    0.05    0.17
  -3  -6   2   -0.09    0.19
   2   6  -2   44.40    1.29
   2   6  -2   44.82    1.13
   2   6  -2   43.89    1.31
   2   6  -2   45.61    1.21
  -2  -6   2   44.84    1.19
  -2  -6   2   43.98    1.35
  -2  -6   2   46.09    1.14
  -2  -6   2   44.58    1.18
   1   6  -2   12.56    0.65
   1   6  -2   12.18    0.53
   1   6  -2   12.10    0.64
   1   6  -2   12.58    0.59
  -1  -6   2   12.65    0.58
  -1  -6   2   12.52    0.55
  -1  -6   2   12.64    0.57
  -1  -6   2   12.41    0.66
   0   6  -2   50.73    1.32
   0   6  -2   50.42    1.30
   0   6  -2   49.84    1.22
   0   6  -2   50.80    1.38
   0  -6   2   48.14    1.37
   0  -6   2   49.77    1.28
   0  -6   2   49.56    1.24
   0  -6   2   52.80    1.15
   0  -6   2   51.47    1.38
  -1   6  -2   10.30    0.54
  -1   6  -2    9.69    0.49
  -1   6  -2   10.64    0.60
  -1   6  -2   10.49    0.57
   1  -6   2   11.35    0.55
   1  -6   2    9.83    0.60
   1  -6   2   10.09    0.55
   1  -6   2   10.80    0.54
   1  -6   2    9.51    0.50
  -2   6  -2   47.20    1.36
  -2   6  -2   48.89    1.26
  -2   6  -2   47.16    1.27
  -2   6  -2   46.37    1.18
   2  -6   2   48.63    1.27
   2  -6   2   47.72    1.22
   2  -6   2   47.17    1.38
   2  -6   2   49.54    1.27
   2  -6   2   48.41    1.25
  -3   6  -2   45.01    1.15
  -3   6  -2   43.55    1.22
  -3   6  -2   44.71    1.36
   3  -6   2   45.29    1.22
   3  -6   2   44.79    1.37
   3  -6   2   44.50    1.18
   3  -6   2   43.47    1.17
  -4   6  -2    7.56    0.63
  -4   6  -2    6.21    0.50
  -4   6  -2    6.80    0.44
   4  -6   2    6.74    0.45
   4  -6   2    6.09    0.46
   4  -6   2    7.53    0.63
   4  -6   2    5.96    0.48
  -5   6  -2   99.03    2.18
  -5   6  -2   95.06    2.39
  -5   6  -2   95.13    2.03
  -5   6  -2   96.89    2.39
   5  -6   2   95.14    2.08
   5  -6   2   97.42    2.44
   5  -6   2   95.42    1.99
   5  -6   2   98.22    2.16
  -6   6  -2   39.21    1.49
   6  -6   2   38.51    1.14
   6  -6   2   39.65    1.04
   6  -6   2   39.39    1.21
   6  -6   2   39.29    1.50
  -7   6  -2    6.17    0.47
  -7   6  -2    6.29    0.88
  -7   6  -2    5.84    0.81
   7  -6   2    6.12    0.42
   7  -6   2    4.80    0.70
   7  -6   2    6.24    0.54
   7  -6   2    5.84    0.62
  -8   6  -2    3.31    0.65
  -8   6  -2    3.58    0.50
  -8   6  -2    3.73    0.46
   8  -6   2    3.62    0.49
   8  -6   2    3.55    0.44
   8  -6   2    4.57    0.78
  -9   6  -2    0.52    0.29
  -9   6  -2   -0.33    0.48
  -9   6  -2   -0.46    0.40
   9  -6   2   -0.16    0.43
   9  -6   2   -0.19    0.70
   9  -6   2   -0.13    0.32
 -10   6  -2    4.72    0.60
 -10   6  -2    4.89    0.48
  10  -6   2    4.39    1.09
  10  -6   2    4.66    0.54
   9   5  -2    1.15    0.41
   9   5  -2    0.13    0.44
   9   5  -2    1.67    0.42
  -9  -5   2    1.41    0.70
   8   5  -2    7.69    0.66
   8   5  -2    6.61    0.87
   8   5  -2    8.03    0.62
  -8  -5   2    8.25    0.58
  -8  -5   2    7.67    0.57
  -8  -5   2    7.53    0.91
  -8  -5   2    8.47    0.98
   7   5  -2    1.80    0.35
   7   5  -2    1.99    0.34
  -7  -5   2    1.51    0.57
  -7  -5   2    1.84    0.52
  -7  -5   2    2.36    0.33
  -7  -5   2    2.15    0.34
  -7  -5   2    2.19    0.56
   6   5  -2    2.97    0.36
   6   5  -2    3.08    0.43
   6   5  -2    2.68    0.34
  -6  -5   2    2.61    0.48
  -6  -5   2    2.26    0.49
  -6  -5   2    2.47    0.33
  -6  -5   2    2.41    0.48
   5   5  -2    0.41    0.23
   5   5  -2    0.58    0.33
   5   5  -2    0.20    0.23
  -5  -5   2    0.21    0.29
  -5  -5   2    0.33    0.30
  -5  -5   2    0.32    0.28
  -5  -5   2    0.51    0.21
   4   5  -2    0.86    0.20
   4   5  -2    0.35    0.33
   4   5  -2    0.34    0.23
  -4  -5   2    0.81    0.31
  -4  -5   2   -0.10    0.17
  -4  -5   2    0.37    0.23
  -4  -5   2    0.59    0.19
  -4  -5   2    0.89    0.33
   3   5  -2    6.97    0.39
   3   5  -2    7.25    0.53
   3   5  -2    7.13    0.45
   3   5  -2    7.93    0.54
  -3  -5   2    7.08    0.42
  -3  -5   2    7.96    0.53
  -3  -5   2    8.01    0.58
  -3  -5   2    7.00    0.41
  -3  -5   2    7.30    0.51
   2   5  -2   75.19    1.76
   2   5  -2   75.33    1.57
   2   5  -2   76.65    1.64
   2   5  -2   77.59    1.76
  -2  -5   2   75.23    1.63
  -2  -5   2   75.42    1.83
  -2  -5   2   75.67    1.37
  -2  -5   2   76.16    1.65
  -2  -5   2   76.34    1.58
   1   5  -2    4.70    0.40
   1   5  -2    4.54    0.35
   1   5  -2    4.20    0.32
   1   5  -2    4.58    0.39
  -1  -5   2    3.84    0.32
  -1  -5   2    4.54    0.33
  -1  -5   2    4.59    0.41
  -1  -5   2    4.35    0.35
   0   5  -2    0.32    0.15
   0   5  -2    0.52    0.19
   0   5  -2    0.22    0.14
   0   5  -2    0.31    0.15
   0  -5   2    0.68    0.21
   0  -5   2    0.22    0.15
   0  -5   2    0.25    0.15
   0  -5   2    0.26    0.15
  -1   5  -2    1.67    0.23
  -1   5  -2    2.04    0.25
  -1   5  -2    1.96    0.30
  -1   5  -2    2.13    0.31
   1  -5   2    2.01    0.27
   1  -5   2    1.89    0.26
   1  -5   2    1.88    0.28
   1  -5   2    2.09    0.23
   1  -5   2    2.47    0.28
   1  -5   2    1.78    0.28
  -2   5  -2    0.54    0.21
  -2   5  -2    0.45    0.16
  -2   5  -2    0.25    0.13
  -2   5  -2    0.45    0.16
   2  -5   2    0.50    0.15
   2  -5   2    0.52    0.23
   2  -5   2    0.23    0.17
   2  -5   2    0.36    0.17
   2  -5   2    0.72    0.19
  -3   5  -2   29.00    0.83
  -3   5  -2   26.97    0.95
  -3   5  -2   27.63    0.88
   3  -5   2   27.36    0.92
   3  -5   2   27.77    0.86
   3  -5   2   30.01    0.86
   3  -5   2   27.99    0.99
   3  -5   2   28.20    0.81
  -4   5  -2    4.19    0.40
  -4   5  -2    3.43    0.44
  -4   5  -2    4.09    0.45
  -4   5  -2    4.11    0.34
   4  -5   2    4.11    0.32
   4  -5   2    4.10    0.38
   4  -5   2    4.26    0.48
   4  -5   2    3.95    0.37
  -5   5  -2    5.84    0.46
  -5   5  -2    6.15    0.57
  -5   5  -2    5.78    0.57
  -5   5  -2    6.11    0.43
   5  -5   2    6.27    0.44
   5  -5   2    5.25    0.58
   5  -5   2    5.69    0.36
   5  -5   2    5.12    0.44
  -6   5  -2  106.82    2.59
  -6   5  -2  108.39    2.32
  -6   5  -2  106.93    2.65
   6  -5   2   97.84    2.40
   6  -5   2  107.77    2.63
   6  -5   2  108.50    2.02
   6  -5   2  106.53    2.21
  -7   5  -2   20.73    1.14
  -7   5  -2   22.23    0.75
   7  -5   2   21.70    0.82
   7  -5   2   22.39    1.18
   7  -5   2   21.90    0.86
  -8   5  -2   10.37    0.93
  -8   5  -2   10.85    0.57
  -8   5  -2   12.36    0.70
   8  -5   2   11.44    1.07
   8  -5   2   11.27    0.65
   8  -5   2   10.65    0.72
  -9   5  -2   20.59    0.76
  -9   5  -2   20.69    0.90
  -9   5  -2   20.63    1.33
   9  -5   2   19.81    0.91
   9  -5   2   21.86    1.45
   9  -5   2   22.75    0.85
 -10   5  -2    3.95    0.49
 -10   5  -2    2.60    0.69
 -10   5  -2    4.14    0.50
  10  -5   2    3.15    0.43
  10  -5   2    2.17    0.50
  10  -5   2    2.37    0.92
   9   4  -2   -0.07    0.41
  -9  -4   2    0.75    0.61
  -9  -4   2    0.68    0.58
   8   4  -2    3.02    0.48
   8   4  -2    2.94    0.35
   8   4  -2    3.27    0.37
  -8  -4   2    3.10    0.61
  -8  -4   2    3.35    0.69
   7   4  -2    1.48    0.35
   7   4  -2    1.90    0.31
   7   4  -2    1.95    0.30
  -7  -4   2    2.19    0.55
  -7  -4   2    2.31    0.48
  -7  -4   2    2.43    0.30
  -7  -4   2    2.55    0.62
   6   4  -2   -0.22    0.22
   6   4  -2    0.15    0.20
   6   4  -2    0.31    0.19
  -6  -4   2    0.23    0.30
  -6  -4   2    0.45    0.37
  -6  -4   2    0.46    0.34
  -6  -4   2    0.46    0.20
  -6  -4   2    0.24    0.19
   5   4  -2    2.75    0.29
   5   4  -2    2.90    0.32
   5   4  -2    2.40    0.35
  -5  -4   2    3.28    0.30
  -5  -4   2    2.99    0.50
  -5  -4   2    3.24    0.50
  -5  -4   2    2.42    0.40
  -5  -4   2    2.47    0.31
   4   4  -2    1.05    0.22
   4   4  -2    0.45    0.20
   4   4  -2    0.68    0.16
  -4  -4   2    0.90    0.29
  -4  -4   2    0.62    0.16
  -4  -4   2    0.57    0.22
  -4  -4   2    0.93    0.28
  -4  -4   2    0.91    0.18
   3   4  -2   17.03    0.53
   3   4  -2   17.06    0.70
   3   4  -2   16.54    0.58
  -3  -4   2   16.58    0.56
  -3  -4   2   16.66    0.74
  -3  -4   2   17.14    0.68
  -3  -4   2   18.09    0.69
   2   4  -2   38.86    1.07
   2   4  -2   39.80    0.92
   2   4  -2   39.11    0.97
   2   4  -2   41.90    1.10
  -2  -4   2   40.21    1.02
  -2  -4   2   39.68    0.93
  -2  -4   2   39.57    0.96
  -2  -4   2   39.63    1.14
  -2  -4   2   39.51    0.74
   1   4  -2   26.96    0.73
   1   4  -2   28.40    0.83
   1   4  -2   28.27    0.78
   1   4  -2   29.65    0.86
  -1  -4   2   28.79    0.75
  -1  -4   2   28.97    0.76
  -1  -4   2   28.27    0.77
  -1  -4   2   29.17    0.89
   0   4  -2   68.29    1.50
   0   4  -2   68.62    1.40
   0   4  -2   68.69    1.49
   0   4  -2   68.48    1.45
   0  -4   2   67.52    1.52
   0  -4   2   67.00    1.50
   0  -4   2   68.39    1.32
   0  -4   2   68.41    1.44
   0  -4   2   67.09    1.41
  -1   4  -2   38.14    1.03
  -1   4  -2   39.03    0.98
  -1   4  -2   39.74    0.98
  -1   4  -2   38.78    0.95
   1  -4   2   37.46    1.03
   1  -4   2   39.04    0.96
   1  -4   2   39.83    1.01
   1  -4   2   39.44    0.97
   1  -4   2   44.34    1.07
   1  -4   2   41.02    0.80
  -2   4  -2   68.01    1.50
  -2   4  -2   68.37    1.46
  -2   4  -2   70.74    1.44
  -2   4  -2   69.51    1.59
   2  -4   2   70.00    1.50
   2  -4   2   69.64    1.46
   2  -4   2   68.11    1.47
   2  -4   2   76.06    1.48
   2  -4   2   66.16    1.58
  -3   4  -2   75.37    1.54
  -3   4  -2   76.46    1.76
  -3   4  -2   77.72    1.61
  -3   4  -2   77.23    1.66
  -3   4  -2   77.28    1.71
   3  -4   2   79.20    1.71
   3  -4   2   74.82    1.61
   3  -4   2   79.18    1.80
   3  -4   2   77.72    1.56
   3  -4   2   76.47    1.64
  -4   4  -2   52.14    1.28
  -4   4  -2   50.69    1.40
  -4   4  -2   52.80    1.42
  -4   4  -2   53.72    1.22
   4  -4   2   52.60    1.24
   4  -4   2   52.42    1.12
   4  -4   2   52.15    1.26
   4  -4   2   53.53    1.44
  -5   4  -2   63.61    1.69
  -5   4  -2   64.46    1.50
  -5   4  -2   64.14    1.74
   5  -4   2   64.16    1.29
   5  -4   2   63.72    1.72
   5  -4   2   64.52    1.49
   5  -4   2   63.44    1.45
  -6   4  -2    6.95    0.42
  -6   4  -2    7.58    0.49
  -6   4  -2    8.00    0.68
   6  -4   2    7.19    0.46
   6  -4   2    6.52    0.66
   6  -4   2    7.30    0.32
   6  -4   2    6.78    0.49
  -7   4  -2  104.03    2.06
  -7   4  -2   88.30    2.99
  -7   4  -2  103.84    2.15
   7  -4   2  105.45    2.13
   7  -4   2  104.04    2.63
  -8   4  -2    0.50    0.38
  -8   4  -2    0.84    0.24
   8  -4   2    0.86    0.52
   8  -4   2    0.83    0.30
   8  -4   2    0.64    0.27
  -9   4  -2   14.24    0.59
  -9   4  -2   13.14    0.69
  -9   4  -2   13.11    1.11
   9  -4   2   13.60    1.21
   9  -4   2   14.83    0.72
   9  -4   2   14.25    0.72
 -10   4  -2    8.84    0.50
 -10   4  -2    7.26    1.03
 -10   4  -2    8.43    0.61
  10  -4   2    9.25    0.67
  10  -4   2    8.70    0.62
  10  -4   2    7.98    1.05
   9   3  -2    0.45    0.36
  -9  -3   2    0.30    0.55
   8   3  -2    7.29    0.71
  -8  -3   2    8.64    0.96
  -8  -3   2    7.53    0.82
   7   3  -2    0.11    0.19
   7   3  -2    0.09    0.25
   7   3  -2   -0.35    0.18
  -7  -3   2    0.63    0.39
  -7  -3   2    0.04    0.45
   6   3  -2    0.54    0.18
   6   3  -2    0.70    0.19
   6   3  -2    0.53    0.23
  -6  -3   2    0.48    0.17
  -6  -3   2    0.50    0.28
  -6  -3   2    0.56    0.32
  -6  -3   2   -0.10    0.32
  -6  -3   2    0.66    0.17
   5   3  -2    3.51    0.27
   5   3  -2    3.44    0.42
   5   3  -2    3.21    0.28
  -5  -3   2    2.92    0.41
  -5  -3   2    3.60    0.50
  -5  -3   2    2.91    0.42
  -5  -3   2    3.44    0.27
  -5  -3   2    2.99    0.26
   4   3  -2   36.47    0.81
   4   3  -2   35.95    1.06
   4   3  -2   35.80    0.85
  -4  -3   2   35.14    1.14
  -4  -3   2   36.13    1.06
  -4  -3   2   35.39    1.12
  -4  -3   2   36.16    0.81
  -4  -3   2   35.89    0.84
   3   3  -2    5.16    0.26
   3   3  -2    5.15    0.39
   3   3  -2    4.68    0.30
  -3  -3   2    5.30    0.42
  -3  -3   2    5.28    0.40
  -3  -3   2    4.49    0.25
  -3  -3   2    5.01    0.29
  -3  -3   2    5.19    0.40
   2   3  -2   50.32    1.21
   2   3  -2   49.98    1.03
   2   3  -2   47.73    1.05
  -2  -3   2   49.25    1.13
  -2  -3   2   49.37    1.11
  -2  -3   2   48.97    1.26
  -2  -3   2   49.55    1.06
   1   3  -2   29.77    0.70
   1   3  -2   29.16    0.81
   1   3  -2   29.37    0.77
   1   3  -2   27.09    0.72
  -1  -3   2   29.80    0.73
  -1  -3   2   29.53    0.77
  -1  -3   2   28.68    0.70
  -1  -3   2   28.36    0.62
  -1  -3   2   29.67    0.85
   0   3  -2  218.45    3.84
   0   3  -2  220.87    3.83
   0   3  -2  217.28    3.79
   0  -3   2  217.66    3.78
   0  -3   2  229.00    3.71
   0  -3   2  218.34    3.83
   0  -3   2  219.36    3.89
   0  -3   2  220.20    3.78
  -1   3  -2   43.31    1.02
  -1   3  -2   40.35    0.96
  -1   3  -2   42.53    0.99
  -1   3  -2   43.48    0.97
   1  -3   2   41.37    0.98
   1  -3   2   43.89    0.87
   1  -3   2   43.04    1.02
   1  -3   2   43.17    0.97
   1  -3   2   47.22    0.89
   1  -3   2   42.38    0.97
  -2   3  -2   76.01    1.64
  -2   3  -2   78.51    1.55
  -2   3  -2   80.01    1.60
  -2   3  -2   77.92    1.50
  -2   3  -2   80.59    1.57
   2  -3   2   78.81    1.53
   2  -3   2   76.26    1.65
   2  -3   2   76.56    1.57
   2  -3   2   82.36    1.56
   2  -3   2   79.76    1.58
  -3   3  -2    5.35    0.36
  -3   3  -2    5.04    0.32
  -3   3  -2    5.22    0.38
  -3   3  -2    6.11    0.30
  -3   3  -2    5.06    0.30
   3  -3   2    5.25    0.38
   3  -3   2    5.60    0.44
   3  -3   2    5.38    0.33
   3  -3   2    5.75    0.33
   3  -3   2    5.59    0.27
  -4   3  -2   35.39    0.89
  -4   3  -2   35.54    1.08
  -4   3  -2   34.81    0.93
  -4   3  -2   33.77    1.03
   4  -3   2   34.98    0.92
   4  -3   2   34.81    0.91
   4  -3   2   34.80    0.76
   4  -3   2   34.64    1.07
  -5   3  -2    3.01    0.31
  -5   3  -2    2.47    0.40
   5  -3   2    3.22    0.30
   5  -3   2    2.36    0.33
   5  -3   2    2.65    0.18
  -6   3  -2   34.72    0.92
  -6   3  -2   35.23    1.29
  -6   3  -2   35.68    0.97
   6  -3   2   34.16    1.22
   6  -3   2   34.20    0.95
  -7   3  -2   33.30    1.39
  -7   3  -2   33.03    0.95
  -7   3  -2   34.98    0.93
   7  -3   2   34.11    0.96
   7  -3   2   34.24    1.00
   7  -3   2   34.69    1.32
  -8   3  -2   41.64    1.69
  -8   3  -2   45.75    1.11
   8  -3   2   47.19    1.19
   8  -3   2   45.17    1.19
   8  -3   2   44.63    1.65
  -9   3  -2    0.19    0.48
  -9   3  -2    0.01    0.21
  -9   3  -2    0.22    0.27
   9  -3   2   -0.20    0.25
   9  -3   2   -0.06    0.28
   9  -3   2   -0.71    0.48
 -10   3  -2    2.88    0.30
 -10   3  -2    2.51    0.33
 -10   3  -2    3.16    0.77
  10  -3   2    2.74    0.38
  10  -3   2    3.17    0.40
  10  -3   2    1.72    0.68
   9   2  -2    0.73    0.61
   9   2  -2    0.04    0.30
   9   2  -2    0.00    0.26
  -9  -2   2    0.00    0.50
  -9  -2   2   -0.24    0.41
   8   2  -2    0.54    0.28
   8   2  -2    0.71    0.22
  -8  -2   2    0.48    0.46
  -8  -2   2    0.40    0.53
   7   2  -2   32.03    1.07
   7   2  -2   31.14    0.78
  -7  -2   2   29.76    1.18
  -7  -2   2   30.89    1.39
   6   2  -2    0.64    0.16
   6   2  -2    0.79    0.23
   6   2  -2    0.74    0.16
   6   2  -2    0.77    0.15
  -6  -2   2    0.65    0.37
  -6  -2   2    1.13    0.35
   5   2  -2    0.00    0.14
   5   2  -2   -0.03    0.11
   5   2  -2   -0.13    0.10
   5   2  -2   -0.02    0.11
  -5  -2   2    0.14    0.10
  -5  -2   2    0.10    0.10
  -5  -2   2    0.05    0.20
  -5  -2   2   -0.13    0.21
  -5  -2   2   -0.17    0.22
   4   2  -2    5.35    0.22
   4   2  -2    5.36    0.27
   4   2  -2    5.66    0.25
   4   2  -2    6.04    0.42
  -4  -2   2    5.55    0.46
  -4  -2   2    5.53    0.25
  -4  -2   2    6.05    0.44
  -4  -2   2    5.96    0.48
  -4  -2   2    5.71    0.24
   3   2  -2   11.22    0.33
   3   2  -2   11.29    0.51
   3   2  -2   10.98    0.36
   3   2  -2   10.82    0.29
  -3  -2   2   11.13    0.33
  -3  -2   2   10.85    0.52
  -3  -2   2   11.37    0.54
  -3  -2   2   10.08    0.34
  -3  -2   2   11.53    0.50
   2   2  -2   61.14    1.35
   2   2  -2   59.00    1.16
   2   2  -2   58.94    1.12
   2   2  -2   59.20    1.05
  -2  -2   2   57.59    1.15
  -2  -2   2   60.36    1.39
  -2  -2   2   59.32    1.03
  -2  -2   2   60.50    1.28
   1   2  -2   17.46    0.56
   1   2  -2   15.56    0.43
   1   2  -2   16.01    0.47
   1   2  -2   16.26    0.46
  -1  -2   2   16.17    0.57
  -1  -2   2   17.87    0.44
  -1  -2   2   16.35    0.45
  -1  -2   2   14.38    0.49
  -1  -2   2   16.57    0.39
  -1  -2   2   16.77    0.50
   0   2  -2   27.55    0.66
   0   2  -2   26.88    0.64
   0   2  -2   26.30    0.64
   0  -2   2   29.47    0.63
   0  -2   2   27.20    0.65
   0  -2   2   28.42    0.73
   0  -2   2   26.82    0.65
   0  -2   2   26.99    0.65
  -1   2  -2  263.86    4.56
  -1   2  -2  262.74    4.56
  -1   2  -2  262.84    4.53
  -1   2  -2  267.03    4.54
  -1   2  -2  281.01    4.42
   1  -2   2  264.63    4.56
   1  -2   2  289.00    4.42
   1  -2   2  301.85    4.46
   1  -2   2  269.63    4.55
   1  -2   2  261.18    4.55
   1  -2   2  263.49    4.56
  -2   2  -2   36.59    0.89
  -2   2  -2   37.28    0.77
  -2   2  -2   37.98    0.85
  -2   2  -2   36.81    0.86
   2  -2   2   36.04    0.85
   2  -2   2   39.74    0.86
   2  -2   2   37.11    0.79
   2  -2   2   35.07    0.84
   2  -2   2   35.90    0.90
  -3   2  -2   20.57    0.61
  -3   2  -2   20.96    0.68
  -3   2  -2   21.19    0.48
  -3   2  -2   21.07    0.60
  -3   2  -2   21.42    0.68
   3  -2   2   20.93    0.61
   3  -2   2   21.09    0.69
   3  -2   2   23.26    0.72
   3  -2   2   20.90    0.61
   3  -2   2   21.02    0.49
  -4   2  -2   12.03    0.46
  -4   2  -2   11.50    0.58
   4  -2   2   12.22    0.47
   4  -2   2   11.69    0.56
   4  -2   2   11.92    0.46
  -5   2  -2  105.69    2.06
  -5   2  -2  105.49    2.39
   5  -2   2  107.50    2.32
   5  -2   2  105.33    2.07
   5  -2   2  105.10    2.06
  -6   2  -2    4.60    0.55
  -6   2  -2    5.00    0.36
  -6   2  -2    5.37    0.35
   6  -2   2    5.23    0.38
   6  -2   2    5.16    0.55
   6  -2   2    5.25    0.37
  -7   2  -2   55.65    1.28
  -7   2  -2   52.68    1.77
  -7   2  -2   57.62    1.27
   7  -2   2   54.65    1.66
   7  -2   2   55.78    1.31
   7  -2   2   55.32    1.31
  -8   2  -2    5.78    0.42
  -8   2  -2    5.85    0.82
  -8   2  -2    5.38    0.43
   8  -2   2    5.55    0.48
   8  -2   2    6.07    0.72
   8  -2   2    5.82    0.45
  -9   2  -2    6.58    0.44
  -9   2  -2    6.96    0.45
  -9   2  -2    6.99    0.90
   9  -2   2    7.21    0.53
   9  -2   2    6.48    0.49
   9  -2   2    7.16    0.91
 -10   2  -2    1.29    0.63
  10  -2   2    1.65    0.68
  10  -2   2    0.98    0.32
  10  -2   2    1.06    0.29
  11  -2   2   -0.26    0.85
  11  -2   2    0.84    0.34
   9   1  -2    2.21    0.38
   9   1  -2    2.53    0.67
   9   1  -2    4.05    0.54
  -9  -1   2    2.62    0.55
  -9  -1   2    3.22    0.74
   8   1  -2    1.99    0.33
   8   1  -2    0.77    0.45
   8   1  -2    1.44    0.31
  -8  -1   2    1.45    0.58
  -8  -1   2    1.33    0.44
   7   1  -2    6.97    0.55
   7   1  -2    6.98    0.72
   7   1  -2    5.91    0.41
  -7  -1   2    5.83    0.75
  -7  -1   2    5.96    0.64
   6   1  -2    0.40    0.21
   6   1  -2    0.38    0.17
  -6  -1   2    0.22    0.34
  -6  -1   2    0.57    0.29
   5   1  -2    2.24    0.34
   5   1  -2    1.90    0.23
  -5  -1   2    2.20    0.36
  -5  -1   2    1.90    0.38
   4   1  -2    1.43    0.22
   4   1  -2    1.83    0.19
   4   1  -2    1.68    0.15
   4   1  -2    1.66    0.14
  -4  -1   2    1.36    0.23
  -4  -1   2    1.57    0.27
  -4  -1   2    1.31    0.28
   3   1  -2    2.68    0.28
   3   1  -2    3.05    0.41
   3   1  -2    2.40    0.13
   3   1  -2    2.69    0.18
   3   1  -2    2.65    0.16
  -3  -1   2    2.73    0.27
  -3  -1   2    2.70    0.32
  -3  -1   2    2.47    0.29
  -3  -1   2    2.44    0.14
  -3  -1   2    2.92    0.13
   2   1  -2   35.43    0.71
   2   1  -2   37.20    0.74
   2   1  -2   37.15    0.94
   2   1  -2   37.84    0.75
   2   1  -2   40.15    0.94
  -2  -1   2   39.46    0.92
  -2  -1   2   37.17    0.71
  -2  -1   2   38.54    0.90
  -2  -1   2   37.19    0.72
  -2  -1   2   38.11    0.74
  -2  -1   2   37.70    0.97
   1   1  -2  112.58    1.86
   1   1  -2  103.98    1.99
   1   1  -2  102.26    1.81
   1   1  -2  103.22    1.80
   1   1  -2  101.23    1.79
  -1  -1   2  106.74    1.85
  -1  -1   2  103.99    2.01
  -1  -1   2  107.81    1.93
  -1  -1   2  104.09    1.81
  -1  -1   2  100.74    1.78
   0   1  -2   46.36    0.90
   0   1  -2   45.87    0.85
   0   1  -2   45.10    0.98
   0   1  -2   44.79    0.91
   0   1  -2   44.45    0.89
   0  -1   2   46.87    0.91
   0  -1   2   49.10    0.94
   0  -1   2   44.18    0.89
   0  -1   2   45.52    0.90
   0  -1   2   46.04    0.85
  -1   1  -2  166.29    2.83
  -1   1  -2  164.27    2.82
  -1   1  -2  173.67    2.75
  -1   1  -2  163.44    2.85
   1  -1   2  162.38    2.85
   1  -1   2  162.39    2.82
   1  -1   2  164.19    2.84
   1  -1   2  178.26    2.80
   1  -1   2  162.51    2.85
  -2   1  -2  536.06    8.57
  -2   1  -2  515.99    8.55
  -3   1  -2    7.60    0.33
  -3   1  -2    7.71    0.32
  -3   1  -2    8.23    0.41
   3  -1   2    7.25    0.37
   3  -1   2    7.15    0.32
  -4   1  -2   39.86    1.11
  -4   1  -2   38.42    0.90
   4  -1   2   34.52    0.98
   4  -1   2   39.42    0.91
   4  -1   2   39.15    1.04
  -5   1  -2   54.12    1.19
  -5   1  -2   55.44    1.52
  -5   1  -2   55.16    1.21
   5  -1   2   55.91    1.43
   5  -1   2   56.46    1.23
   5  -1   2   54.31    1.21
  -6   1  -2   21.69    0.97
  -6   1  -2   22.56    0.67
  -6   1  -2   23.18    0.69
   6  -1   2   22.75    0.68
   6  -1   2   22.45    0.70
   6  -1   2   22.88    0.92
  -7   1  -2   59.91    1.30
  -7   1  -2   57.44    1.28
  -7   1  -2   55.55    1.81
   7  -1   2   60.64    1.70
   7  -1   2   55.79    1.29
   7  -1   2   56.55    1.33
  -8   1  -2    5.10    0.75
  -8   1  -2    7.20    0.42
  -8   1  -2    7.06    0.44
   8  -1   2    6.70    0.44
   8  -1   2    6.24    0.76
   8  -1   2    5.92    0.48
  -9   1  -2    9.92    0.97
  -9   1  -2   10.51    0.50
   9  -1   2    9.85    1.03
   9  -1   2    9.73    0.59
   9  -1   2    9.34    0.52
 -10   1  -2    0.45    0.47
  10  -1   2    0.08    0.24
  10  -1   2   -0.97    0.57
  10  -1   2    0.06    0.29
 -11   1  -2    0.10    0.54
  11  -1   2    0.52    0.29
  11  -1   2    0.78    0.34
  11  -1   2    1.24    0.81
  10   0  -2    0.15    0.78
  10   0  -2   -0.54    0.44
  10   0  -2   -0.09    0.30
 -10   0   2   -0.22    0.52
   9   0  -2    0.78    0.35
   9   0  -2    0.45    0.27
   9   0  -2    1.37    0.64
  -9   0   2    0.07    0.40
  -9   0   2    0.80    0.55
   8   0  -2   16.92    1.04
   8   0  -2   14.64    0.69
   8   0  -2   13.99    0.71
  -8   0   2   15.37    0.91
  -8   0   2   14.30    1.08
   7   0  -2   23.35    1.04
   7   0  -2   24.03    0.89
   7   0  -2   25.14    0.81
  -7   0   2   23.02    1.23
  -7   0   2   23.93    0.99
   6   0  -2    4.05    0.44
   6   0  -2    3.65    0.45
   6   0  -2    3.50    0.34
  -6   0   2    4.25    0.51
  -6   0   2    2.81    0.49
   5   0  -2    7.97    0.39
   5   0  -2    8.44    0.49
   5   0  -2    7.88    0.51
  -5   0   2    7.52    0.60
  -5   0   2    8.09    0.50
   4   0  -2   55.70    1.16
   4   0  -2   55.27    1.33
  -4   0   2   56.57    1.50
  -4   0   2   53.81    1.29
   3   0  -2   15.65    0.68
   3   0  -2   16.84    0.47
   3   0  -2   16.30    0.60
  -3   0   2   17.42    0.58
  -3   0   2   16.70    0.66
   2   0  -2   64.46    1.35
   2   0  -2   62.58    1.35
   2   0  -2   62.51    1.17
  -2   0   2   62.16    1.34
  -2   0   2   57.28    1.36
   1   0  -2  242.66    3.98
   1   0  -2  223.70    3.94
   1   0  -2  224.58    3.71
   1   0  -2  219.40    3.78
   1   0  -2  228.65    3.72
  -1   0   2  227.26    3.71
  -1   0   2  222.89    3.77
  -1   0   2  239.59    3.89
  -1   0   2  231.34    3.86
   0   0  -2    9.34    0.34
   0   0  -2    9.60    0.28
   0   0  -2    9.53    0.29
   0   0  -2    9.64    0.27
   0   0   2    9.05    0.28
   0   0   2    9.29    0.27
  -1   0  -2  137.78    2.37
  -1   0  -2  136.18    2.36
   1   0   2  138.53    2.36
   1   0   2  137.94    2.36
  -3   0  -2  770.03   12.60
  -4   0  -2   71.98    1.67
  -4   0  -2   69.85    1.40
   4   0   2   69.18    1.42
  -5   0  -2   30.61    0.78
  -5   0  -2   29.23    1.04
  -5   0  -2   29.59    0.76
   5   0   2   29.95    0.77
   5   0   2   31.04    0.80
  -6   0  -2    0.82    0.17
  -6   0  -2    0.77    0.31
  -6   0  -2    0.85    0.19
   6   0   2    0.78    0.17
   6   0   2    0.56    0.18
   6   0   2    1.11    0.31
  -7   0  -2    1.07    0.23
  -7   0  -2    0.63    0.36
  -7   0  -2    1.00    0.20
   7   0   2    1.12    0.22
   7   0   2    0.88    0.34
   7   0   2    0.78    0.23
  -8   0  -2    1.52    0.24
  -8   0  -2    1.98    0.29
  -8   0  -2    0.91    0.46
   8   0   2    2.00    0.47
   8   0   2    1.92    0.30
   8   0   2    1.86    0.26
  -9   0  -2    0.55    0.49
  -9   0  -2    1.23    0.27
   9   0   2    1.28    0.25
   9   0   2    1.18    0.31
   9   0   2    0.69    0.48
 -10   0  -2   -0.38    0.45
 -10   0  -2    0.11    0.24
 -10   0  -2    0.22    0.21
  10   0   2   -0.08    0.60
  10   0   2    0.46    0.31
  10   0   2   -0.15    0.24
 -11   0  -2    0.08    0.63
  11   0   2    0.25    0.35
  11   0   2   -0.57    0.28
  11   0   2    0.54    0.87
  10  -1  -2    3.61    0.88
  10  -1  -2    3.19    0.39
  10  -1  -2    4.38    0.63
 -10   1   2    3.65    0.72
 -10   1   2    2.91    0.76
   9  -1  -2    3.96    0.55
   9  -1  -2    3.74    0.55
   9  -1  -2    3.25    0.74
  -9   1   2    2.73    0.68
  -9   1   2    3.00    0.61
   8  -1  -2    9.20    0.91
   8  -1  -2    8.27    0.60
   8  -1  -2    8.52    0.62
  -8   1   2    6.84    0.88
  -8   1   2    7.88    0.72
   7  -1  -2   15.92    0.72
   7  -1  -2   14.66    0.89
   7  -1  -2   14.69    0.67
  -7   1   2   14.49    0.78
  -7   1   2   14.20    1.00
   6  -1  -2    9.10    0.55
   6  -1  -2    8.96    0.49
   6  -1  -2    8.71    0.64
  -6   1   2    8.41    0.56
  -6   1   2    8.36    0.72
   5  -1  -2    3.48    0.37
   5  -1  -2    3.55    0.41
   5  -1  -2    3.32    0.31
  -5   1   2    3.58    0.48
  -5   1   2    2.95    0.36
   4  -1  -2   24.04    0.78
   4  -1  -2   24.15    0.68
   4  -1  -2   24.01    0.76
  -4   1   2   23.88    0.74
  -4   1   2   24.13    0.92
   3  -1  -2  243.90    4.26
   3  -1  -2  253.06    4.45
   3  -1  -2  256.26    4.59
   3  -1  -2  256.29    4.35
  -3   1   2  251.79    4.35
  -3   1   2  252.31    4.58
   2  -1  -2  317.02    5.12
   2  -1  -2  289.93    4.90
   2  -1  -2  281.70    4.90
  -2   1   2  301.47    4.99
  -2   1   2  286.81    5.09
   1  -1  -2  224.49    3.62
   1  -1  -2  220.99    3.67
   1  -1  -2  236.29    3.85
   1  -1  -2  218.42    3.73
  -1   1   2  221.19    3.63
  -1   1   2  214.68    3.72
  -1   1   2  235.62    3.82
  -1   1   2  218.21    3.66
   0  -1  -2  181.53    3.03
   0  -1  -2  176.50    3.08
   0  -1  -2  183.33    3.03
   0   1   2  178.25    3.02
   0   1   2  177.88    3.07
   0   1   2  202.16    3.14
  -1  -1  -2  299.64    4.98
  -1  -1  -2  307.49    4.97
  -2  -1  -2  168.27    2.86
  -2  -1  -2  171.06    2.88
  -2  -1  -2  164.28    2.87
   2   1   2  167.45    2.86
   2   1   2  168.34    2.88
   2   1   2  166.25    2.87
  -3  -1  -2   69.42    1.36
  -3  -1  -2   67.81    1.20
  -3  -1  -2   68.14    1.33
   3   1   2   69.06    1.33
   3   1   2   68.28    1.35
   3   1   2   69.93    1.36
  -4  -1  -2    6.67    0.22
  -4  -1  -2    6.11    0.46
  -4  -1  -2    6.42    0.30
   4   1   2    6.15    0.32
   4   1   2    6.01    0.29
  -5  -1  -2   29.19    1.05
  -5  -1  -2   28.15    0.73
  -5  -1  -2   30.61    0.64
   5   1   2   28.84    0.79
   5   1   2   28.48    0.74
  -6  -1  -2    0.16    0.13
  -6  -1  -2    0.23    0.24
   6   1   2   -0.02    0.11
   6   1   2    0.17    0.17
  -7  -1  -2    6.60    0.37
  -7  -1  -2    5.07    0.67
  -7  -1  -2    6.36    0.41
   7   1   2    6.56    0.45
   7   1   2    6.37    0.39
  -8  -1  -2    5.50    0.36
  -8  -1  -2    5.30    0.74
  -8  -1  -2    6.24    0.44
   8   1   2    5.04    0.38
   8   1   2    5.74    0.49
  -9  -1  -2    0.38    0.20
  -9  -1  -2    0.11    0.44
  -9  -1  -2    0.15    0.24
   9   1   2   -0.94    0.45
   9   1   2    0.38    0.29
   9   1   2    0.12    0.22
 -10  -1  -2    4.85    0.86
 -10  -1  -2    6.54    0.43
 -10  -1  -2    6.46    0.49
  10   1   2    6.61    0.49
  10   1   2    5.13    0.60
  10   1   2    6.55    0.84
  10   1   2    5.89    0.87
 -11  -1  -2    1.36    0.78
  11   1   2    2.74    0.37
  11   1   2    1.83    0.79
  11   1   2    1.45    0.86
  11   1   2    2.34    0.43
  10  -2  -2    3.55    0.83
   9  -2  -2    3.15    0.39
   9  -2  -2    4.22    0.57
   9  -2  -2    4.35    0.77
  -9   2   2    3.60    0.78
  -9   2   2    3.16    0.59
   8  -2  -2    1.37    0.47
   8  -2  -2    0.35    0.34
   8  -2  -2    0.38    0.25
  -8   2   2    0.24    0.34
  -8   2   2    0.38    0.44
   7  -2  -2    1.21    0.42
   7  -2  -2    1.24    0.28
   7  -2  -2    1.68    0.34
  -7   2   2    1.70    0.36
  -7   2   2    0.92    0.46
   6  -2  -2    0.57    0.20
   6  -2  -2    0.41    0.28
   6  -2  -2    0.53    0.23
  -6   2   2    0.09    0.29
  -6   2   2    0.46    0.22
   5  -2  -2    1.06    0.29
   5  -2  -2    1.29    0.24
   5  -2  -2    0.70    0.19
  -5   2   2    1.05    0.26
  -5   2   2    0.70    0.32
   4  -2  -2   19.99    0.72
   4  -2  -2   19.64    0.63
  -4   2   2   18.85    0.84
  -4   2   2   19.96    0.65
   3  -2  -2   99.45    1.90
   3  -2  -2   99.16    1.95
  -3   2   2   96.38    2.15
  -3   2   2  100.47    1.92
   2  -2  -2  569.40    9.53
   2  -2  -2  598.92    9.74
  -2   2   2  574.07    9.74
  -2   2   2  598.79    9.56
   1  -2  -2   32.58    0.76
   1  -2  -2   34.74    0.87
   1  -2  -2   33.79    0.66
   1  -2  -2   34.05    0.75
   1  -2  -2   34.83    0.66
  -1   2   2   36.08    0.80
  -1   2   2   33.69    0.65
  -1   2   2   32.93    0.75
  -1   2   2   33.97    0.74
   0  -2  -2  104.37    1.88
   0  -2  -2  104.36    1.82
   0  -2  -2  103.84    1.81
   0  -2  -2  107.56    1.86
   0   2   2  106.32    1.86
   0   2   2  105.68    1.87
   0   2   2  103.45    1.80
   0   2   2  103.79    1.82
  -1  -2  -2    3.04    0.19
  -1  -2  -2    3.32    0.18
  -1  -2  -2    3.15    0.19
   1   2   2    3.46    0.20
   1   2   2    3.50    0.18
   1   2   2    3.17    0.19
  -2  -2  -2    4.04    0.22
  -2  -2  -2    4.14    0.22
  -2  -2  -2    4.33    0.22
   2   2   2    4.30    0.22
   2   2   2    4.35    0.22
   2   2   2    4.12    0.23
  -3  -2  -2    3.15    0.23
  -3  -2  -2    3.40    0.21
  -3  -2  -2    3.37    0.22
   3   2   2    2.85    0.20
   3   2   2    3.01    0.21
   3   2   2    3.54    0.24
  -4  -2  -2  150.29    2.76
  -4  -2  -2  155.27    2.70
  -4  -2  -2  152.83    2.64
   4   2   2  155.84    2.76
   4   2   2  148.69    2.70
   4   2   2  152.08    2.70
  -5  -2  -2    1.14    0.18
  -5  -2  -2    1.36    0.20
  -5  -2  -2    1.55    0.37
   5   2   2    1.70    0.23
   5   2   2    1.44    0.22
  -6  -2  -2   -0.07    0.11
  -6  -2  -2    0.10    0.16
  -6  -2  -2    0.13    0.26
  -6  -2  -2   -0.02    0.12
   6   2   2   -0.26    0.15
   6   2   2    0.16    0.16
   6   2   2   -0.02    0.13
  -7  -2  -2   24.34    0.71
  -7  -2  -2   22.52    1.13
  -7  -2  -2   22.59    0.68
  -7  -2  -2   24.46    0.78
   7   2   2   23.63    0.71
   7   2   2   22.96    0.79
   7   2   2   23.72    0.79
  -8  -2  -2    0.44    0.17
  -8  -2  -2   -0.17    0.36
  -8  -2  -2    0.07    0.23
   8   2   2    0.54    0.27
   8   2   2    0.15    0.28
   8   2   2    0.39    0.21
  -9  -2  -2    7.23    0.53
  -9  -2  -2    6.44    0.87
  -9  -2  -2    7.28    0.44
   9   2   2    8.16    0.63
   9   2   2    7.16    0.65
   9   2   2    7.35    0.47
 -10  -2  -2    0.50    0.55
 -10  -2  -2    1.11    0.33
 -10  -2  -2    0.75    0.26
  10   2   2    0.66    0.31
  10   2   2    0.99    0.35
  10   2   2    0.72    0.44
  10   2   2    0.69    0.65
  11   2   2   -0.29    0.80
  11   2   2   -0.17    0.55
  11   2   2   -0.31    0.44
  11   2   2    0.56    0.34
   9  -3  -2    2.53    0.37
   9  -3  -2    3.19    0.73
   9  -3  -2    3.04    0.55
  -9   3   2    2.67    0.72
  -9   3   2    2.62    0.54
   8  -3  -2   -0.03    0.46
   8  -3  -2    1.12    0.38
   8  -3  -2    0.79    0.28
  -8   3   2    0.47    0.34
  -8   3   2    1.16    0.51
   7  -3  -2   10.72    0.82
   7  -3  -2   10.35    0.67
   7  -3  -2   10.45    0.65
  -7   3   2    9.98    0.62
  -7   3   2    9.53    0.85
   6  -3  -2    0.32    0.20
   6  -3  -2    0.50    0.24
   6  -3  -2    0.90    0.33
  -6   3   2    0.51    0.23
  -6   3   2   -0.02    0.31
   5  -3  -2   66.30    1.66
   5  -3  -2   66.27    1.53
  -5   3   2   65.24    1.46
  -5   3   2   62.62    1.86
   4  -3  -2    4.89    0.20
   4  -3  -2    4.77    0.43
   4  -3  -2    4.84    0.22
   4  -3  -2    4.95    0.36
  -4   3   2    5.23    0.36
  -4   3   2    5.32    0.40
  -4   3   2    3.86    0.46
   3  -3  -2  242.39    4.03
   3  -3  -2  244.05    4.05
   3  -3  -2  250.84    4.37
   3  -3  -2  244.04    4.29
  -3   3   2  245.62    4.02
  -3   3   2  249.00    4.05
  -3   3   2  248.37    4.61
  -3   3   2  243.94    4.34
   2  -3  -2    6.44    0.24
   2  -3  -2    6.40    0.44
   2  -3  -2    6.43    0.35
   2  -3  -2    6.81    0.24
   2  -3  -2    6.36    0.33
  -2   3   2    6.77    0.24
  -2   3   2    6.75    0.25
  -2   3   2    6.42    0.35
  -2   3   2    6.81    0.35
   1  -3  -2   80.66    1.56
   1  -3  -2   81.14    1.45
   1  -3  -2   80.63    1.58
   1  -3  -2   68.39    1.49
  -1   3   2   81.92    1.45
  -1   3   2   86.70    1.58
  -1   3   2   81.14    1.58
   0  -3  -2  416.79    6.76
   0  -3  -2  403.78    6.71
   0   3   2  413.31    6.75
   0   3   2  399.53    6.69
  -1  -3  -2  406.58    6.64
  -1  -3  -2  397.79    6.62
   1   3   2  406.17    6.65
   1   3   2  412.99    6.64
   1   3   2  407.72    6.63
  -2  -3  -2    0.68    0.14
  -2  -3  -2    0.21    0.10
  -2  -3  -2    0.19    0.09
  -2  -3  -2    0.27    0.10
   2   3   2    0.22    0.09
   2   3   2    0.30    0.09
  -3  -3  -2   47.38    1.03
  -3  -3  -2   47.89    1.02
  -3  -3  -2   46.21    1.00
  -3  -3  -2   46.32    0.97
   3   3   2   46.68    1.04
   3   3   2   46.74    0.97
   3   3   2   46.73    1.01
  -4  -3  -2   59.70    1.25
  -4  -3  -2   61.22    1.27
  -4  -3  -2   59.87    1.30
   4   3   2   60.06    1.26
   4   3   2   62.30    1.32
   4   3   2   59.56    1.21
  -5  -3  -2    2.21    0.23
  -5  -3  -2    2.44    0.27
   5   3   2    2.09    0.24
   5   3   2    2.48    0.29
   5   3   2    2.20    0.24
  -6  -3  -2    0.80    0.19
  -6  -3  -2    0.85    0.18
  -6  -3  -2    0.89    0.39
   6   3   2    0.81    0.19
   6   3   2    1.06    0.21
   6   3   2    1.03    0.23
  -7  -3  -2    0.24    0.17
  -7  -3  -2    0.67    0.38
  -7  -3  -2    0.23    0.22
  -7  -3  -2    0.29    0.18
   7   3   2    0.01    0.17
   7   3   2    0.17    0.22
   7   3   2    0.45    0.20
  -8  -3  -2    4.26    0.46
  -8  -3  -2    3.48    0.63
  -8  -3  -2    5.35    0.50
   8   3   2    3.35    0.43
   8   3   2    3.29    0.40
   8   3   2    3.87    0.50
  -9  -3  -2    0.38    0.48
   9   3   2    0.11    0.23
   9   3   2   -0.25    0.28
   9   3   2    0.51    0.34
 -10  -3  -2   -0.15    0.35
 -10  -3  -2    0.30    0.27
 -10  -3  -2   -0.99    0.47
  10   3   2    0.45    0.31
  10   3   2    0.06    0.40
  10   3   2   -0.32    0.35
   9  -4  -2    2.24    0.72
   9  -4  -2    1.39    0.35
   9  -4  -2    1.61    0.58
  -9   4   2    1.51    0.64
  -9   4   2    1.33    0.48
   8  -4  -2    5.99    0.62
   8  -4  -2    5.21    0.72
   8  -4  -2    6.08    0.78
  -8   4   2    5.33    0.83
  -8   4   2    5.45    0.61
   7  -4  -2   21.67    0.91
  -7   4   2   22.08    1.24
  -7   4   2   21.60    0.82
   6  -4  -2    2.15    0.35
   6  -4  -2    2.29    0.47
  -6   4   2    2.47    0.35
  -6   4   2    1.57    0.45
   5  -4  -2   11.45    0.36
   5  -4  -2   10.65    0.66
   5  -4  -2   10.86    0.39
   5  -4  -2   11.33    0.59
  -5   4   2   12.01    0.33
  -5   4   2   10.58    0.78
  -5   4   2   10.58    0.51
   4  -4  -2    3.26    0.23
   4  -4  -2    3.83    0.22
   4  -4  -2    3.14    0.42
   4  -4  -2    3.78    0.36
  -4   4   2    2.16    0.39
  -4   4   2    3.32    0.39
  -4   4   2    3.10    0.24
  -4   4   2    3.20    0.32
  -4   4   2    3.27    0.20
   3  -4  -2    0.19    0.14
   3  -4  -2    0.13    0.16
   3  -4  -2    0.46    0.12
   3  -4  -2    0.22    0.10
  -3   4   2    0.24    0.09
  -3   4   2    0.25    0.11
  -3   4   2    0.09    0.15
   2  -4  -2  479.49    8.05
   2  -4  -2  474.49    7.86
   2  -4  -2  478.80    7.87
   2  -4  -2  484.85    8.13
  -2   4   2  508.31    7.99
  -2   4   2  490.20    8.13
  -2   4   2  470.21    7.88
   1  -4  -2  125.75    2.24
   1  -4  -2  130.13    2.44
   1  -4  -2  122.80    2.34
   1  -4  -2  124.28    2.24
  -1   4   2  126.53    2.26
  -1   4   2  128.13    2.24
  -1   4   2  128.05    2.43
   0  -4  -2    4.08    0.23
   0  -4  -2    4.33    0.25
   0  -4  -2    3.90    0.30
   0  -4  -2    3.92    0.26
   0   4   2    4.14    0.31
   0   4   2    4.20    0.25
   0   4   2    4.64    0.24
  -1  -4  -2  147.34    2.60
  -1  -4  -2  145.35    2.60
  -1  -4  -2  144.91    2.58
   1   4   2  145.91    2.60
   1   4   2  147.76    2.58
   1   4   2  146.25    2.59
   1   4   2  147.45    2.75
  -2  -4  -2   20.16    0.65
  -2  -4  -2   19.41    0.56
  -2  -4  -2   20.62    0.56
  -2  -4  -2   19.32    0.58
   2   4   2   19.28    0.56
   2   4   2   19.06    0.52
   2   4   2   19.61    0.58
  -3  -4  -2   86.08    1.77
  -3  -4  -2   90.40    1.72
  -3  -4  -2   87.20    1.66
  -3  -4  -2   89.63    1.76
   3   4   2   90.27    1.73
   3   4   2   87.99    1.64
   3   4   2   89.74    1.76
  -4  -4  -2    0.39    0.13
  -4  -4  -2    0.56    0.14
  -4  -4  -2    0.37    0.14
   4   4   2    0.50    0.16
   4   4   2    0.50    0.15
   4   4   2    0.39    0.12
  -5  -4  -2    3.83    0.36
  -5  -4  -2    3.52    0.29
  -5  -4  -2    3.69    0.35
   5   4   2    3.16    0.33
   5   4   2    3.34    0.24
   5   4   2    3.81    0.32
  -6  -4  -2   19.02    0.72
  -6  -4  -2   17.96    0.62
   6   4   2   17.46    0.55
   6   4   2   18.32    0.64
   6   4   2   18.30    0.71
  -7  -4  -2    0.81    0.23
  -7  -4  -2    1.04    0.25
  -7  -4  -2    1.01    0.29
   7   4   2    1.30    0.27
   7   4   2    1.46    0.22
   7   4   2    1.19    0.30
  -8  -4  -2    0.12    0.27
  -8  -4  -2    0.01    0.34
  -8  -4  -2    0.56    0.30
  -8  -4  -2    0.22    0.24
   8   4   2    0.35    0.24
   8   4   2    0.56    0.28
   8   4   2    0.28    0.22
  -9  -4  -2    0.13    0.49
  -9  -4  -2    0.42    0.30
  -9  -4  -2    0.63    0.37
  -9  -4  -2    0.88    0.28
   9   4   2    0.96    0.28
   9   4   2    0.95    0.32
   9   4   2    0.71    0.38
 -10  -4  -2   -0.13    0.31
 -10  -4  -2   -0.10    0.54
  10   4   2    0.23    0.33
  10   4   2    0.54    0.32
  10   4   2   -0.75    0.40
   9  -5  -2    1.62    0.39
   9  -5  -2    1.59    0.74
   9  -5  -2    2.54    0.60
  -9   5   2    1.35    0.46
  -9   5   2    0.30    0.61
   8  -5  -2   -0.50    0.40
   8  -5  -2    0.00    0.29
   8  -5  -2    0.44    0.56
  -8   5   2    0.60    0.36
  -8   5   2    0.26    0.52
   7  -5  -2    0.10    0.43
   7  -5  -2    0.46    0.34
  -7   5   2    0.24    0.27
  -7   5   2   -0.33    0.41
   6  -5  -2   12.16    0.85
   6  -5  -2   11.44    0.47
   6  -5  -2   11.48    0.83
   6  -5  -2   11.25    0.41
  -6   5   2   11.55    0.56
  -6   5   2   11.04    0.94
  -6   5   2   11.63    0.37
   5  -5  -2    0.63    0.25
   5  -5  -2    0.88    0.20
   5  -5  -2    1.09    0.33
   5  -5  -2    0.85    0.17
  -5   5   2    0.67    0.14
  -5   5   2    0.39    0.28
  -5   5   2    0.88    0.19
  -5   5   2    0.58    0.23
   4  -5  -2    7.85    0.50
   4  -5  -2    7.46    0.34
   4  -5  -2    7.62    0.38
   4  -5  -2    7.75    0.58
  -4   5   2    7.38    0.37
  -4   5   2    7.37    0.33
  -4   5   2    7.90    0.56
  -4   5   2    7.95    0.42
   3  -5  -2    0.87    0.20
   3  -5  -2    0.94    0.17
   3  -5  -2    0.60    0.22
   3  -5  -2    1.09    0.17
  -3   5   2    1.11    0.18
  -3   5   2    0.95    0.22
  -3   5   2    1.58    0.20
  -3   5   2    0.60    0.22
   2  -5  -2  288.06    5.11
   2  -5  -2  289.93    4.94
   2  -5  -2  299.34    5.25
   2  -5  -2  285.69    4.95
  -2   5   2  308.78    5.01
  -2   5   2  291.10    4.98
  -2   5   2  293.27    5.22
   1  -5  -2  206.94    3.63
   1  -5  -2  211.22    3.73
   1  -5  -2  207.34    3.86
   1  -5  -2  207.90    3.62
  -1   5   2  215.48    3.87
  -1   5   2  211.56    3.65
  -1   5   2  206.30    3.61
   0  -5  -2   61.55    1.44
   0  -5  -2   59.72    1.26
   0  -5  -2   59.48    1.31
   0  -5  -2   60.49    1.27
   0   5   2   59.83    1.43
   0   5   2   62.74    1.27
   0   5   2   60.49    1.28
  -1  -5  -2   79.20    1.58
  -1  -5  -2   77.45    1.56
  -1  -5  -2   76.88    1.56
  -1  -5  -2   79.44    1.71
   1   5   2   78.70    1.57
   1   5   2   77.76    1.57
   1   5   2   79.39    1.75
  -2  -5  -2    2.75    0.35
  -2  -5  -2    2.92    0.26
  -2  -5  -2    3.24    0.28
   2   5   2    3.33    0.28
   2   5   2    3.24    0.28
  -3  -5  -2   35.46    0.89
  -3  -5  -2   34.05    0.82
  -3  -5  -2   34.48    0.96
  -3  -5  -2   34.56    0.90
   3   5   2   34.77    0.92
   3   5   2   34.68    0.89
   3   5   2   33.72    0.77
  -4  -5  -2   11.92    0.49
  -4  -5  -2   11.67    0.42
  -4  -5  -2   11.95    0.52
  -4  -5  -2   11.06    0.55
   4   5   2   11.44    0.51
   4   5   2   11.84    0.38
   4   5   2   11.81    0.50
  -5  -5  -2    7.80    0.46
  -5  -5  -2    7.77    0.50
  -5  -5  -2    8.14    0.44
   5   5   2    7.50    0.31
   5   5   2    6.57    0.42
   5   5   2    7.81    0.48
  -6  -5  -2    0.47    0.24
  -6  -5  -2    0.57    0.22
  -6  -5  -2    0.17    0.20
   6   5   2    0.53    0.22
   6   5   2    0.41    0.13
   6   5   2    0.16    0.23
  -7  -5  -2    1.37    0.30
  -7  -5  -2    1.50    0.55
   7   5   2    1.69    0.36
   7   5   2    1.29    0.32
   7   5   2    1.54    0.19
  -8  -5  -2    0.70    0.27
  -8  -5  -2    0.15    0.42
  -8  -5  -2    0.55    0.31
   8   5   2    0.09    0.16
   8   5   2    0.49    0.33
   8   5   2    0.53    0.26
  -9  -5  -2    0.39    0.37
  -9  -5  -2    0.33    0.48
  -9  -5  -2    0.65    0.41
  -9  -5  -2    0.44    0.30
   9   5   2    0.37    0.32
   9   5   2    0.26    0.38
 -10  -5  -2    0.10    0.37
 -10  -5  -2    0.56    0.60
 -10  -5  -2   -0.39    0.51
 -10  -5  -2   -0.18    0.43
  10   5   2    0.36    0.51
  10   5   2    0.34    0.41
   9  -6  -2    2.11    0.62
   9  -6  -2    0.56    0.37
   9  -6  -2    1.29    0.42
   9  -6  -2    0.79    0.77
  -9   6   2    1.42    0.47
   8  -6  -2    4.58    0.71
   8  -6  -2    5.43    0.81
   8  -6  -2    4.13    0.62
  -8   6   2    4.26    0.56
   7  -6  -2    0.20    0.37
   7  -6  -2    0.29    0.23
   7  -6  -2    0.17    0.45
   7  -6  -2    0.42    0.20
  -7   6   2    0.00    0.26
   6  -6  -2    0.06    0.18
   6  -6  -2   -0.06    0.32
   6  -6  -2    0.41    0.21
  -6   6   2    0.15    0.16
  -6   6   2    0.04    0.21
  -6   6   2    0.24    0.24
  -6   6   2    0.24    0.38
   5  -6  -2   20.22    0.63
   5  -6  -2   20.42    1.00
   5  -6  -2   19.56    0.67
   5  -6  -2   20.82    0.88
  -5   6   2   20.74    0.95
  -5   6   2   20.74    0.60
  -5   6   2   20.11    0.66
  -5   6   2   19.95    0.68
   4  -6  -2    7.49    0.53
   4  -6  -2    7.28    0.63
   4  -6  -2    7.56    0.42
   4  -6  -2    7.36    0.39
  -4   6   2    8.13    0.44
  -4   6   2    7.85    0.38
  -4   6   2    7.22    0.60
  -4   6   2    9.22    0.45
   3  -6  -2   50.93    1.45
   3  -6  -2   52.59    1.16
   3  -6  -2   52.35    1.35
  -3   6   2   51.96    1.44
  -3   6   2   50.59    1.29
  -3   6   2   52.23    1.21
   2  -6  -2    4.95    0.34
   2  -6  -2    5.00    0.41
   2  -6  -2    5.21    0.34
   2  -6  -2    5.44    0.48
  -2   6   2    5.78    0.38
  -2   6   2    5.32    0.34
  -2   6   2    5.11    0.46
  -2   6   2    5.21    0.36
   1  -6  -2  283.16    4.84
   1  -6  -2  277.71    4.82
   1  -6  -2  285.58    4.93
   1  -6  -2  283.77    5.11
  -1   6   2  276.64    4.81
  -1   6   2  273.33    4.85
  -1   6   2  286.24    5.11
   0  -6  -2   56.03    1.29
   0  -6  -2   55.29    1.26
   0  -6  -2   56.14    1.41
   0  -6  -2   55.55    1.45
   0  -6  -2   56.77    1.26
   0   6   2   57.78    1.26
   0   6   2   54.63    1.43
   0   6   2   55.88    1.27
  -1  -6  -2   63.66    1.38
  -1  -6  -2   64.67    1.53
  -1  -6  -2   62.02    1.39
  -1  -6  -2   62.52    1.38
   1   6   2   62.05    1.57
   1   6   2   64.06    1.39
   1   6   2   63.22    1.40
  -2  -6  -2  110.33    2.18
  -2  -6  -2  112.35    2.30
  -2  -6  -2  109.00    2.11
  -2  -6  -2  111.54    2.19
   2   6   2  109.90    2.41
   2   6   2  113.21    2.19
   2   6   2  110.16    2.18
  -3  -6  -2    2.78    0.39
  -3  -6  -2    1.85    0.23
  -3  -6  -2    2.20    0.30
  -3  -6  -2    1.81    0.25
   3   6   2    2.32    0.30
   3   6   2    2.80    0.32
  -4  -6  -2    5.07    0.41
  -4  -6  -2    5.21    0.38
  -4  -6  -2    4.86    0.46
  -4  -6  -2    4.87    0.32
   4   6   2    5.00    0.40
   4   6   2    4.69    0.40
   4   6   2    5.05    0.27
  -5  -6  -2    3.54    0.38
  -5  -6  -2    3.57    0.48
  -5  -6  -2    3.67    0.40
   5   6   2    3.38    0.39
   5   6   2    3.38    0.42
   5   6   2    3.90    0.23
  -6  -6  -2    1.26    0.29
  -6  -6  -2    0.76    0.27
  -6  -6  -2    0.04    0.18
   6   6   2    0.50    0.21
   6   6   2    0.47    0.42
   6   6   2    0.67    0.11
  -7  -6  -2    1.85    0.57
  -7  -6  -2    2.00    0.53
  -7  -6  -2    1.81    0.35
   7   6   2    1.66    0.32
   7   6   2    2.10    0.39
  -8  -6  -2    0.76    0.32
  -8  -6  -2    0.73    0.58
  -8  -6  -2    0.10    0.30
  -8  -6  -2    0.56    0.37
   8   6   2    0.63    0.32
   8   6   2   -0.09    0.36
  -9  -6  -2    0.34    0.36
  -9  -6  -2    0.36    0.45
  -9  -6  -2    0.08    0.54
  -9  -6  -2    0.01    0.39
   9   6   2    0.04    0.45
   9   6   2    0.37    0.37
 -10  -6  -2    0.59    0.67
 -10  -6  -2    0.87    0.42
 -10  -6  -2   -0.10    0.95
 -10  -6  -2   -0.08    0.55
  10   6   2    0.89    0.61
  10   6   2    0.87    0.50
   8  -7  -2   13.93    0.57
   8  -7  -2   15.04    1.35
   8  -7  -2   13.85    1.11
   8  -7  -2   14.21    0.88
  -8   7   2   12.69    0.75
   7  -7  -2    0.70    0.35
   7  -7  -2    0.67    0.25
   7  -7  -2    1.57    0.54
   7  -7  -2    1.08    0.58
   7  -7  -2    1.26    0.31
  -7   7   2    0.75    0.31
  -7   7   2    1.05    0.36
  -7   7   2    1.29    0.25
   6  -7  -2   16.06    1.09
   6  -7  -2   16.04    0.62
   6  -7  -2   15.83    0.69
   6  -7  -2   16.24    0.91
  -6   7   2   16.70    0.59
  -6   7   2   15.28    0.60
   5  -7  -2    1.06    0.35
   5  -7  -2    0.96    0.26
   5  -7  -2    1.54    0.26
   5  -7  -2    1.24    0.43
  -5   7   2    1.37    0.24
  -5   7   2    0.91    0.27
  -5   7   2    1.46    0.27
   4  -7  -2   11.49    0.79
   4  -7  -2   10.93    0.68
   4  -7  -2   11.37    0.57
   4  -7  -2   10.74    0.50
  -4   7   2   10.20    0.56
  -4   7   2   11.49    0.77
  -4   7   2   10.65    0.48
  -4   7   2    8.27    0.65
   3  -7  -2  178.98    3.31
   3  -7  -2  179.59    3.67
   3  -7  -2  177.50    3.47
   3  -7  -2  177.22    3.25
  -3   7   2  177.68    3.33
  -3   7   2  175.32    3.24
  -3   7   2  178.90    3.65
   2  -7  -2  134.99    2.55
   2  -7  -2  135.54    2.58
   2  -7  -2  136.66    2.78
   2  -7  -2  132.48    2.68
   2  -7  -2  133.35    2.88
  -2   7   2  132.53    2.86
  -2   7   2  116.74    2.88
  -2   7   2  134.08    2.53
  -2   7   2  135.29    2.61
   1  -7  -2   52.69    1.49
   1  -7  -2   52.36    1.43
   1  -7  -2   52.15    1.32
   1  -7  -2   53.38    1.28
   1  -7  -2   53.61    1.26
  -1   7   2   52.05    1.48
  -1   7   2   51.98    1.28
  -1   7   2   53.11    1.24
   0  -7  -2    1.49    0.25
   0  -7  -2    1.67    0.27
   0  -7  -2    1.29    0.31
   0  -7  -2    1.27    0.25
   0  -7  -2    1.71    0.27
   0   7   2    1.40    0.29
   0   7   2    1.40    0.22
   0   7   2    1.47    0.25
  -1  -7  -2   23.45    0.78
  -1  -7  -2   24.31    0.77
  -1  -7  -2   24.22    0.91
  -1  -7  -2   24.33    0.79
   1   7   2   24.22    0.95
   1   7   2   25.24    0.79
  -2  -7  -2  205.14    3.90
  -2  -7  -2  202.66    3.75
  -2  -7  -2  202.45    3.67
  -2  -7  -2  207.35    3.76
   2   7   2  209.30    3.79
   2   7   2  207.46    3.76
   2   7   2  203.77    4.04
  -3  -7  -2   31.97    1.06
  -3  -7  -2   31.77    0.85
  -3  -7  -2   31.55    0.94
  -3  -7  -2   31.26    0.95
   3   7   2   31.50    1.16
   3   7   2   32.09    0.97
   3   7   2   30.87    0.95
  -4  -7  -2    1.87    0.34
  -4  -7  -2    1.40    0.29
  -4  -7  -2    1.66    0.29
  -4  -7  -2    2.17    0.27
   4   7   2    1.69    0.28
   4   7   2    2.62    0.37
  -5  -7  -2    3.38    0.43
  -5  -7  -2    3.71    0.43
  -5  -7  -2    2.40    0.37
   5   7   2    3.25    0.44
   5   7   2    4.27    0.47
  -6  -7  -2    5.77    0.52
  -6  -7  -2    5.53    0.67
  -6  -7  -2    5.75    0.58
   6   7   2    5.75    0.58
   6   7   2    5.85    0.54
  -7  -7  -2    0.81    0.35
  -7  -7  -2   -0.16    0.32
   7   7   2    0.76    0.34
   7   7   2    0.56    0.36
  -8  -7  -2    0.93    0.37
  -8  -7  -2    0.21    0.56
   8   7   2   -0.36    0.38
   8   7   2   -0.75    0.33
  -9  -7  -2    1.03    0.49
  -9  -7  -2    0.11    0.60
  -9  -7  -2    0.40    0.50
  -9  -7  -2    0.63    0.45
   9   7   2    0.38    0.48
   9   7   2    1.57    0.55
   8  -8  -2    2.24    0.44
   8  -8  -2    1.72    0.79
   8  -8  -2    2.02    0.46
   8  -8  -2    2.32    0.37
   8  -8  -2    2.13    0.68
   7  -8  -2   -0.08    0.59
   7  -8  -2    0.31    0.47
   7  -8  -2    0.05    0.37
   7  -8  -2    0.41    0.34
   7  -8  -2    0.48    0.28
  -7   8   2    0.72    0.39
  -7   8   2    0.59    0.59
  -7   8   2    0.46    0.26
   6  -8  -2   27.13    1.21
   6  -8  -2   25.58    0.85
   6  -8  -2   25.36    1.09
   6  -8  -2   25.68    0.94
   6  -8  -2   26.95    1.36
  -6   8   2   25.75    1.32
  -6   8   2   23.78    1.11
  -6   8   2   26.13    0.81
   5  -8  -2   -0.11    0.29
   5  -8  -2    0.57    0.26
   5  -8  -2    0.29    0.39
   5  -8  -2    0.05    0.32
   5  -8  -2    0.33    0.24
  -5   8   2    0.44    0.30
  -5   8   2    0.68    0.22
   4  -8  -2    7.00    0.53
   4  -8  -2    6.97    0.49
   4  -8  -2    7.24    0.64
   4  -8  -2    7.67    0.71
  -4   8   2    7.21    0.87
  -4   8   2    7.54    0.60
   3  -8  -2   21.81    0.83
   3  -8  -2   23.72    1.09
   3  -8  -2   22.92    0.94
   3  -8  -2   21.95    0.80
   3  -8  -2   24.21    1.01
  -3   8   2   24.24    1.08
  -3   8   2   22.58    0.77
   2  -8  -2   38.52    1.10
   2  -8  -2   40.04    1.38
   2  -8  -2   38.83    1.13
   2  -8  -2   40.22    1.29
   2  -8  -2   42.47    1.24
  -2   8   2   41.26    1.06
  -2   8   2   40.52    1.37
  -2   8   2   39.12    1.15
  -2   8   2   39.59    1.08
   1  -8  -2   22.74    0.81
   1  -8  -2   23.33    0.96
   1  -8  -2   23.87    1.02
   1  -8  -2   23.57    0.81
   1  -8  -2   21.98    0.85
  -1   8   2   22.80    1.00
  -1   8   2   22.97    0.83
  -1   8   2   22.84    0.79
   0  -8  -2   40.09    1.11
   0  -8  -2   40.51    1.14
   0  -8  -2   41.23    1.28
   0  -8  -2   40.04    1.13
   0   8   2   39.92    1.10
   0   8   2   39.90    1.34
   0   8   2   39.67    1.14
  -1  -8  -2   48.13    1.27
  -1  -8  -2   48.83    1.40
  -1  -8  -2   47.79    1.23
  -1  -8  -2   47.89    1.26
   1   8   2   47.30    1.47
   1   8   2   46.74    1.28
   1   8   2   47.99    1.26
  -2  -8  -2    5.96    0.50
  -2  -8  -2    7.51    0.62
  -2  -8  -2    6.66    0.46
  -2  -8  -2    6.19    0.49
   2   8   2    5.92    0.60
   2   8   2    6.69    0.50
   2   8   2    6.35    0.51
  -3  -8  -2    5.60    0.51
  -3  -8  -2    6.51    0.61
  -3  -8  -2    6.66    0.45
  -3  -8  -2    6.14    0.52
   3   8   2    6.63    0.53
   3   8   2    6.24    0.53
   3   8   2    6.62    0.67
  -4  -8  -2    5.67    0.54
  -4  -8  -2    6.54    0.42
  -4  -8  -2    7.45    0.56
  -4  -8  -2    6.34    0.62
   4   8   2    6.70    0.58
   4   8   2    5.68    0.55
  -5  -8  -2    4.06    0.33
  -5  -8  -2    4.76    0.67
  -5  -8  -2    5.06    0.57
  -5  -8  -2    4.86    0.50
   5   8   2    4.92    0.58
   5   8   2    4.78    0.56
  -6  -8  -2    1.42    0.40
  -6  -8  -2    2.44    0.42
  -6  -8  -2    2.11    0.39
   6   8   2    3.36    0.49
   6   8   2    2.08    0.43
  -7  -8  -2    0.21    0.39
  -7  -8  -2    0.04    0.43
  -7  -8  -2   -0.06    0.33
   7   8   2   -0.12    0.37
   7   8   2    0.51    0.39
  -8  -8  -2    0.20    0.59
  -8  -8  -2    0.60    0.53
  -8  -8  -2    0.15    0.42
   8   8   2    0.62    0.45
   8   8   2    0.81    0.48
  -9  -8  -2    1.03    0.68
  -9  -8  -2    0.56    0.60
   9   8   2    1.71    0.76
   7  -9  -2    2.68    0.77
   7  -9  -2    1.34    0.44
   7  -9  -2    2.14    0.42
   7  -9  -2    1.75    0.45
   7  -9  -2    3.00    0.73
  -7   9   2    2.91    0.81
  -7   9   2    1.49    0.37
  -7   9   2    2.34    0.50
   6  -9  -2   -0.22    0.35
   6  -9  -2   -0.70    0.46
   6  -9  -2    0.65    0.32
   6  -9  -2   -0.13    0.33
   6  -9  -2   -1.08    0.55
  -6   9   2   -0.28    0.38
  -6   9   2    0.25    0.57
  -6   9   2    0.12    0.28
   5  -9  -2    0.23    0.32
   5  -9  -2    0.15    0.47
   5  -9  -2   -0.38    0.55
   5  -9  -2    0.13    0.28
   5  -9  -2    0.19    0.38
  -5   9   2    0.19    0.33
  -5   9   2    0.22    0.25
  -5   9   2   -0.24    0.48
   4  -9  -2   52.85    1.62
   4  -9  -2   54.26    1.84
   4  -9  -2   49.62    1.85
   4  -9  -2   51.78    1.37
   4  -9  -2   51.22    1.44
  -4   9   2   49.36    1.33
   3  -9  -2   51.80    1.44
   3  -9  -2   51.33    1.75
   3  -9  -2   51.60    1.54
   3  -9  -2   54.71    1.60
   3  -9  -2   53.06    1.39
  -3   9   2   49.38    1.31
  -3   9   2   52.26    1.72
  -3   9   2   52.88    1.36
   2  -9  -2    6.71    0.86
   2  -9  -2    6.81    0.56
   2  -9  -2    6.51    0.69
   2  -9  -2    7.21    0.65
  -2   9   2    6.13    0.67
  -2   9   2    6.15    0.50
  -2   9   2    6.30    0.51
   1  -9  -2    3.07    0.53
   1  -9  -2    2.79    0.41
   1  -9  -2    4.12    0.47
   1  -9  -2    2.57    0.40
   1  -9  -2    2.42    0.36
  -1   9   2    3.19    0.41
  -1   9   2    3.13    0.40
  -1   9   2    2.92    0.50
   0  -9  -2   30.94    1.03
   0  -9  -2   31.14    1.17
   0  -9  -2   30.70    1.01
   0  -9  -2   29.67    1.02
   0   9   2   32.07    1.02
   0   9   2   31.49    1.06
   0   9   2   29.71    1.22
  -1  -9  -2   72.92    1.77
  -1  -9  -2   72.48    1.70
  -1  -9  -2   73.19    1.75
   1   9   2   71.58    1.72
   1   9   2   70.97    1.78
   1   9   2   70.82    2.01
  -2  -9  -2   15.71    0.76
  -2  -9  -2   14.66    0.74
  -2  -9  -2   15.03    0.68
   2   9   2   15.10    0.78
   2   9   2   15.17    0.74
  -3  -9  -2    4.31    0.47
  -3  -9  -2    2.79    0.41
  -3  -9  -2    3.45    0.43
  -3  -9  -2    4.76    0.57
   3   9   2    3.85    0.48
   3   9   2    4.32    0.54
  -4  -9  -2    3.19    0.41
  -4  -9  -2    2.75    0.46
  -4  -9  -2    2.54    0.41
  -4  -9  -2    1.97    0.40
   4   9   2    2.83    0.43
  -5  -9  -2    3.07    0.47
  -5  -9  -2    3.00    0.35
  -5  -9  -2    2.16    0.44
   5   9   2    3.62    0.53
   5   9   2    2.88    0.48
   5   9   2    4.06    0.69
  -6  -9  -2   23.35    1.04
  -6  -9  -2   22.18    1.04
   6   9   2   22.00    1.08
   6   9   2   19.88    1.36
   6   9   2   22.55    1.08
  -7  -9  -2    4.18    0.63
  -7  -9  -2    3.11    0.60
  -7  -9  -2    4.59    0.62
   7   9   2    3.81    0.58
   7   9   2    3.44    0.60
  -8  -9  -2   -0.22    0.60
  -8  -9  -2   -0.20    0.55
  -8  -9  -2    0.71    0.50
  -8  -9  -2    1.12    0.53
   8   9   2   -0.66    0.57
   8   9   2    0.46    0.53
   7 -10  -2    3.54    0.97
   7 -10  -2    3.77    0.59
   7 -10  -2    2.62    0.55
   7 -10  -2    4.09    1.37
   7 -10  -2    2.83    0.54
  -7  10   2    3.49    0.61
  -7  10   2    3.51    1.00
   6 -10  -2    2.41    0.71
   6 -10  -2    1.44    0.77
   6 -10  -2    1.12    0.41
   6 -10  -2    0.17    0.42
   6 -10  -2    1.51    0.41
  -6  10   2    0.67    0.38
  -6  10   2    0.49    0.74
  -6  10   2    0.72    0.50
   5 -10  -2    0.34    0.35
   5 -10  -2    0.03    0.34
   5 -10  -2   -0.47    0.36
   5 -10  -2    0.12    0.44
   5 -10  -2    0.47    0.55
  -5  10   2    0.19    0.60
  -5  10   2    0.07    0.30
  -5  10   2    0.02    0.40
   4 -10  -2    2.75    0.47
   4 -10  -2    3.46    0.47
   4 -10  -2    4.58    0.64
   4 -10  -2    3.88    0.71
   4 -10  -2    3.17    0.49
  -4  10   2    5.01    0.81
  -4  10   2    3.32    0.41
  -4  10   2    3.15    0.50
   3 -10  -2    3.18    0.45
   3 -10  -2    2.28    0.43
   3 -10  -2    2.89    0.62
   3 -10  -2    2.71    0.42
   3 -10  -2    2.85    0.53
  -3  10   2    2.83    0.40
  -3  10   2    4.15    0.68
  -3  10   2    3.45    0.43
  -3  10   2    3.59    0.52
   2 -10  -2    2.87    0.43
   2 -10  -2    2.78    0.49
   2 -10  -2    2.94    0.47
   2 -10  -2    2.45    0.42
   2 -10  -2    2.08    0.53
  -2  10   2    2.95    0.43
  -2  10   2    3.53    0.51
  -2  10   2    2.85    0.41
   1 -10  -2    0.11    0.29
   1 -10  -2    0.03    0.29
   1 -10  -2   -0.22    0.39
   1 -10  -2    0.18    0.28
  -1  10   2    0.31    0.28
  -1  10   2   -0.27    0.29
   0 -10  -2    6.57    0.62
   0 -10  -2    6.06    0.73
   0 -10  -2    6.56    0.62
   0 -10  -2    5.70    0.60
   0  10   2    6.95    0.66
   0  10   2    7.16    0.61
  -1 -10  -2    0.14    0.28
  -1 -10  -2    0.79    0.33
  -1 -10  -2    0.34    0.28
   1  10   2   -0.08    0.30
   1  10   2    0.64    0.31
  -2 -10  -2    6.09    0.57
  -2 -10  -2    6.42    0.65
  -2 -10  -2    6.54    0.63
   2  10   2    6.46    0.67
   2  10   2    7.03    0.65
  -3 -10  -2    4.07    0.46
  -3 -10  -2    3.08    0.46
  -3 -10  -2    3.94    0.54
   3  10   2    4.74    0.59
   3  10   2    5.21    0.67
  -4 -10  -2    0.79    0.39
  -4 -10  -2    1.01    0.38
  -4 -10  -2    0.34    0.35
  -4 -10  -2    0.39    0.30
   4  10   2    0.90    0.41
   4  10   2    0.10    0.35
   4  10   2    0.93    0.54
  -5 -10  -2    0.86    0.49
  -5 -10  -2    0.65    0.44
  -5 -10  -2    1.09    0.26
   5  10   2    1.71    0.48
   5  10   2    0.92    0.62
   5  10   2    1.06    0.46
  -6 -10  -2   -0.69    0.44
  -6 -10  -2    0.44    0.49
  -6 -10  -2    0.99    0.46
   6  10   2   -0.04    0.48
   6  10   2    0.06    0.65
   6  10   2    0.47    0.48
  -7 -10  -2    2.60    0.56
  -7 -10  -2    2.15    0.62
  -7 -10  -2    1.54    0.66
   7  10   2    2.01    0.92
   7  10   2    3.12    0.68
   7  10   2    2.22    0.63
   6 -11  -2    0.22    0.87
   6 -11  -2   -0.22    0.53
   6 -11  -2    0.66    0.77
   6 -11  -2   -0.16    0.50
   6 -11  -2    0.98    0.57
  -6  11   2    0.17    0.84
   5 -11  -2   -0.32    0.55
   5 -11  -2   -1.00    0.74
   5 -11  -2    0.48    0.42
   5 -11  -2    1.04    0.72
   5 -11  -2    0.43    0.45
  -5  11   2   -1.73    0.68
  -5  11   2    0.75    0.48
  -5  11   2   -0.04    0.66
   4 -11  -2    0.20    0.66
   4 -11  -2    0.52    0.45
   4 -11  -2    1.47    0.56
   4 -11  -2    0.60    0.43
   4 -11  -2    1.05    0.42
  -4  11   2    0.76    0.39
  -4  11   2    2.61    0.68
  -4  11   2    0.68    0.47
   3 -11  -2   -0.09    0.38
   3 -11  -2    0.17    0.37
   3 -11  -2    0.30    0.46
   3 -11  -2    0.06    0.58
   3 -11  -2   -0.48    0.38
  -3  11   2    0.12    0.39
  -3  11   2    0.20    0.57
  -3  11   2   -0.13    0.33
   2 -11  -2    8.56    0.81
   2 -11  -2   10.51    0.89
   2 -11  -2   10.99    0.81
   2 -11  -2   10.24    1.06
   2 -11  -2    9.87    0.95
  -2  11   2   11.32    1.69
  -2  11   2    9.85    0.73
  -2  11   2   12.04    0.95
  -2  11   2   10.26    0.67
   1 -11  -2    2.63    0.51
   1 -11  -2    2.64    0.46
   1 -11  -2    2.98    0.49
   1 -11  -2    1.74    0.42
  -1  11   2    2.65    0.66
  -1  11   2    1.98    0.47
  -1  11   2    3.48    0.49
   0 -11  -2    0.57    0.37
   0 -11  -2    1.48    0.43
   0 -11  -2    0.64    0.36
   0 -11  -2    1.51    0.40
   0  11   2    0.99    0.37
   0  11   2    1.95    0.62
   0  11   2    1.17    0.44
  -1 -11  -2   -0.18    0.35
  -1 -11  -2   -0.03    0.39
  -1 -11  -2    0.80    0.37
   1  11   2    0.16    0.36
   1  11   2   -0.13    0.42
  -2 -11  -2    1.95    0.40
  -2 -11  -2    0.05    0.56
  -2 -11  -2    1.50    0.45
   2  11   2    1.43    0.44
   2  11   2    0.79    0.39
  -3 -11  -2    1.86    0.41
  -3 -11  -2    1.19    0.45
  -3 -11  -2    1.67    0.46
  -3 -11  -2    1.24    0.42
   3  11   2    2.04    0.47
   3  11   2    2.16    0.53
   3  11   2    2.44    0.67
  -4 -11  -2    0.16    0.45
  -4 -11  -2    0.88    0.38
  -4 -11  -2    1.55    0.61
  -4 -11  -2    0.59    0.47
   4  11   2    1.48    0.51
   4  11   2    0.58    0.44
   4  11   2    1.75    0.67
  -5 -11  -2    1.22    0.32
  -5 -11  -2    1.77    0.54
  -5 -11  -2    1.82    0.53
  -5 -11  -2    0.71    0.54
   5  11   2    2.28    0.58
   5  11   2    1.55    0.57
   5  11   2    2.13    0.74
  -6 -11  -2    6.06    0.75
  -6 -11  -2    3.96    0.74
  -6 -11  -2    3.99    0.74
   6  11   2    4.86    0.77
   6  11   2    4.99    0.94
   6  11   2    6.23    0.79
   5 -12  -2    1.96    0.62
   5 -12  -2    2.23    0.72
   5 -12  -2    3.03    1.04
   5 -12  -2    6.18    1.51
  -5  12   2    0.95    0.84
   4 -12  -2    1.05    0.65
   4 -12  -2    2.47    0.92
   4 -12  -2    0.82    0.54
   4 -12  -2    1.74    0.57
   4 -12  -2    2.67    0.58
  -4  12   2    1.76    0.48
  -4  12   2    1.74    0.79
  -4  12   2    1.43    0.59
   3 -12  -2    2.66    0.56
   3 -12  -2    2.68    0.60
   3 -12  -2    2.64    0.56
   3 -12  -2    2.19    0.68
   3 -12  -2    2.17    0.81
  -3  12   2    2.28    0.77
  -3  12   2    2.68    0.61
  -3  12   2    3.23    0.56
   2 -12  -2   10.51    0.94
   2 -12  -2   10.11    0.93
   2 -12  -2   11.55    1.10
   2 -12  -2   10.93    1.01
   2 -12  -2   10.23    1.26
  -2  12   2   11.73    1.02
  -2  12   2    8.48    0.74
  -2  12   2   11.12    1.26
  -2  12   2    9.87    0.86
   1 -12  -2    3.90    0.61
   1 -12  -2    3.30    0.60
   1 -12  -2    3.05    0.57
   1 -12  -2    2.77    0.54
  -1  12   2    4.34    0.85
  -1  12   2    4.31    0.64
  -1  12   2    3.18    0.54
   0 -12  -2   -0.10    0.40
   0 -12  -2   -0.08    0.46
   0 -12  -2   -0.23    0.44
   0 -12  -2    0.10    0.44
   0  12   2   -0.34    0.59
   0  12   2    0.79    0.48
   0  12   2   -0.27    0.39
  -1 -12  -2    0.35    0.42
  -1 -12  -2    0.56    0.46
  -1 -12  -2    1.29    0.82
  -1 -12  -2    1.19    0.48
   1  12   2    0.25    0.45
   1  12   2    0.27    0.50
   1  12   2    0.57    0.68
  -2 -12  -2    0.21    0.47
  -2 -12  -2   -0.26    0.49
  -2 -12  -2   -0.34    0.45
  -2 -12  -2    0.28    0.42
   2  12   2    0.46    0.47
   2  12   2    0.34    0.50
   2  12   2    0.49    0.66
  -3 -12  -2   -0.33    0.49
  -3 -12  -2   -0.38    0.47
  -3 -12  -2    0.14    0.53
  -3 -12  -2    0.34    0.44
   3  12   2   -0.37    0.70
   3  12   2    0.52    0.53
   3  12   2    0.24    0.61
  -4 -12  -2    0.57    0.53
  -4 -12  -2   -0.42    0.59
  -4 -12  -2    0.45    0.45
  -4 -12  -2    0.42    0.53
   4  12   2    0.47    0.75
   4  12   2    0.31    0.56
   4  12   2    0.48    0.62
  -5 -12  -2    1.79    0.71
  -5 -12  -2    2.66    0.73
  -5 -12  -2    2.76    0.40
  -5 -12  -2    1.94    0.67
   5  12   2    1.57    0.73
   5  12   2    2.38    0.65
   5  12   2    2.29    0.89
   3 -13  -2   -1.79    0.91
   3 -13  -2    0.15    0.72
   3 -13  -2    0.16    0.59
   3 -13  -2    0.17    0.56
   3 -13  -2    0.77    0.61
  -3  13   2    0.36    0.62
  -3  13   2   -0.03    0.78
  -3  13   2    0.11    0.57
   2 -13  -2    1.55    0.66
   2 -13  -2    0.06    0.58
   2 -13  -2   -0.20    0.61
   2 -13  -2   -0.15    0.50
  -2  13   2   -1.03    0.77
  -2  13   2    0.69    0.60
  -2  13   2    0.37    0.57
  -2  13   2   -0.11    0.53
   1 -13  -2   -0.58    0.51
   1 -13  -2    0.26    0.54
   1 -13  -2    0.54    0.59
   1 -13  -2    0.93    0.62
  -1  13   2   -0.28    0.77
  -1  13   2   -0.91    0.58
  -1  13   2    0.12    0.53
   0 -13  -2    1.60    0.61
   0 -13  -2    0.72    0.48
   0 -13  -2    1.21    0.60
   0 -13  -2    2.15    0.65
   0  13   2    1.25    0.81
   0  13   2    1.72    0.68
   0  13   2    2.85    0.65
  -1 -13  -2    8.91    0.93
  -1 -13  -2    9.04    0.92
  -1 -13  -2   10.10    1.18
  -1 -13  -2    7.95    1.22
   1  13   2    9.98    1.09
   1  13   2    9.34    1.01
   1  13   2   11.10    1.50
  -2 -13  -2    8.48    0.92
  -2 -13  -2    7.62    0.83
  -2 -13  -2    8.46    1.31
   2  13   2    8.73    1.14
   2  13   2    9.77    1.28
   2  13   2    7.07    0.87
  -3 -13  -2    0.72    0.61
  -3 -13  -2    1.37    0.68
  -3 -13  -2    0.28    0.59
  -3 -13  -2    1.17    0.75
   3  13   2    1.37    0.75
   3  13   2    1.03    0.87
   3  13   2    1.25    0.69
  -4 -13  -2    0.42    0.57
  -4 -13  -2    0.60    0.68
  -4 -13  -2    0.92    0.74
   4  13   2    2.07    0.83
   4  13   2    1.74    0.71
   2  12  -3   -0.57    0.85
   2  12  -3    1.96    0.82
   2  12  -3   -1.01    0.69
   2  12  -3    1.53    0.62
  -2 -12   3    0.72    0.64
  -2 -12   3    0.64    0.49
  -2 -12   3    0.56    0.42
  -2 -12   3    0.17    0.66
  -2 -12   3    0.88    0.76
   1  12  -3   -0.36    0.55
   1  12  -3    0.00    0.83
   1  12  -3   -0.73    0.64
   1  12  -3    0.05    0.73
  -1 -12   3    0.49    0.44
  -1 -12   3    0.39    0.72
  -1 -12   3    0.16    0.65
  -1 -12   3   -0.22    0.55
   0  12  -3    1.82    0.76
   0  12  -3    3.50    0.69
   0  12  -3    2.23    0.85
   0 -12   3    4.74    0.81
   0 -12   3    2.25    0.59
   0 -12   3    4.02    0.73
   0 -12   3    3.63    0.58
  -1  12  -3    0.39    0.73
  -1  12  -3    0.80    0.78
  -1  12  -3    1.03    0.57
   1 -12   3    0.80    0.59
   1 -12   3   -0.62    0.60
   1 -12   3   -0.26    0.59
  -2  12  -3    6.71    0.97
  -2  12  -3    6.67    0.78
  -2  12  -3    7.25    0.94
   2 -12   3    6.11    0.83
   2 -12   3    8.30    1.01
   2 -12   3    7.07    1.07
   2 -12   3    5.71    0.84
  -3  12  -3    0.58    0.79
  -3  12  -3   -0.29    0.55
  -3  12  -3    0.58    0.71
   3 -12   3   -1.40    0.76
   3 -12   3   -0.15    0.57
   3 -12   3    1.13    0.71
   3 -12   3   -0.76    0.53
  -4  12  -3    0.11    0.59
  -4  12  -3    0.21    0.78
  -4  12  -3    1.06    0.77
   4 -12   3   -0.18    0.95
   4 -12   3    1.02    0.75
   4 -12   3    1.03    0.57
   4 -12   3    1.24    0.66
   4  11  -3   -0.40    0.86
   4  11  -3   -0.34    0.54
   4  11  -3    0.14    0.74
   4  11  -3   -0.69    0.68
  -4 -11   3   -0.15    0.59
  -4 -11   3    0.96    0.63
  -4 -11   3    1.64    0.67
  -4 -11   3   -0.42    0.59
   3  11  -3    2.40    0.85
   3  11  -3    1.17    0.65
   3  11  -3    0.84    0.70
   3  11  -3    0.69    0.52
  -3 -11   3    2.03    0.57
  -3 -11   3    1.10    0.68
  -3 -11   3    2.62    0.62
  -3 -11   3    3.52    0.73
   2  11  -3    1.15    0.77
   2  11  -3    0.70    0.48
   2  11  -3    0.48    0.63
   2  11  -3    0.31    0.53
  -2 -11   3    0.70    0.58
  -2 -11   3    0.84    0.59
  -2 -11   3    0.87    0.39
  -2 -11   3    0.60    0.49
  -2 -11   3    0.75    0.35
   1  11  -3   23.68    1.51
   1  11  -3   25.30    1.54
   1  11  -3   23.61    1.19
   1  11  -3   24.06    1.39
  -1 -11   3   27.06    1.61
  -1 -11   3   25.61    0.95
  -1 -11   3   24.52    1.49
  -1 -11   3   24.81    1.26
   0  11  -3   18.53    1.03
   0  11  -3   15.93    1.29
   0  11  -3   15.05    1.41
   0  11  -3   15.00    1.34
   0 -11   3   16.32    1.22
   0 -11   3   18.89    1.09
   0 -11   3   16.40    1.28
  -1  11  -3    2.73    0.69
  -1  11  -3    4.11    0.60
  -1  11  -3    3.49    0.68
   1 -11   3    3.17    0.61
   1 -11   3    1.97    0.52
   1 -11   3    3.16    0.61
  -2  11  -3   10.59    1.11
  -2  11  -3   11.89    1.23
  -2  11  -3   11.20    0.90
   2 -11   3   10.95    0.96
   2 -11   3   11.55    1.24
   2 -11   3    9.88    1.08
  -3  11  -3    4.16    0.64
  -3  11  -3    3.06    0.77
  -3  11  -3    2.06    1.04
   3 -11   3    3.88    0.71
   3 -11   3    3.06    0.80
   3 -11   3    3.38    0.66
  -4  11  -3    5.33    0.92
  -4  11  -3    4.41    0.75
  -4  11  -3    4.89    0.63
   4 -11   3    4.15    0.70
   4 -11   3    4.74    0.93
   4 -11   3    5.45    0.68
  -5  11  -3    2.18    0.73
  -5  11  -3    0.62    0.74
  -5  11  -3    1.93    0.49
   5 -11   3    2.01    0.57
   5 -11   3    1.92    0.67
   5 -11   3    1.94    0.82
   5 -11   3    1.18    0.56
  -6  11  -3    0.36    0.49
  -6  11  -3    0.15    0.64
  -6  11  -3    0.38    1.19
   6 -11   3    0.77    0.74
   6 -11   3    0.31    1.00
   6 -11   3    0.17    0.52
   6 -11   3    0.59    0.58
   5  10  -3    4.36    0.93
   5  10  -3    4.17    0.65
   5  10  -3    3.67    0.74
   5  10  -3    4.20    0.71
  -5 -10   3    4.97    0.76
  -5 -10   3    4.55    0.68
  -5 -10   3    3.97    0.64
  -5 -10   3    4.13    0.82
   4  10  -3    0.30    0.56
   4  10  -3   -0.05    0.38
   4  10  -3   -0.20    0.50
   4  10  -3   -0.80    0.68
  -4 -10   3   -0.43    0.52
  -4 -10   3   -0.99    0.49
  -4 -10   3   -0.30    0.52
  -4 -10   3   -0.87    0.43
   3  10  -3    0.93    0.84
   3  10  -3    0.41    0.52
   3  10  -3   -0.70    0.35
   3  10  -3    0.42    0.45
  -3 -10   3    0.17    0.43
  -3 -10   3   -0.01    0.46
  -3 -10   3   -0.02    0.47
  -3 -10   3    0.13    0.51
   2  10  -3    1.36    0.50
   2  10  -3    0.31    0.43
   2  10  -3    1.08    0.57
   2  10  -3    0.67    0.43
  -2 -10   3    0.89    0.28
  -2 -10   3    1.40    0.47
  -2 -10   3    0.64    0.45
  -2 -10   3    0.77    0.33
  -2 -10   3    1.93    0.85
   1  10  -3    2.58    0.53
   1  10  -3    3.53    0.69
   1  10  -3    3.22    0.61
   1  10  -3    2.57    0.48
  -1 -10   3    1.60    0.51
  -1 -10   3    2.89    0.50
  -1 -10   3    2.58    0.36
  -1 -10   3    2.27    0.51
   0  10  -3    4.08    0.64
   0  10  -3    3.83    0.54
   0  10  -3    4.59    0.72
   0  10  -3    3.63    0.61
   0 -10   3    3.88    0.59
   0 -10   3    4.41    0.58
   0 -10   3    3.83    0.62
  -1  10  -3    1.28    0.47
  -1  10  -3    1.40    0.50
  -1  10  -3    1.63    0.41
  -1  10  -3    1.28    0.58
   1 -10   3    1.88    0.48
   1 -10   3    1.91    0.56
   1 -10   3    0.50    0.39
   1 -10   3    1.52    0.48
  -2  10  -3   12.30    1.06
  -2  10  -3   11.89    0.97
  -2  10  -3   11.69    0.78
   2 -10   3    9.76    1.07
   2 -10   3   10.51    1.09
   2 -10   3   12.52    0.97
   2 -10   3   11.72    0.93
  -3  10  -3   -0.21    0.43
  -3  10  -3    0.32    0.35
   3 -10   3    0.19    0.40
   3 -10   3    0.38    0.54
   3 -10   3    0.41    0.38
   3 -10   3    1.25    0.48
  -4  10  -3    5.05    0.79
  -4  10  -3    3.77    0.51
  -4  10  -3    4.51    0.74
   4 -10   3    3.73    0.65
   4 -10   3    3.73    0.72
   4 -10   3    3.13    0.51
   4 -10   3    4.08    0.59
  -5  10  -3    3.00    0.63
  -5  10  -3    3.56    0.77
  -5  10  -3    3.49    0.56
   5 -10   3    3.67    0.62
   5 -10   3    3.53    0.57
   5 -10   3    3.87    0.79
   5 -10   3    2.53    0.50
  -6  10  -3    2.15    0.64
  -6  10  -3    2.82    0.50
  -6  10  -3    3.95    0.85
   6 -10   3    2.62    0.56
   6 -10   3    2.34    0.77
   6 -10   3    3.54    0.70
   6 -10   3    2.45    0.50
  -7  10  -3    1.07    0.45
  -7  10  -3    0.53    0.60
  -7  10  -3    1.40    0.82
   7 -10   3   -0.22    0.86
   7 -10   3    1.40    0.59
   7 -10   3    1.12    0.59
   7 -10   3    0.37    0.47
   6   9  -3   -1.26    0.74
   6   9  -3   -0.39    0.56
   6   9  -3   -0.72    0.54
   6   9  -3   -0.30    0.46
  -6  -9   3   -0.25    0.69
  -6  -9   3    0.42    0.51
  -6  -9   3   -0.53    0.60
  -6  -9   3   -0.11    0.52
   5   9  -3    1.54    0.54
   5   9  -3    3.56    0.54
   5   9  -3    3.04    0.62
   5   9  -3    2.98    0.73
  -5  -9   3    2.29    0.57
  -5  -9   3    1.47    0.46
  -5  -9   3    2.71    0.62
  -5  -9   3    1.89    0.64
   4   9  -3    0.02    0.33
   4   9  -3    0.39    0.45
   4   9  -3   -0.26    0.41
   4   9  -3   -1.19    0.51
  -4  -9   3    0.20    0.41
  -4  -9   3    0.00    0.43
  -4  -9   3   -0.12    0.43
  -4  -9   3    0.53    0.37
   3   9  -3    7.88    0.96
   3   9  -3    9.06    0.72
   3   9  -3    8.13    0.84
   3   9  -3    8.31    0.94
  -3  -9   3   10.33    0.75
  -3  -9   3   10.26    0.75
  -3  -9   3    8.24    0.95
   2   9  -3   58.12    1.76
   2   9  -3   57.08    1.58
   2   9  -3   56.45    1.86
   2   9  -3   57.62    1.84
  -2  -9   3   55.26    1.30
  -2  -9   3   56.90    1.58
  -2  -9   3   55.69    1.23
  -2  -9   3   59.91    1.73
   1   9  -3   10.08    0.84
   1   9  -3    9.43    0.88
   1   9  -3   10.73    0.90
   1   9  -3   10.83    0.82
  -1  -9   3   11.92    0.77
  -1  -9   3   12.61    0.85
   0   9  -3    3.36    0.55
   0   9  -3    3.05    0.52
   0   9  -3    1.88    0.43
   0   9  -3    2.54    0.42
   0  -9   3    2.73    0.44
   0  -9   3    2.51    0.40
   0  -9   3    3.01    0.56
   0  -9   3    2.52    0.47
  -1   9  -3    0.22    0.26
  -1   9  -3    0.47    0.35
  -1   9  -3    0.46    0.40
  -1   9  -3    0.34    0.32
   1  -9   3    0.49    0.32
   1  -9   3    0.65    0.48
   1  -9   3    0.77    0.35
   1  -9   3    0.36    0.34
  -2   9  -3   22.07    1.15
  -2   9  -3   21.65    0.94
  -2   9  -3   22.00    1.06
  -2   9  -3   21.85    1.16
   2  -9   3   22.55    0.99
   2  -9   3   22.41    1.19
   2  -9   3   21.27    1.02
   2  -9   3   23.01    1.10
  -3   9  -3    2.48    0.43
  -3   9  -3    3.16    0.56
  -3   9  -3    2.59    0.58
   3  -9   3    3.06    0.54
   3  -9   3    2.58    0.55
  -4   9  -3   81.20    2.20
  -4   9  -3   79.25    2.33
  -4   9  -3   81.72    2.01
   4  -9   3   82.39    2.42
   4  -9   3   79.67    2.16
   4  -9   3   77.37    2.04
   4  -9   3   83.46    2.15
  -5   9  -3    2.67    0.71
  -5   9  -3    3.35    0.46
  -5   9  -3    4.16    0.64
   5  -9   3    4.33    0.66
   5  -9   3    1.56    0.61
   5  -9   3    3.90    0.59
   5  -9   3    3.30    0.53
  -6   9  -3   -0.07    0.32
  -6   9  -3    0.09    0.48
  -6   9  -3    0.66    0.60
   6  -9   3    0.62    0.46
   6  -9   3    0.72    0.58
   6  -9   3    0.66    0.37
   6  -9   3    0.29    0.33
  -7   9  -3    0.07    0.54
  -7   9  -3    0.15    0.62
  -7   9  -3   -0.25    0.38
   7  -9   3    0.54    0.53
   7  -9   3    0.31    0.68
   7  -9   3   -0.14    0.39
  -8   9  -3    0.30    0.44
  -8   9  -3   -1.16    0.78
  -8   9  -3   -0.06    0.57
   8  -9   3   -0.26    0.57
   8  -9   3    0.28    0.36
   8  -9   3    0.25    0.50
   8  -9   3   -0.43    0.96
   7   8  -3    1.37    0.54
   7   8  -3    1.14    0.83
   7   8  -3    0.24    0.56
   7   8  -3    0.59    0.57
  -7  -8   3    0.38    0.61
  -7  -8   3    1.36    0.62
  -7  -8   3    0.73    0.77
   6   8  -3    3.73    0.62
   6   8  -3    5.58    1.00
   6   8  -3    5.07    0.55
   6   8  -3    6.05    0.73
  -6  -8   3    6.88    0.86
  -6  -8   3    5.38    0.87
  -6  -8   3    5.60    0.72
   5   8  -3   -0.21    0.29
   5   8  -3   -0.24    0.37
   5   8  -3    1.57    0.60
   5   8  -3    0.28    0.43
  -5  -8   3   -0.12    0.44
  -5  -8   3    0.01    0.45
  -5  -8   3    0.17    0.46
  -5  -8   3    0.02    0.37
  -5  -8   3   -0.30    0.38
   4   8  -3    5.96    0.73
   4   8  -3    6.20    0.58
   4   8  -3    7.02    0.75
   4   8  -3    6.52    0.83
  -4  -8   3    5.89    0.62
  -4  -8   3    6.30    0.74
  -4  -8   3    8.09    1.03
  -4  -8   3    4.81    0.65
  -4  -8   3    6.02    0.93
   3   8  -3   14.56    0.88
   3   8  -3   15.91    0.98
   3   8  -3   14.54    0.75
  -3  -8   3   15.76    0.77
  -3  -8   3   14.27    0.78
  -3  -8   3   14.96    0.87
  -3  -8   3   16.41    0.87
   2   8  -3   99.15    2.34
   2   8  -3   99.17    2.41
   2   8  -3   91.36    2.36
   2   8  -3   98.25    2.46
  -2  -8   3   95.28    1.89
  -2  -8   3   96.25    2.21
  -2  -8   3   99.61    2.30
  -2  -8   3   98.98    2.18
   1   8  -3  129.82    2.95
   1   8  -3  131.20    2.67
   1   8  -3  127.62    2.81
   1   8  -3  116.22    2.91
  -1  -8   3  125.86    2.60
  -1  -8   3  131.82    2.70
  -1  -8   3  132.47    2.80
   0   8  -3   12.03    0.75
   0   8  -3   12.19    0.82
   0   8  -3   12.43    0.81
   0   8  -3   11.71    0.66
   0  -8   3   12.88    0.72
   0  -8   3   11.88    0.73
   0  -8   3   10.96    0.83
   0  -8   3   10.90    0.68
  -1   8  -3    0.49    0.27
  -1   8  -3    0.23    0.33
  -1   8  -3    0.27    0.29
  -1   8  -3    0.04    0.22
   1  -8   3    0.01    0.21
   1  -8   3    0.63    0.26
   1  -8   3    0.31    0.26
   1  -8   3    0.44    0.41
   1  -8   3   -0.08    0.33
  -2   8  -3    2.94    0.43
  -2   8  -3    2.88    0.48
  -2   8  -3    2.16    0.35
  -2   8  -3    2.89    0.45
   2  -8   3    2.31    0.39
   2  -8   3    2.62    0.49
   2  -8   3    2.42    0.36
   2  -8   3    1.60    0.36
  -3   8  -3   41.74    1.75
  -3   8  -3   45.33    1.44
  -3   8  -3   46.71    1.34
   3  -8   3   44.34    1.34
   3  -8   3   45.22    1.41
   3  -8   3   43.12    1.41
  -4   8  -3    7.38    0.71
  -4   8  -3    5.67    0.74
  -4   8  -3    7.18    0.58
   4  -8   3    6.64    0.79
   4  -8   3    7.53    0.69
   4  -8   3    7.15    0.63
  -5   8  -3    1.19    0.33
  -5   8  -3    1.12    0.40
   5  -8   3    2.02    0.56
   5  -8   3    1.09    0.36
   5  -8   3    0.60    0.28
   5  -8   3    0.43    0.36
  -6   8  -3    6.29    1.07
  -6   8  -3    4.24    0.54
   6  -8   3    3.82    0.73
   6  -8   3    4.79    0.60
   6  -8   3    4.23    0.52
   6  -8   3    4.17    0.56
  -7   8  -3    7.57    0.89
  -7   8  -3    8.08    0.94
  -7   8  -3    7.52    0.63
   7  -8   3    7.67    0.66
   7  -8   3    7.81    0.82
   7  -8   3    6.70    0.71
   7  -8   3    8.97    1.04
  -8   8  -3    2.44    0.76
  -8   8  -3   -0.13    0.55
   8  -8   3    1.52    0.45
   8  -8   3    1.50    0.80
   8  -8   3    0.91    0.48
   8  -8   3    0.91    0.31
   7   7  -3    1.47    0.43
   7   7  -3   -0.18    0.46
   7   7  -3    0.28    0.48
   7   7  -3    0.66    0.72
  -7  -7   3    1.07    0.55
  -7  -7   3    1.00    0.43
  -7  -7   3    1.06    0.46
  -7  -7   3    1.26    0.70
  -7  -7   3    1.29    0.57
   6   7  -3    0.52    0.38
   6   7  -3   -0.12    0.30
   6   7  -3    0.14    0.39
   6   7  -3    0.05    0.54
  -6  -7   3    0.67    0.39
  -6  -7   3    0.06    0.32
  -6  -7   3    0.21    0.41
  -6  -7   3    0.53    0.49
   5   7  -3   12.64    0.67
   5   7  -3   13.59    0.99
   5   7  -3   13.33    0.83
   5   7  -3   13.85    0.99
  -5  -7   3   12.41    0.83
  -5  -7   3   12.14    0.88
  -5  -7   3   13.11    1.37
   4   7  -3    0.56    0.33
   4   7  -3    0.02    0.30
   4   7  -3    0.34    0.24
   4   7  -3   -0.10    0.37
  -4  -7   3    0.04    0.25
  -4  -7   3    0.33    0.34
  -4  -7   3    0.35    0.40
   3   7  -3   41.54    1.56
   3   7  -3   42.23    1.30
   3   7  -3   42.99    1.43
   3   7  -3   43.69    1.19
  -3  -7   3   40.18    1.21
  -3  -7   3   42.80    1.19
  -3  -7   3   42.09    1.27
  -3  -7   3   41.32    1.33
   2   7  -3    1.37    0.36
   2   7  -3    1.19    0.27
   2   7  -3    1.36    0.39
   2   7  -3    1.42    0.32
  -2  -7   3    1.53    0.23
  -2  -7   3    0.60    0.25
  -2  -7   3    1.33    0.37
  -2  -7   3    1.87    0.37
  -2  -7   3    1.05    0.35
   1   7  -3   43.74    1.38
   1   7  -3   45.00    1.32
   1   7  -3   45.66    1.23
   1   7  -3   45.94    1.40
  -1  -7   3   44.61    1.21
  -1  -7   3   46.19    1.31
  -1  -7   3   44.82    1.23
  -1  -7   3   43.95    1.45
   0   7  -3   11.27    0.69
   0   7  -3   10.46    0.67
   0   7  -3   10.69    0.57
   0   7  -3    9.90    0.63
   0  -7   3   10.63    0.60
   0  -7   3   10.10    0.54
   0  -7   3   11.26    0.72
   0  -7   3   11.28    0.64
   0  -7   3   10.13    0.70
  -1   7  -3   43.48    1.37
  -1   7  -3   44.89    1.32
  -1   7  -3   42.70    1.30
  -1   7  -3   45.09    1.23
   1  -7   3   43.24    1.38
   1  -7   3   43.18    1.28
   1  -7   3   43.73    1.23
   1  -7   3   43.90    1.12
   1  -7   3   43.63    1.35
  -2   7  -3   24.12    1.01
  -2   7  -3   24.63    0.96
  -2   7  -3   25.84    0.89
  -2   7  -3   24.87    0.96
   2  -7   3   24.82    0.96
   2  -7   3   24.30    0.87
   2  -7   3   24.22    1.03
   2  -7   3   23.82    0.93
   2  -7   3   24.71    0.90
  -3   7  -3    3.80    0.56
  -3   7  -3    3.27    0.41
  -3   7  -3    3.62    0.52
  -3   7  -3    4.04    0.49
   3  -7   3    4.09    0.49
   3  -7   3    2.54    0.34
   3  -7   3    3.16    0.52
   3  -7   3    3.67    0.46
  -4   7  -3   83.01    2.05
  -4   7  -3   82.86    1.91
  -4   7  -3   81.20    2.17
   4  -7   3   79.87    2.20
   4  -7   3   82.99    1.94
   4  -7   3   84.35    1.97
   4  -7   3   82.95    2.02
  -5   7  -3    0.10    0.39
  -5   7  -3    1.47    0.31
  -5   7  -3    1.78    0.39
   5  -7   3    1.09    0.33
   5  -7   3    1.37    0.35
   5  -7   3    1.57    0.45
   5  -7   3    1.14    0.28
  -6   7  -3    0.47    0.36
  -6   7  -3    0.23    0.25
   6  -7   3    0.06    0.32
   6  -7   3    0.30    0.22
   6  -7   3    0.20    0.42
   6  -7   3    0.83    0.33
  -7   7  -3   -0.26    0.44
  -7   7  -3    0.26    0.30
  -7   7  -3   -0.48    0.63
  -7   7  -3   -0.05    0.38
   7  -7   3    0.27    0.23
   7  -7   3    0.04    0.30
   7  -7   3    0.93    0.54
   7  -7   3   -0.31    0.34
  -8   7  -3    0.29    0.43
  -8   7  -3    0.50    0.53
  -8   7  -3    0.43    0.31
   8  -7   3    0.08    0.34
   8  -7   3    0.73    0.60
   8  -7   3    0.15    0.40
   8  -7   3    0.42    0.22
  -9   7  -3    0.74    0.61
  -9   7  -3    0.14    0.54
  -9   7  -3    0.55    0.40
   9  -7   3    1.06    0.83
   9  -7   3    1.42    0.46
   8   6  -3   -0.55    0.49
   8   6  -3    0.13    0.44
   8   6  -3    1.08    0.47
  -8  -6   3    0.30    0.52
  -8  -6   3    0.33    0.58
  -8  -6   3    1.44    0.72
  -8  -6   3    0.95    0.42
  -8  -6   3    0.60    0.41
   7   6  -3    8.00    0.66
   7   6  -3    8.68    0.72
   7   6  -3    8.04    0.98
  -7  -6   3    9.33    0.71
  -7  -6   3    8.66    1.25
  -7  -6   3    8.31    0.99
  -7  -6   3    8.54    0.65
  -7  -6   3    7.57    0.90
   6   6  -3    2.07    0.42
   6   6  -3    2.03    0.45
   6   6  -3    1.59    0.32
  -6  -6   3    1.72    0.56
  -6  -6   3    1.93    0.33
  -6  -6   3    2.12    0.39
  -6  -6   3    1.87    0.55
   5   6  -3    1.46    0.37
   5   6  -3    1.91    0.32
   5   6  -3    1.01    0.35
   5   6  -3    1.91    0.47
  -5  -6   3    1.68    0.45
  -5  -6   3    1.07    0.41
  -5  -6   3    1.30    0.29
  -5  -6   3    1.15    0.40
   4   6  -3    3.07    0.35
   4   6  -3    2.09    0.41
   4   6  -3    2.85    0.47
   4   6  -3    2.89    0.39
  -4  -6   3    2.32    0.44
  -4  -6   3    2.40    0.57
  -4  -6   3    2.56    0.46
   3   6  -3   10.97    0.62
   3   6  -3   10.83    0.54
   3   6  -3   11.66    0.76
   3   6  -3   11.01    0.70
  -3  -6   3   10.92    0.80
  -3  -6   3   10.86    0.61
  -3  -6   3   10.21    0.67
  -3  -6   3   11.64    0.55
  -3  -6   3   10.93    0.60
   2   6  -3   55.11    1.53
   2   6  -3   54.57    1.32
   2   6  -3   56.82    1.44
   2   6  -3   55.12    1.52
  -2  -6   3   53.68    1.12
  -2  -6   3   54.31    1.30
  -2  -6   3   54.78    1.40
  -2  -6   3   54.77    1.62
  -2  -6   3   56.23    1.35
  -2  -6   3   57.25    1.42
   1   6  -3    1.18    0.24
   1   6  -3    1.40    0.27
   1   6  -3    1.54    0.33
   1   6  -3    1.48    0.29
  -1  -6   3    1.18    0.28
  -1  -6   3    1.26    0.27
  -1  -6   3    1.13    0.27
  -1  -6   3    1.72    0.30
   0   6  -3   12.07    0.64
   0   6  -3   11.38    0.64
   0   6  -3   12.08    0.62
   0  -6   3   12.29    0.67
   0  -6   3   12.12    0.60
   0  -6   3   12.06    0.68
   0  -6   3   10.55    0.50
   0  -6   3   12.08    0.57
  -1   6  -3   25.18    0.93
  -1   6  -3   23.40    0.87
  -1   6  -3   24.98    0.83
  -1   6  -3   23.33    0.86
   1  -6   3   25.07    0.94
   1  -6   3   24.73    0.84
   1  -6   3   24.02    0.91
   1  -6   3   24.56    0.86
   1  -6   3   25.63    0.72
  -2   6  -3  113.62    2.34
  -2   6  -3  107.74    2.46
  -2   6  -3  111.09    2.31
  -2   6  -3  112.78    2.39
   2  -6   3  113.22    2.51
   2  -6   3  116.73    2.22
   2  -6   3  112.26    2.34
   2  -6   3  113.66    2.41
   2  -6   3  108.58    2.36
  -3   6  -3   11.23    0.63
  -3   6  -3   10.74    0.55
  -3   6  -3   10.96    0.60
  -3   6  -3   10.88    0.67
   3  -6   3   10.26    0.57
   3  -6   3   11.59    0.71
   3  -6   3   10.75    0.58
   3  -6   3   10.25    0.59
   3  -6   3   10.01    0.64
  -4   6  -3   22.15    1.00
  -4   6  -3   23.14    0.83
  -4   6  -3   22.71    0.89
   4  -6   3   23.18    1.02
   4  -6   3   22.75    0.87
   4  -6   3   21.83    0.80
   4  -6   3   22.67    0.85
  -5   6  -3    7.51    0.51
  -5   6  -3    8.11    0.60
  -5   6  -3    7.48    0.64
  -5   6  -3    7.56    0.69
   5  -6   3    7.38    0.57
   5  -6   3    8.33    0.58
   5  -6   3    7.30    0.50
   5  -6   3    7.26    0.72
  -6   6  -3   44.70    1.56
  -6   6  -3   44.34    1.25
   6  -6   3   44.80    1.31
   6  -6   3   46.51    1.37
   6  -6   3   46.48    1.64
   6  -6   3   45.19    1.16
  -7   6  -3    3.07    0.62
  -7   6  -3    2.93    0.62
   7  -6   3    2.87    0.64
   7  -6   3    2.91    0.37
   7  -6   3    2.57    0.45
   7  -6   3    2.93    0.44
  -8   6  -3    1.36    0.33
  -8   6  -3    1.01    0.43
  -8   6  -3    0.72    0.45
   8  -6   3    1.30    0.63
   8  -6   3    1.58    0.38
   8  -6   3    1.17    0.45
  -9   6  -3    1.32    0.35
  -9   6  -3    1.94    0.50
  -9   6  -3    1.15    0.55
   9  -6   3    1.14    0.39
   9  -6   3    0.65    0.72
   9  -6   3    1.35    0.50
 -10   6  -3    0.55    0.46
 -10   6  -3    1.08    0.50
 -10   6  -3    0.25    0.55
  10  -6   3    0.97    0.52
  10  -6   3    0.40    1.07
  10  -6   3    0.10    0.47
   8   5  -3   -0.26    0.34
   8   5  -3    0.35    0.35
   8   5  -3    0.39    0.44
  -8  -5   3   -0.77    0.51
  -8  -5   3   -0.22    0.62
  -8  -5   3    0.53    0.54
   7   5  -3    3.34    0.53
   7   5  -3    4.39    0.52
   7   5  -3    3.86    0.44
  -7  -5   3    3.95    0.51
  -7  -5   3    4.80    0.48
  -7  -5   3    4.99    0.78
  -7  -5   3    2.86    0.59
   6   5  -3    5.39    0.45
   6   5  -3    4.06    0.52
   6   5  -3    4.74    0.51
  -6  -5   3    5.24    0.50
  -6  -5   3    4.91    0.68
  -6  -5   3    4.94    0.44
  -6  -5   3    4.88    0.67
  -6  -5   3    3.28    0.51
   5   5  -3    0.33    0.20
   5   5  -3    0.24    0.25
   5   5  -3    0.43    0.29
  -5  -5   3    0.58    0.34
  -5  -5   3    0.06    0.20
  -5  -5   3    0.42    0.22
  -5  -5   3    0.34    0.30
  -5  -5   3    0.26    0.36
   4   5  -3    4.71    0.60
   4   5  -3    4.42    0.36
   4   5  -3    5.29    0.47
  -4  -5   3    4.08    0.36
  -4  -5   3    4.61    0.42
  -4  -5   3    4.99    0.52
  -4  -5   3    5.30    0.66
  -4  -5   3    3.64    0.51
   3   5  -3   24.12    0.96
   3   5  -3   23.47    0.80
   3   5  -3   23.82    0.91
   3   5  -3   24.09    0.73
  -3  -5   3   24.10    0.79
  -3  -5   3   23.35    0.82
  -3  -5   3   23.53    0.74
  -3  -5   3   23.93    0.91
  -3  -5   3   23.55    1.03
   2   5  -3   46.83    1.28
   2   5  -3   47.15    1.21
   2   5  -3   46.19    1.32
   2   5  -3   48.09    1.13
  -2  -5   3   46.48    1.18
  -2  -5   3   45.54    1.39
  -2  -5   3   47.72    1.14
  -2  -5   3   44.72    0.93
  -2  -5   3   45.52    1.10
  -2  -5   3   46.85    1.22
   1   5  -3   50.62    1.31
   1   5  -3   51.69    1.20
   1   5  -3   50.15    1.34
   1   5  -3   49.62    1.25
  -1  -5   3   49.28    1.41
  -1  -5   3   48.58    1.23
  -1  -5   3   48.46    1.18
  -1  -5   3   50.64    1.21
   0   5  -3    0.71    0.21
   0   5  -3    0.85    0.21
   0   5  -3    0.69    0.20
   0   5  -3    1.14    0.22
   0  -5   3    1.27    0.28
   0  -5   3    0.98    0.22
   0  -5   3    1.40    0.23
   0  -5   3    0.46    0.17
   0  -5   3    0.74    0.18
  -1   5  -3   -0.08    0.17
  -1   5  -3    0.10    0.16
  -1   5  -3    0.36    0.16
  -1   5  -3    0.17    0.15
   1  -5   3    0.09    0.13
   1  -5   3    0.43    0.15
   1  -5   3    0.29    0.16
   1  -5   3    0.24    0.17
   1  -5   3    0.03    0.17
  -2   5  -3    7.67    0.44
  -2   5  -3    6.83    0.46
  -2   5  -3    7.41    0.45
  -2   5  -3    7.49    0.50
   2  -5   3    7.25    0.49
   2  -5   3    8.07    0.44
   2  -5   3    6.80    0.44
   2  -5   3    7.58    0.29
   2  -5   3    6.96    0.45
   2  -5   3    6.91    0.46
  -3   5  -3    2.52    0.33
  -3   5  -3    2.51    0.34
  -3   5  -3    1.98    0.31
  -3   5  -3    2.41    0.31
   3  -5   3    2.78    0.32
   3  -5   3    2.65    0.38
   3  -5   3    2.53    0.32
   3  -5   3    3.88    0.49
   3  -5   3    1.77    0.27
  -4   5  -3    2.09    0.35
  -4   5  -3    2.19    0.34
  -4   5  -3    2.50    0.33
  -4   5  -3    2.79    0.39
   4  -5   3    2.52    0.31
   4  -5   3    2.27    0.32
   4  -5   3    2.20    0.31
   4  -5   3    2.49    0.41
  -5   5  -3    2.64    0.44
  -5   5  -3    3.00    0.44
  -5   5  -3    2.81    0.40
  -5   5  -3    2.60    0.34
   5  -5   3    2.43    0.32
   5  -5   3    2.68    0.43
   5  -5   3    3.34    0.41
   5  -5   3    2.77    0.40
  -6   5  -3   55.85    1.41
  -6   5  -3   53.91    1.70
   6  -5   3   55.50    1.75
   6  -5   3   54.83    1.49
   6  -5   3   55.83    1.23
   6  -5   3   54.67    1.44
  -7   5  -3    1.04    0.68
   7  -5   3    1.01    0.45
   7  -5   3    1.38    0.51
   7  -5   3    1.27    0.33
  -8   5  -3    2.48    0.50
  -8   5  -3    1.70    0.53
  -8   5  -3    1.70    0.33
   8  -5   3    1.25    0.38
   8  -5   3    2.40    0.60
   8  -5   3    1.73    0.36
  -9   5  -3    9.52    1.02
  -9   5  -3    8.39    0.60
  -9   5  -3    8.53    0.75
   9  -5   3    7.91    0.69
   9  -5   3    8.61    1.15
   9  -5   3    7.79    0.75
 -10   5  -3    0.98    0.46
 -10   5  -3    0.52    0.35
 -10   5  -3    0.84    0.58
  10  -5   3    0.73    0.46
  10  -5   3    0.01    0.80
  10  -5   3    0.45    0.45
   8   4  -3    0.28    0.28
   8   4  -3    0.10    0.27
   8   4  -3   -0.17    0.38
  -8  -4   3    0.25    0.51
  -8  -4   3    0.54    0.57
   7   4  -3    7.71    0.97
   7   4  -3    6.93    0.53
   7   4  -3    7.73    0.50
  -7  -4   3    7.33    0.92
  -7  -4   3    7.50    0.45
  -7  -4   3    7.62    0.80
  -7  -4   3    8.18    0.99
   6   4  -3   11.74    0.57
   6   4  -3   13.49    0.83
   6   4  -3   12.85    0.54
  -6  -4   3   12.97    0.52
  -6  -4   3   11.10    0.88
  -6  -4   3   14.67    1.02
   5   4  -3    6.85    0.39
   5   4  -3    6.19    0.63
   5   4  -3    6.96    0.45
  -5  -4   3    7.10    0.75
  -5  -4   3    6.93    0.67
  -5  -4   3    5.94    0.60
  -5  -4   3    7.55    0.39
  -5  -4   3    7.10    0.41
   4   4  -3   42.45    1.06
   4   4  -3   42.23    1.29
   4   4  -3   41.22    0.97
  -4  -4   3   41.55    1.26
  -4  -4   3   41.67    1.04
  -4  -4   3   41.91    0.97
  -4  -4   3   41.94    1.40
  -4  -4   3   41.37    1.24
   3   4  -3   23.83    0.66
   3   4  -3   22.17    0.86
   3   4  -3   21.59    0.74
  -3  -4   3   23.71    0.97
  -3  -4   3   21.51    0.77
  -3  -4   3   22.75    0.70
  -3  -4   3   21.10    0.81
   2   4  -3   39.14    0.93
   2   4  -3   38.01    1.12
   2   4  -3   39.81    1.06
   2   4  -3   36.98    0.98
  -2  -4   3   37.91    1.20
  -2  -4   3   39.45    0.95
  -2  -4   3   37.54    0.77
  -2  -4   3   36.76    1.02
  -2  -4   3   39.25    0.98
  -2  -4   3   38.15    0.94
   1   4  -3  147.41    2.68
   1   4  -3  145.29    2.86
   1   4  -3  144.12    2.73
   1   4  -3  148.79    2.79
  -1  -4   3  142.66    2.56
  -1  -4   3  144.86    2.72
  -1  -4   3  146.46    2.95
  -1  -4   3  146.84    2.52
  -1  -4   3  146.59    2.71
  -1  -4   3  140.59    2.67
   0   4  -3    2.96    0.34
   0   4  -3    3.04    0.30
   0   4  -3    3.27    0.28
   0   4  -3    3.20    0.30
   0  -4   3    3.23    0.29
   0  -4   3    2.96    0.30
   0  -4   3    3.34    0.29
   0  -4   3    3.18    0.27
   0  -4   3    2.39    0.33
  -1   4  -3  114.78    2.27
  -1   4  -3  114.88    2.28
  -1   4  -3  114.12    2.30
  -1   4  -3  114.74    2.24
   1  -4   3  112.06    2.32
   1  -4   3  115.82    2.31
   1  -4   3  123.83    2.01
   1  -4   3  120.80    2.08
   1  -4   3  114.67    2.27
   1  -4   3  108.98    2.23
  -2   4  -3    5.38    0.36
  -2   4  -3    4.74    0.37
  -2   4  -3    5.70    0.35
  -2   4  -3    5.60    0.38
   2  -4   3    6.20    0.38
   2  -4   3    5.85    0.35
   2  -4   3    5.79    0.37
   2  -4   3    5.90    0.38
   2  -4   3    5.39    0.39
   2  -4   3    5.85    0.25
  -3   4  -3   10.14    0.51
  -3   4  -3    9.52    0.47
  -3   4  -3    9.76    0.47
  -3   4  -3    9.81    0.42
  -3   4  -3    9.28    0.53
   3  -4   3    9.67    0.55
   3  -4   3    9.71    0.50
   3  -4   3   10.05    0.45
   3  -4   3   10.24    0.54
   3  -4   3    8.72    0.48
  -4   4  -3   69.92    1.44
  -4   4  -3   68.66    1.72
  -4   4  -3   70.97    1.63
  -4   4  -3   70.32    1.57
  -4   4  -3   70.68    1.69
   4  -4   3   69.78    1.75
   4  -4   3   71.44    1.62
   4  -4   3   71.15    1.48
   4  -4   3   69.68    1.59
  -5   4  -3   73.93    1.70
  -5   4  -3   69.82    1.83
  -5   4  -3   72.68    1.85
  -5   4  -3   73.80    1.63
   5  -4   3   71.59    1.65
   5  -4   3   71.73    1.88
   5  -4   3   72.08    1.46
   5  -4   3   71.70    1.67
  -6   4  -3   71.58    1.98
  -6   4  -3   73.23    1.73
  -6   4  -3   75.02    1.68
   6  -4   3   72.72    2.00
   6  -4   3   73.13    1.70
   6  -4   3   72.20    1.41
   6  -4   3   73.34    1.73
  -7   4  -3   10.02    0.81
   7  -4   3    9.68    0.85
   7  -4   3    9.46    0.59
  -8   4  -3    8.33    0.63
  -8   4  -3    9.82    0.56
  -8   4  -3    9.46    0.86
   8  -4   3    8.79    0.93
   8  -4   3    8.46    0.62
   8  -4   3    9.22    0.61
  -9   4  -3    1.66    0.40
  -9   4  -3    1.15    0.53
  -9   4  -3    1.26    0.31
   9  -4   3    0.94    0.35
   9  -4   3    1.89    0.59
   9  -4   3    1.09    0.37
 -10   4  -3    1.18    0.62
 -10   4  -3    1.73    0.42
 -10   4  -3    1.23    0.35
  10  -4   3    1.81    0.74
  10  -4   3    0.72    0.40
  10  -4   3    0.79    0.40
   9   3  -3    0.58    0.43
   9   3  -3    0.60    0.75
  -9  -3   3   -0.47    0.56
  -9  -3   3    0.42    0.56
   8   3  -3    0.97    0.47
  -8  -3   3    1.37    0.52
  -8  -3   3    1.49    0.57
   7   3  -3    3.01    0.35
   7   3  -3    2.29    0.41
  -7  -3   3    2.41    0.61
  -7  -3   3    1.94    0.44
   6   3  -3    0.27    0.31
   6   3  -3    0.10    0.18
   6   3  -3    0.08    0.26
  -6  -3   3    0.95    0.33
  -6  -3   3    0.41    0.16
  -6  -3   3    0.05    0.32
  -6  -3   3    0.51    0.17
  -6  -3   3    0.62    0.39
   5   3  -3    5.10    0.35
   5   3  -3    4.87    0.53
   5   3  -3    5.15    0.31
  -5  -3   3    5.19    0.63
  -5  -3   3    5.69    0.34
  -5  -3   3    4.92    0.58
  -5  -3   3    4.45    0.58
  -5  -3   3    5.71    0.31
   4   3  -3    2.34    0.22
   4   3  -3    2.19    0.28
  -4  -3   3    2.21    0.38
  -4  -3   3    1.60    0.33
  -4  -3   3    2.18    0.22
  -4  -3   3    1.71    0.33
  -4  -3   3    2.33    0.25
   3   3  -3   24.23    0.68
   3   3  -3   25.22    0.88
   3   3  -3   24.09    0.63
  -3  -3   3   24.38    0.67
  -3  -3   3   24.32    0.83
  -3  -3   3   24.67    0.94
  -3  -3   3   23.48    0.80
  -3  -3   3   24.90    0.63
   2   3  -3   14.80    0.55
   2   3  -3   14.61    0.47
   2   3  -3   14.11    0.63
  -2  -3   3   14.56    0.50
  -2  -3   3   14.23    0.51
  -2  -3   3   14.06    0.56
  -2  -3   3   14.96    0.69
  -2  -3   3   14.50    0.38
   1   3  -3    1.92    0.23
   1   3  -3    1.26    0.20
   1   3  -3    1.33    0.18
   1   3  -3    1.02    0.19
  -1  -3   3    1.21    0.16
  -1  -3   3    1.53    0.20
  -1  -3   3    1.31    0.19
  -1  -3   3    1.35    0.22
  -1  -3   3    1.41    0.17
  -1  -3   3    1.40    0.24
   0   3  -3  153.31    2.83
   0   3  -3  157.27    2.81
   0   3  -3  156.57    2.92
   0   3  -3  156.01    2.81
   0  -3   3  158.55    2.84
   0  -3   3  154.02    2.97
   0  -3   3  160.08    2.83
   0  -3   3  147.50    2.86
   0  -3   3  155.96    2.76
   0  -3   3  156.96    2.81
  -1   3  -3  291.68    5.05
  -1   3  -3  292.14    5.07
  -1   3  -3  291.54    5.06
   1  -3   3  295.00    5.05
   1  -3   3  313.46    4.91
   1  -3   3  289.45    5.05
   1  -3   3  281.71    5.04
   1  -3   3  309.44    4.76
   1  -3   3  289.00    5.11
  -2   3  -3    0.20    0.13
  -2   3  -3    0.36    0.12
  -2   3  -3    0.03    0.12
  -2   3  -3    0.11    0.12
  -2   3  -3    0.10    0.11
   2  -3   3    0.08    0.12
   2  -3   3    0.33    0.22
   2  -3   3    0.15    0.13
   2  -3   3    0.17    0.10
   2  -3   3    0.13    0.12
  -3   3  -3   47.27    1.13
  -3   3  -3   46.56    1.20
  -3   3  -3   47.43    1.01
  -3   3  -3   48.59    1.15
  -3   3  -3   46.53    1.16
   3  -3   3   46.98    1.15
   3  -3   3   46.55    1.21
   3  -3   3   47.81    1.15
   3  -3   3   48.14    1.16
   3  -3   3   47.48    1.07
  -4   3  -3    9.50    0.36
  -4   3  -3    8.46    0.47
  -4   3  -3    9.47    0.45
  -4   3  -3    9.28    0.51
  -4   3  -3    9.03    0.53
   4  -3   3    8.74    0.46
   4  -3   3   10.11    0.67
   4  -3   3    9.23    0.56
   4  -3   3    9.25    0.47
   4  -3   3    9.48    0.37
  -5   3  -3  142.28    2.95
  -5   3  -3  144.13    2.69
  -5   3  -3  138.25    2.73
   5  -3   3  137.43    2.72
   5  -3   3  139.10    2.93
   5  -3   3  138.94    2.70
   5  -3   3  139.73    2.43
  -6   3  -3   34.70    1.25
  -6   3  -3   35.79    1.04
   6  -3   3   35.36    1.24
   6  -3   3   35.27    1.02
  -7   3  -3    0.56    0.31
  -7   3  -3    0.46    0.22
  -7   3  -3    0.40    0.35
   7  -3   3    1.12    0.31
   7  -3   3    1.12    0.31
   7  -3   3    0.39    0.39
  -8   3  -3   -0.09    0.37
  -8   3  -3    0.64    0.25
   8  -3   3    0.21    0.45
   8  -3   3    0.48    0.27
   8  -3   3    0.20    0.26
  -9   3  -3    0.69    0.27
  -9   3  -3    0.90    0.54
   9  -3   3    0.95    0.32
   9  -3   3    0.17    0.46
   9  -3   3    0.83    0.32
 -10   3  -3    1.64    0.34
 -10   3  -3    1.72    0.40
 -10   3  -3    1.10    0.58
  10  -3   3    0.64    0.59
  10  -3   3    1.80    0.41
  10  -3   3    1.89    0.42
   9   2  -3    1.64    0.81
   9   2  -3    2.25    0.72
  -9  -2   3    1.21    0.65
  -9  -2   3    0.72    0.59
   8   2  -3    3.21    0.32
   8   2  -3    3.50    0.48
   8   2  -3    4.74    0.70
  -8  -2   3    2.70    0.58
  -8  -2   3    2.71    0.64
   7   2  -3    7.40    0.67
   7   2  -3    6.18    0.40
  -7  -2   3    6.99    0.76
  -7  -2   3    7.88    0.90
   6   2  -3    7.21    0.62
   6   2  -3    7.48    0.37
  -6  -2   3    7.55    0.67
  -6  -2   3    7.24    0.70
   5   2  -3    0.26    0.13
   5   2  -3    0.11    0.18
   5   2  -3    0.00    0.11
   5   2  -3    0.22    0.13
  -5  -2   3    0.45    0.31
  -5  -2   3    0.23    0.28
  -5  -2   3    0.21    0.24
   4   2  -3    8.75    0.36
   4   2  -3    9.13    0.31
   4   2  -3    9.22    0.33
   4   2  -3    8.93    0.57
  -4  -2   3    8.51    0.55
  -4  -2   3    9.39    0.34
  -4  -2   3    9.33    0.30
  -4  -2   3    9.26    0.62
  -4  -2   3    9.16    0.58
   3   2  -3    1.52    0.18
   3   2  -3    1.65    0.17
   3   2  -3    1.28    0.23
   3   2  -3    1.51    0.18
  -3  -2   3    1.50    0.27
  -3  -2   3    1.68    0.31
  -3  -2   3    1.41    0.16
  -3  -2   3    1.67    0.19
  -3  -2   3    1.95    0.31
   2   2  -3  184.98    3.15
   2   2  -3  179.47    3.11
   2   2  -3  187.79    3.47
   2   2  -3  185.15    3.20
  -2  -2   3  183.69    3.28
  -2  -2   3  183.58    3.15
  -2  -2   3  186.23    3.37
  -2  -2   3  180.68    3.09
  -2  -2   3  189.73    3.56
  -2  -2   3  187.04    3.19
   1   2  -3  364.99    6.03
   1   2  -3  364.86    6.00
   1   2  -3  357.17    6.22
   1   2  -3  354.87    5.99
  -1  -2   3  366.76    6.11
  -1  -2   3  363.83    6.29
  -1  -2   3  364.96    6.03
  -1  -2   3  371.82    5.94
  -1  -2   3  360.29    5.95
   0   2  -3   37.12    0.88
   0   2  -3   37.47    0.96
   0   2  -3   37.24    0.82
   0   2  -3   37.20    0.86
   0  -2   3   38.06    1.00
   0  -2   3   38.66    0.89
   0  -2   3   37.11    0.87
   0  -2   3   38.17    0.85
   0  -2   3   37.83    0.87
   0  -2   3   38.28    0.83
  -1   2  -3  161.21    2.91
  -1   2  -3  160.88    2.88
  -1   2  -3  160.15    2.85
   1  -2   3  158.85    2.85
   1  -2   3  171.06    2.82
   1  -2   3  160.88    2.95
   1  -2   3  161.11    2.89
   1  -2   3  160.04    2.89
  -2   2  -3   26.24    0.72
  -2   2  -3   25.90    0.71
  -2   2  -3   25.86    0.73
  -2   2  -3   26.74    0.67
  -2   2  -3   27.35    0.65
   2  -2   3   25.02    0.72
   2  -2   3   28.44    0.63
   2  -2   3   26.54    0.73
   2  -2   3   25.63    0.72
   2  -2   3   27.12    0.71
  -3   2  -3    0.25    0.15
  -3   2  -3    0.57    0.17
  -3   2  -3    0.21    0.13
  -3   2  -3    0.39    0.15
   3  -2   3    0.35    0.16
   3  -2   3    0.44    0.13
   3  -2   3    0.26    0.10
   3  -2   3    0.50    0.15
  -4   2  -3  113.88    2.22
  -4   2  -3  114.06    2.25
  -4   2  -3  111.88    1.95
  -4   2  -3  116.59    2.37
   4  -2   3  115.21    2.25
   4  -2   3  117.14    2.25
   4  -2   3  114.27    2.38
   4  -2   3  113.86    2.01
  -5   2  -3   41.17    1.04
  -5   2  -3   37.49    1.20
  -5   2  -3   38.22    1.03
   5  -2   3   39.73    1.05
   5  -2   3   39.63    1.19
   5  -2   3   39.61    1.04
  -6   2  -3    0.23    0.17
  -6   2  -3    0.08    0.25
   6  -2   3    0.01    0.21
   6  -2   3    0.14    0.18
   6  -2   3    0.25    0.25
  -7   2  -3   53.23    1.76
  -7   2  -3   55.85    1.34
  -7   2  -3   57.70    1.38
   7  -2   3   56.04    1.40
   7  -2   3   55.88    1.70
   7  -2   3   55.39    1.39
  -8   2  -3  223.79    4.91
  -8   2  -3  232.32    4.15
   8  -2   3  230.46    4.73
   8  -2   3  233.60    4.23
   8  -2   3  228.18    4.20
  -9   2  -3    5.50    0.52
  -9   2  -3    6.48    0.51
  -9   2  -3    6.29    0.93
   9  -2   3    5.72    0.52
   9  -2   3    5.31    0.56
   9  -2   3    4.40    0.65
 -10   2  -3   16.44    0.70
 -10   2  -3   14.09    1.21
 -10   2  -3   14.40    0.69
  10  -2   3   15.00    0.73
  10  -2   3   15.01    1.33
  10  -2   3   14.30    0.78
 -11   2  -3    0.95    0.34
 -11   2  -3    1.48    0.35
 -11   2  -3    0.52    0.62
  11  -2   3    1.15    0.39
  11  -2   3    1.65    0.47
  11  -2   3    0.43    0.87
   9   1  -3    0.22    0.34
   9   1  -3   -0.18    0.36
   9   1  -3   -0.09    0.64
  -9  -1   3    0.14    0.48
  -9  -1   3   -0.42    0.52
   8   1  -3    1.20    0.35
   8   1  -3    2.24    0.57
   8   1  -3    1.67    0.34
  -8  -1   3    1.32    0.50
  -8  -1   3    0.89    0.50
   7   1  -3   10.63    0.54
   7   1  -3   12.17    0.76
   7   1  -3   11.07    0.84
  -7  -1   3   10.64    0.96
  -7  -1   3   11.93    0.83
   6   1  -3    1.40    0.25
   6   1  -3    1.18    0.28
  -6  -1   3    2.02    0.43
  -6  -1   3    1.46    0.40
   5   1  -3   10.00    0.42
   5   1  -3    9.46    0.60
  -5  -1   3    9.47    0.67
  -5  -1   3   10.24    0.62
   4   1  -3    5.15    0.23
   4   1  -3    5.03    0.46
   4   1  -3    4.84    0.29
   4   1  -3    4.99    0.19
  -4  -1   3    4.54    0.46
  -4  -1   3    5.16    0.42
   3   1  -3   10.67    0.38
   3   1  -3   11.03    0.30
   3   1  -3   10.66    0.54
   3   1  -3   10.71    0.59
   3   1  -3   11.58    0.35
  -3  -1   3   10.76    0.32
  -3  -1   3   11.17    0.55
  -3  -1   3   10.68    0.52
  -3  -1   3   11.37    0.59
  -3  -1   3   11.13    0.29
   2   1  -3   93.12    1.98
   2   1  -3   93.93    1.66
   2   1  -3   93.31    1.72
   2   1  -3   94.34    1.70
   2   1  -3   97.08    1.88
  -2  -1   3   92.01    1.88
  -2  -1   3   93.63    1.87
  -2  -1   3   93.66    1.68
  -2  -1   3   92.45    2.02
  -2  -1   3   93.84    1.65
  -2  -1   3   94.91    1.68
   1   1  -3  345.28    5.73
   1   1  -3  341.95    5.72
   1   1  -3  340.71    5.96
   1   1  -3  372.39    5.87
   1   1  -3  343.24    5.70
  -1  -1   3  348.62    5.72
  -1  -1   3  352.57    5.74
  -1  -1   3  357.61    5.89
  -1  -1   3  338.01    5.71
  -1  -1   3  343.02    6.00
   0   1  -3    0.31    0.10
   0   1  -3    0.46    0.08
   0   1  -3    0.42    0.08
   0   1  -3    0.33    0.11
   0   1  -3    0.19    0.09
   0   1  -3    0.34    0.10
   0  -1   3    0.34    0.10
   0  -1   3    0.41    0.13
   0  -1   3    0.75    0.13
   0  -1   3    0.37    0.08
   0  -1   3    0.27    0.10
   0  -1   3    0.41    0.11
  -2   1  -3  183.42    3.21
  -2   1  -3  179.49    3.12
  -2   1  -3  184.02    3.17
   2  -1   3  179.39    3.15
   2  -1   3  180.68    3.19
   2  -1   3  181.26    3.19
   2  -1   3  181.29    3.17
  -3   1  -3  662.43   10.66
  -3   1  -3  649.60   10.64
  -3   1  -3  658.34   10.71
   3  -1   3  641.52   10.65
   3  -1   3  648.19   10.70
  -4   1  -3   29.93    0.81
  -4   1  -3   29.89    0.82
  -4   1  -3   28.84    0.92
   4  -1   3   28.89    0.81
   4  -1   3   30.48    0.90
   4  -1   3   29.26    0.81
  -5   1  -3   14.36    0.71
  -5   1  -3   13.65    0.54
  -5   1  -3   13.40    0.54
   5  -1   3   14.12    0.56
   5  -1   3   13.20    0.54
   5  -1   3   13.31    0.65
  -6   1  -3   18.93    0.66
  -6   1  -3   17.14    0.86
   6  -1   3   17.84    0.82
   6  -1   3   15.46    0.91
   6  -1   3   18.32    0.67
  -7   1  -3   13.39    0.60
  -7   1  -3   14.45    0.61
  -7   1  -3   14.10    0.89
   7  -1   3   14.74    0.62
   7  -1   3   14.43    0.64
   7  -1   3   14.05    0.85
  -8   1  -3    7.33    0.84
  -8   1  -3    5.68    0.50
  -8   1  -3    6.87    0.49
   8  -1   3    7.12    0.80
   8  -1   3    6.43    0.56
   8  -1   3    5.90    0.51
  -9   1  -3   26.49    0.85
  -9   1  -3   26.04    0.87
  -9   1  -3   25.22    1.41
   9  -1   3   27.26    1.36
   9  -1   3   25.05    0.94
   9  -1   3   26.03    0.88
 -10   1  -3    2.81    0.74
 -10   1  -3    1.37    0.33
 -10   1  -3    1.42    0.34
  10  -1   3    1.98    0.34
  10  -1   3    0.89    0.61
  10  -1   3    1.85    0.40
 -11   1  -3    0.94    0.62
 -11   1  -3    0.99    0.31
 -11   1  -3    1.50    0.36
  11  -1   3    1.55    0.89
  11  -1   3    0.97    0.37
  11  -1   3    2.38    0.47
   9   0  -3    0.60    0.65
   9   0  -3   -0.31    0.34
   9   0  -3    0.68    0.40
  -9   0   3    0.06    0.54
  -9   0   3    0.65    0.46
   8   0  -3    8.59    0.72
   8   0  -3    6.83    0.60
   8   0  -3    7.65    0.96
  -8   0   3    8.13    0.92
  -8   0   3    6.83    0.73
   7   0  -3   25.39    1.00
   7   0  -3   24.41    0.84
   7   0  -3   25.68    1.09
  -7   0   3   23.54    1.05
  -7   0   3   23.28    1.26
   6   0  -3   30.38    0.89
   6   0  -3   30.37    1.06
   6   0  -3   30.33    1.06
  -6   0   3   28.00    1.24
  -6   0   3   28.86    1.05
   5   0  -3    0.93    0.21
   5   0  -3    1.08    0.26
   5   0  -3    0.91    0.24
  -5   0   3    0.72    0.29
  -5   0   3    0.65    0.23
   4   0  -3    0.56    0.19
   4   0  -3    0.52    0.19
   4   0  -3    0.74    0.17
  -4   0   3    0.64    0.26
  -4   0   3    0.63    0.20
   3   0  -3   23.87    0.81
   3   0  -3   22.66    0.63
  -3   0   3   23.59    0.81
  -3   0   3   23.03    0.75
   2   0  -3    4.61    0.20
   2   0  -3    4.44    0.25
   2   0  -3    4.47    0.35
   2   0  -3    4.43    0.18
   2   0  -3    4.18    0.36
  -2   0   3    4.86    0.34
  -2   0   3    4.62    0.24
  -2   0   3    4.66    0.33
  -2   0   3    4.54    0.17
  -2   0   3    4.57    0.18
   1   0  -3  126.96    2.20
   1   0  -3  127.07    2.27
   1   0  -3  126.01    2.19
   1   0  -3  136.22    2.33
   1   0  -3  125.75    2.46
  -1   0   3  129.99    2.20
  -1   0   3  125.20    2.19
  -1   0   3  124.42    2.25
   0   0  -3   53.08    1.03
   0   0  -3   50.55    1.02
   0   0  -3   53.09    1.06
   0   0   3   52.24    1.05
   0   0   3   51.95    1.02
   0   0   3   47.21    1.10
  -1   0  -3   25.55    0.63
  -1   0  -3   24.11    0.62
  -1   0  -3   24.25    0.64
  -1   0  -3   26.09    0.68
   1   0   3   27.63    0.67
   1   0   3   25.83    0.63
   1   0   3   25.64    0.54
   1   0   3   25.69    0.64
   1   0   3   25.10    0.64
  -2   0  -3  103.11    1.87
  -2   0  -3  101.05    1.91
   2   0   3  101.18    1.91
   2   0   3  101.37    1.92
   2   0   3  103.33    1.91
  -3   0  -3  367.76    6.17
  -3   0  -3  370.92    6.17
   3   0   3  368.58    6.19
   3   0   3  371.34    6.21
   3   0   3  368.67    6.17
  -4   0  -3   76.14    1.58
  -4   0  -3   78.64    1.79
  -4   0  -3   76.92    1.59
   4   0   3   77.20    1.60
   4   0   3   77.65    1.58
  -5   0  -3  200.85    3.56
  -5   0  -3  201.04    3.91
  -5   0  -3  195.64    3.61
   5   0   3  201.12    3.60
   5   0   3  200.23    3.57
  -6   0  -3    3.71    0.49
  -6   0  -3    3.61    0.32
   6   0   3    3.31    0.35
   6   0   3    3.52    0.40
   6   0   3    3.61    0.46
  -7   0  -3  212.81    3.76
  -7   0  -3  210.36    3.80
  -7   0  -3  202.95    4.37
   7   0   3  211.10    4.21
   7   0   3  206.28    3.83
   7   0   3  208.32    3.77
  -8   0  -3   34.34    1.01
  -8   0  -3   33.54    1.50
  -8   0  -3   33.97    0.94
   8   0   3   33.07    1.04
   8   0   3   34.13    0.98
   8   0   3   31.90    1.35
  -9   0  -3    1.62    0.30
  -9   0  -3    2.08    0.59
  -9   0  -3    1.72    0.33
   9   0   3    1.92    0.54
   9   0   3    0.78    0.26
   9   0   3    1.12    0.31
 -10   0  -3    4.17    0.41
 -10   0  -3    3.92    0.44
 -10   0  -3    4.86    0.89
  10   0   3    3.96    0.51
  10   0   3    5.48    0.86
  10   0   3    5.99    0.65
 -11   0  -3    0.63    0.29
 -11   0  -3   -0.21    0.55
 -11   0  -3    0.60    0.36
  11   0   3    0.37    0.43
  11   0   3    0.24    0.67
  11   0   3   -0.17    0.35
  11   0   3   -0.19    0.81
   9  -1  -3    0.28    0.33
   9  -1  -3    0.56    0.63
   9  -1  -3    0.48    0.44
  -9   1   3   -0.23    0.54
  -9   1   3    1.23    0.51
   8  -1  -3   -0.50    0.47
   8  -1  -3   -0.07    0.26
   8  -1  -3    0.03    0.31
  -8   1   3    0.16    0.36
  -8   1   3    0.10    0.43
   7  -1  -3    0.63    0.37
   7  -1  -3    0.25    0.24
   7  -1  -3    0.24    0.24
  -7   1   3    1.03    0.43
  -7   1   3    0.55    0.32
   6  -1  -3    3.61    0.42
   6  -1  -3    4.20    0.56
   6  -1  -3    4.76    0.52
  -6   1   3    4.65    0.69
  -6   1   3    5.17    0.53
   5  -1  -3    1.43    0.30
   5  -1  -3    0.56    0.21
   5  -1  -3    0.49    0.21
  -5   1   3    0.69    0.30
  -5   1   3    0.50    0.23
   4  -1  -3   17.50    0.73
   4  -1  -3   17.43    0.60
   4  -1  -3   17.53    0.64
  -4   1   3   17.35    0.81
  -4   1   3   17.55    0.67
   3  -1  -3  101.94    1.93
   3  -1  -3  100.59    2.15
   3  -1  -3  101.24    1.94
  -3   1   3  101.66    2.05
  -3   1   3   98.90    2.19
   2  -1  -3   37.07    0.71
   2  -1  -3   38.67    1.03
   2  -1  -3   37.78    0.70
   2  -1  -3   37.42    0.81
   2  -1  -3   36.02    0.87
  -2   1   3   37.59    1.02
  -2   1   3   37.12    0.84
  -2   1   3   38.49    0.97
   1  -1  -3  143.68    2.60
   1  -1  -3  143.85    2.47
   1  -1  -3  155.32    2.70
   1  -1  -3  145.87    2.43
   1  -1  -3  144.30    2.48
  -1   1   3  141.22    2.45
  -1   1   3  152.93    2.72
  -1   1   3  145.01    2.58
  -1   1   3  146.98    2.48
   0  -1  -3   50.51    1.08
   0  -1  -3   52.55    1.03
   0  -1  -3   52.22    1.03
   0   1   3   52.42    1.02
   0   1   3   52.42    1.08
   0   1   3   56.20    1.16
  -1  -1  -3   76.32    1.48
  -1  -1  -3   76.45    1.46
  -1  -1  -3   79.42    1.47
   1   1   3   74.30    1.48
   1   1   3   78.56    1.46
   1   1   3   77.49    1.47
  -2  -1  -3   34.20    0.81
  -2  -1  -3   34.67    0.82
  -2  -1  -3   34.28    0.80
   2   1   3   33.18    0.80
   2   1   3   33.81    0.81
   2   1   3   34.84    0.80
  -3  -1  -3  185.64    3.25
  -3  -1  -3  189.64    3.28
   3   1   3  183.85    3.27
   3   1   3  184.51    3.25
   3   1   3  183.49    3.28
  -4  -1  -3  126.55    2.40
  -4  -1  -3  129.27    2.19
  -4  -1  -3  132.50    2.44
   4   1   3  130.98    2.45
   4   1   3  130.10    2.41
   4   1   3  130.21    2.44
  -5  -1  -3   52.47    1.52
  -5  -1  -3   54.08    1.26
  -5  -1  -3   54.63    1.22
   5   1   3   54.07    1.28
   5   1   3   56.13    1.28
   5   1   3   54.12    1.22
  -6  -1  -3   29.17    0.82
  -6  -1  -3   29.40    1.15
   6   1   3   30.29    0.93
   6   1   3   30.22    0.89
  -7  -1  -3   32.39    0.90
  -7  -1  -3   31.40    0.95
  -7  -1  -3   30.64    1.30
   7   1   3   32.30    1.03
   7   1   3   31.09    0.98
   7   1   3   32.57    0.92
  -8  -1  -3   28.51    1.40
  -8  -1  -3   30.02    0.87
  -8  -1  -3   29.56    0.95
   8   1   3   31.19    1.07
   8   1   3   30.29    0.90
   8   1   3   29.52    0.99
  -9  -1  -3    0.06    0.43
  -9  -1  -3    0.17    0.28
  -9  -1  -3   -0.25    0.22
   9   1   3   -0.04    0.47
   9   1   3   -0.11    0.35
   9   1   3    0.30    0.30
   9   1   3   -0.06    0.23
 -10  -1  -3    0.36    0.28
 -10  -1  -3    1.38    0.36
 -10  -1  -3    0.85    0.56
  10   1   3    0.18    0.49
  10   1   3    0.58    0.36
  10   1   3    0.00    0.57
  10   1   3    0.38    0.29
 -11  -1  -3    5.81    0.66
 -11  -1  -3    4.29    0.86
 -11  -1  -3    6.71    0.53
  11   1   3    5.41    0.63
  11   1   3    5.43    0.97
  11   1   3    6.09    0.79
  11   1   3    6.27    0.80
   9  -2  -3    6.54    0.84
   9  -2  -3    4.20    0.51
   9  -2  -3    7.27    0.82
  -9   2   3    5.15    0.92
  -9   2   3    6.20    0.74
   8  -2  -3    2.14    0.47
   8  -2  -3    2.69    0.58
   8  -2  -3    1.93    0.37
  -8   2   3    2.10    0.59
  -8   2   3    2.19    0.47
   7  -2  -3    9.12    0.79
   7  -2  -3    9.03    0.64
   7  -2  -3    8.84    0.66
  -7   2   3    8.58    0.82
  -7   2   3    9.06    0.68
   6  -2  -3   -0.10    0.19
   6  -2  -3    0.29    0.24
   6  -2  -3   -0.12    0.29
  -6   2   3   -0.44    0.31
  -6   2   3    0.15    0.27
   5  -2  -3    0.11    0.18
   5  -2  -3    0.00    0.21
   5  -2  -3    0.25    0.18
  -5   2   3    0.35    0.25
  -5   2   3    0.03    0.24
   4  -2  -3    2.20    0.30
   4  -2  -3    1.70    0.26
   4  -2  -3    1.31    0.25
  -4   2   3    2.22    0.33
  -4   2   3    1.82    0.34
   3  -2  -3    0.10    0.13
   3  -2  -3    0.16    0.14
  -3   2   3    0.04    0.14
  -3   2   3    0.31    0.21
   2  -2  -3  302.74    5.27
   2  -2  -3  305.54    5.01
   2  -2  -3  297.38    4.81
   2  -2  -3  291.56    5.06
   2  -2  -3  293.70    4.84
  -2   2   3  298.94    4.84
  -2   2   3  297.38    4.98
  -2   2   3  290.58    4.80
  -2   2   3  305.35    5.15
   1  -2  -3    4.63    0.35
   1  -2  -3    4.64    0.21
   1  -2  -3    4.48    0.27
   1  -2  -3    5.10    0.23
   1  -2  -3    4.73    0.20
  -1   2   3    4.50    0.21
  -1   2   3    4.66    0.22
  -1   2   3    4.85    0.27
  -1   2   3    4.59    0.19
  -1   2   3    4.97    0.32
   0  -2  -3    9.46    0.32
   0  -2  -3    9.55    0.37
   0  -2  -3    9.09    0.30
   0   2   3    9.28    0.33
   0   2   3    9.15    0.30
   0   2   3   10.02    0.40
   0   2   3    9.14    0.35
   0   2   3    8.54    0.29
  -1  -2  -3    3.17    0.21
  -1  -2  -3    3.25    0.20
  -1  -2  -3    2.88    0.22
   1   2   3    3.50    0.20
   1   2   3    2.87    0.21
   1   2   3    2.97    0.21
  -2  -2  -3   10.46    0.40
  -2  -2  -3   10.64    0.39
  -2  -2  -3    9.91    0.37
   2   2   3   11.04    0.40
   2   2   3   10.44    0.37
   2   2   3   11.10    0.40
  -3  -2  -3   26.54    0.70
  -3  -2  -3   26.80    0.72
  -3  -2  -3   26.10    0.71
   3   2   3   27.15    0.70
   3   2   3   26.10    0.70
   3   2   3   26.23    0.72
  -4  -2  -3  234.26    3.89
  -4  -2  -3  234.67    4.08
  -4  -2  -3  230.61    4.02
   4   2   3  233.03    4.08
   4   2   3  227.22    4.03
   4   2   3  233.71    4.03
  -5  -2  -3   29.69    0.81
  -5  -2  -3   30.92    0.69
  -5  -2  -3   30.17    0.87
   5   2   3   30.34    0.82
   5   2   3   30.19    0.85
   5   2   3   31.06    0.88
  -6  -2  -3   32.59    1.25
  -6  -2  -3   36.10    0.80
  -6  -2  -3   34.05    0.90
   6   2   3   33.88    0.98
   6   2   3   34.30    0.97
   6   2   3   34.47    0.91
  -7  -2  -3   76.55    1.62
  -7  -2  -3   71.98    2.15
  -7  -2  -3   76.38    1.72
   7   2   3   76.33    1.74
   7   2   3   77.81    1.76
   7   2   3   77.67    1.66
  -8  -2  -3    3.46    0.66
   8   2   3    3.42    0.39
   8   2   3    3.76    0.46
   8   2   3    3.83    0.46
  -9  -2  -3    1.26    0.27
  -9  -2  -3    1.28    0.34
  -9  -2  -3    0.59    0.44
   9   2   3    0.94    0.37
   9   2   3    0.89    0.27
   9   2   3    1.23    0.38
 -10  -2  -3    2.84    0.72
 -10  -2  -3    3.97    0.47
 -10  -2  -3    3.43    0.40
  10   2   3    3.19    0.40
  10   2   3    4.01    0.60
  10   2   3    3.63    0.49
  10   2   3    3.41    0.77
 -11  -2  -3   -0.08    0.41
 -11  -2  -3   -0.98    0.53
 -11  -2  -3    0.08    0.31
  11   2   3   -0.45    0.38
  11   2   3    0.78    0.81
  11   2   3   -0.60    0.57
  11   2   3   -0.17    0.46
   9  -3  -3    1.51    0.42
   9  -3  -3    1.47    0.55
   9  -3  -3    0.57    0.66
  -9   3   3    1.55    0.48
  -9   3   3    1.51    0.67
   8  -3  -3   13.80    0.89
   8  -3  -3   13.62    0.83
   8  -3  -3   13.95    1.04
  -8   3   3   12.69    0.82
  -8   3   3   13.37    1.11
   7  -3  -3   -0.17    0.31
   7  -3  -3   -0.05    0.24
   7  -3  -3    0.08    0.38
  -7   3   3    0.24    0.30
  -7   3   3   -0.16    0.35
   6  -3  -3    1.62    0.32
   6  -3  -3    1.72    0.41
   6  -3  -3    1.33    0.32
  -6   3   3    1.41    0.34
  -6   3   3    1.54    0.45
   5  -3  -3    6.07    0.53
   5  -3  -3    5.97    0.48
  -5   3   3    6.05    0.64
  -5   3   3    6.38    0.49
   4  -3  -3  111.82    2.28
   4  -3  -3  110.17    2.24
  -4   3   3  106.80    2.56
  -4   3   3  106.98    2.21
   3  -3  -3   21.82    0.72
   3  -3  -3   21.46    0.71
   3  -3  -3   22.32    0.49
   3  -3  -3   22.05    0.50
  -3   3   3   22.60    0.49
  -3   3   3   22.27    0.73
  -3   3   3   22.15    0.50
  -3   3   3   22.00    0.70
   2  -3  -3   31.21    0.67
   2  -3  -3   30.12    0.81
   2  -3  -3   29.18    0.64
   2  -3  -3   31.33    0.84
  -2   3   3   32.51    0.88
  -2   3   3   31.51    0.81
  -2   3   3   30.99    0.67
  -2   3   3   30.66    0.65
   1  -3  -3   14.92    0.40
   1  -3  -3   14.77    0.41
   1  -3  -3   13.78    0.50
   1  -3  -3   13.86    0.47
  -1   3   3   14.29    0.47
  -1   3   3   15.01    0.63
  -1   3   3   14.23    0.49
  -1   3   3   14.38    0.39
   0  -3  -3   12.72    0.39
   0  -3  -3   12.37    0.45
   0  -3  -3   12.02    0.39
   0  -3  -3   13.07    0.44
   0   3   3   12.48    0.38
   0   3   3   12.88    0.43
   0   3   3   13.21    0.45
   0   3   3   12.91    0.41
  -1  -3  -3   35.40    0.80
  -1  -3  -3   35.06    0.85
  -1  -3  -3   35.14    0.81
   1   3   3   35.82    0.80
   1   3   3   34.97    0.83
   1   3   3   35.06    0.82
  -2  -3  -3    9.72    0.38
  -2  -3  -3    9.60    0.39
   2   3   3    9.88    0.38
   2   3   3    9.81    0.40
   2   3   3   10.14    0.37
  -3  -3  -3  200.56    3.55
  -3  -3  -3  203.88    3.59
  -3  -3  -3  202.58    3.55
   3   3   3  204.44    3.55
   3   3   3  203.94    3.54
   3   3   3  206.56    3.60
  -4  -3  -3  141.14    2.67
  -4  -3  -3  146.49    2.57
  -4  -3  -3  138.14    2.61
   4   3   3  144.45    2.69
   4   3   3  143.66    2.62
   4   3   3  141.91    2.60
  -5  -3  -3    6.31    0.40
  -5  -3  -3    6.96    0.35
  -5  -3  -3    6.80    0.38
   5   3   3    6.27    0.36
   5   3   3    6.67    0.42
   5   3   3    7.30    0.39
  -6  -3  -3    0.49    0.18
  -6  -3  -3    0.74    0.24
  -6  -3  -3    0.50    0.15
   6   3   3    0.64    0.23
   6   3   3    0.71    0.21
   6   3   3    0.60    0.21
  -7  -3  -3    3.08    0.35
  -7  -3  -3    3.81    0.63
  -7  -3  -3    4.20    0.36
   7   3   3    3.39    0.40
   7   3   3    3.59    0.42
  -8  -3  -3    0.45    0.20
  -8  -3  -3    0.37    0.29
  -8  -3  -3    0.56    0.46
   8   3   3    0.43    0.29
   8   3   3    0.41    0.24
   8   3   3    0.37    0.26
  -9  -3  -3    1.76    0.59
   9   3   3    1.34    0.40
   9   3   3    1.44    0.32
   9   3   3    2.29    0.40
 -10  -3  -3    5.79    0.95
 -10  -3  -3    6.86    0.56
 -10  -3  -3    7.48    0.71
  10   3   3    6.36    0.77
  10   3   3    5.78    0.70
  10   3   3    6.88    0.62
 -11  -3  -3    1.22    0.49
 -11  -3  -3   -0.04    0.54
 -11  -3  -3    0.43    0.37
  11   3   3    0.47    0.91
  11   3   3   -0.20    0.50
  11   3   3    0.45    0.40
  11   3   3   -0.75    0.51
   9  -4  -3    2.47    0.73
   9  -4  -3    2.04    0.44
   9  -4  -3    2.27    0.60
  -9   4   3    0.92    0.48
  -9   4   3    2.23    0.75
   8  -4  -3    2.07    0.63
   8  -4  -3    1.28    0.37
   8  -4  -3    2.43    0.55
  -8   4   3    2.34    0.70
  -8   4   3    2.26    0.42
   7  -4  -3    0.27    0.34
   7  -4  -3    0.32    0.29
   7  -4  -3    0.43    0.47
  -7   4   3   -0.17    0.43
  -7   4   3    0.24    0.30
   6  -4  -3    0.65    0.31
   6  -4  -3    0.28    0.34
  -6   4   3    0.33    0.24
  -6   4   3    0.51    0.38
   5  -4  -3    6.95    0.58
   5  -4  -3    6.57    0.52
  -5   4   3    6.51    0.47
  -5   4   3    5.55    0.65
   4  -4  -3    5.12    0.25
   4  -4  -3    5.26    0.48
   4  -4  -3    5.00    0.43
   4  -4  -3    4.86    0.26
  -4   4   3    3.94    0.42
  -4   4   3    5.30    0.24
  -4   4   3    5.22    0.26
  -4   4   3    5.28    0.42
   3  -4  -3    9.17    0.51
   3  -4  -3    9.62    0.50
   3  -4  -3   10.31    0.34
   3  -4  -3    9.34    0.33
  -3   4   3    9.25    0.49
  -3   4   3    9.35    0.48
  -3   4   3    9.36    0.33
  -3   4   3    8.73    0.33
   2  -4  -3  186.33    3.23
   2  -4  -3  186.51    3.24
   2  -4  -3  190.59    3.48
   2  -4  -3  188.21    3.47
  -2   4   3  190.37    3.25
  -2   4   3  194.95    3.48
  -2   4   3  197.06    3.47
  -2   4   3  188.49    3.25
   1  -4  -3  229.44    3.84
   1  -4  -3  235.24    4.02
   1  -4  -3  221.35    3.81
   1  -4  -3  221.24    3.99
  -1   4   3  229.33    4.09
  -1   4   3  229.67    4.00
  -1   4   3  217.69    3.81
   0  -4  -3   96.79    1.90
   0  -4  -3   93.29    1.87
   0  -4  -3   95.62    1.77
   0  -4  -3   94.29    1.78
   0   4   3   97.00    1.90
   0   4   3   94.09    1.77
   0   4   3   95.12    1.84
   0   4   3   93.34    1.79
  -1  -4  -3   10.06    0.39
  -1  -4  -3    8.80    0.40
  -1  -4  -3    9.97    0.38
   1   4   3    9.78    0.40
   1   4   3   10.90    0.39
   1   4   3    9.33    0.39
   1   4   3    9.83    0.44
  -2  -4  -3  117.47    2.15
  -2  -4  -3  114.98    2.18
  -2  -4  -3  114.43    2.18
   2   4   3  117.88    2.16
   2   4   3  113.40    2.19
   2   4   3  115.58    2.15
  -3  -4  -3   67.63    1.41
  -3  -4  -3   67.08    1.46
  -3  -4  -3   67.77    1.42
  -3  -4  -3   71.17    1.50
   3   4   3   69.41    1.48
   3   4   3   67.86    1.39
   3   4   3   69.25    1.43
  -4  -4  -3   20.61    0.65
  -4  -4  -3   19.54    0.63
  -4  -4  -3   19.05    0.66
  -4  -4  -3   19.01    0.60
   4   4   3   19.68    0.63
   4   4   3   19.98    0.60
   4   4   3   20.06    0.69
  -5  -4  -3    8.32    0.44
  -5  -4  -3    7.61    0.45
  -5  -4  -3    8.02    0.42
   5   4   3    7.91    0.39
   5   4   3    7.74    0.47
   5   4   3    7.34    0.41
  -6  -4  -3   42.64    1.19
  -6  -4  -3   44.26    1.10
  -6  -4  -3   44.29    1.12
   6   4   3   43.69    1.12
   6   4   3   44.02    1.06
   6   4   3   43.66    1.21
  -7  -4  -3   14.60    0.64
   7   4   3   14.14    0.62
   7   4   3   13.71    0.58
  -8  -4  -3    5.76    0.60
  -8  -4  -3    6.33    0.76
  -8  -4  -3    5.30    0.51
   8   4   3    6.03    0.61
   8   4   3    5.93    0.48
   8   4   3    6.22    0.52
  -9  -4  -3    0.47    0.27
  -9  -4  -3   -0.03    0.41
  -9  -4  -3    0.36    0.35
  -9  -4  -3    0.11    0.27
   9   4   3   -0.35    0.33
   9   4   3   -0.23    0.29
   9   4   3   -0.10    0.29
 -10  -4  -3    1.88    0.37
 -10  -4  -3    1.33    0.68
  10   4   3    0.92    0.46
  10   4   3    1.61    0.40
  10   4   3    1.64    0.41
   9  -5  -3    0.75    0.61
   9  -5  -3    0.38    0.44
   9  -5  -3    1.33    0.77
  -9   5   3    0.14    0.44
   8  -5  -3    0.71    0.39
   8  -5  -3    1.94    0.64
   8  -5  -3    1.64    0.50
  -8   5   3    1.24    0.39
   7  -5  -3    0.88    0.40
   7  -5  -3    0.07    0.44
   7  -5  -3    0.24    0.32
  -7   5   3    0.79    0.33
   6  -5  -3    0.41    0.14
   6  -5  -3    0.18    0.28
   6  -5  -3    0.54    0.39
  -6   5   3    0.60    0.27
   5  -5  -3    9.84    0.65
   5  -5  -3    9.32    0.37
   5  -5  -3    9.11    0.40
   5  -5  -3    9.49    0.70
  -5   5   3    9.64    0.56
  -5   5   3    9.83    0.35
  -5   5   3    9.96    0.66
  -5   5   3   10.11    0.39
   4  -5  -3   32.67    0.77
   4  -5  -3   32.72    1.04
   4  -5  -3   32.48    1.10
   4  -5  -3   32.82    0.80
  -4   5   3   32.58    0.76
  -4   5   3   33.27    0.95
  -4   5   3   32.64    1.07
  -4   5   3   32.54    0.80
   3  -5  -3    0.13    0.10
   3  -5  -3   -0.10    0.18
   3  -5  -3    0.14    0.11
   3  -5  -3   -0.07    0.19
  -3   5   3   -0.10    0.11
  -3   5   3    0.38    0.13
  -3   5   3    0.16    0.19
  -3   5   3   -0.17    0.19
   2  -5  -3    0.92    0.17
   2  -5  -3    0.83    0.20
   2  -5  -3    0.98    0.17
   2  -5  -3    1.04    0.24
  -2   5   3    0.94    0.17
  -2   5   3    0.94    0.25
  -2   5   3    1.12    0.24
   1  -5  -3  249.85    4.30
   1  -5  -3  245.16    4.45
   1  -5  -3  246.30    4.30
   1  -5  -3  253.45    4.53
  -1   5   3  252.33    4.31
  -1   5   3  263.57    4.46
  -1   5   3  254.59    4.52
  -1   5   3  252.28    4.31
   0  -5  -3   56.80    1.29
   0  -5  -3   56.41    1.21
   0  -5  -3   54.41    1.18
   0  -5  -3   54.89    1.34
   0   5   3   56.21    1.21
   0   5   3   55.57    1.19
   0   5   3   56.01    1.34
  -1  -5  -3   33.67    0.85
  -1  -5  -3   34.14    0.90
  -1  -5  -3   35.69    0.88
   1   5   3   33.71    0.86
   1   5   3   35.76    0.87
   1   5   3   34.06    0.98
   1   5   3   34.14    0.88
  -2  -5  -3  120.69    2.36
  -2  -5  -3  115.15    2.21
  -2  -5  -3  115.71    2.23
  -2  -5  -3  114.19    2.24
   2   5   3  114.17    2.18
   2   5   3  117.71    2.22
   2   5   3  116.60    2.25
  -3  -5  -3    3.17    0.29
  -3  -5  -3    3.82    0.40
  -3  -5  -3    3.95    0.33
  -3  -5  -3    3.57    0.30
   3   5   3    3.63    0.29
   3   5   3    4.28    0.34
   3   5   3    4.20    0.31
  -4  -5  -3   38.94    1.01
  -4  -5  -3   41.18    1.08
  -4  -5  -3   40.13    0.97
  -4  -5  -3   41.20    1.07
   4   5   3   38.34    1.01
   4   5   3   39.58    1.08
   4   5   3   39.92    0.94
  -5  -5  -3    4.47    0.38
  -5  -5  -3    4.47    0.43
  -5  -5  -3    5.00    0.42
   5   5   3    4.56    0.32
   5   5   3    4.27    0.37
   5   5   3    4.38    0.43
  -6  -5  -3    1.80    0.28
  -6  -5  -3    1.56    0.31
  -6  -5  -3    2.08    0.30
   6   5   3    2.60    0.38
   6   5   3    1.76    0.31
   6   5   3    2.55    0.31
  -7  -5  -3    2.62    0.41
  -7  -5  -3    3.45    0.48
   7   5   3    3.60    0.36
   7   5   3    2.48    0.41
   7   5   3    2.44    0.35
  -8  -5  -3    1.11    0.32
  -8  -5  -3    0.45    0.31
  -8  -5  -3    1.85    0.55
   8   5   3    1.88    0.29
   8   5   3    1.28    0.34
   8   5   3    1.61    0.41
  -9  -5  -3    0.26    0.31
  -9  -5  -3    0.14    0.49
  -9  -5  -3    0.40    0.31
  -9  -5  -3   -0.02    0.41
   9   5   3   -0.34    0.38
   9   5   3   -0.19    0.31
   9   5   3    0.03    0.26
 -10  -5  -3   -0.45    0.52
 -10  -5  -3    0.12    0.51
 -10  -5  -3   -0.76    0.34
 -10  -5  -3    0.21    0.40
  10   5   3    0.39    0.50
  10   5   3    0.83    0.42
  10   5   3    0.38    0.29
   8  -6  -3    4.22    0.68
   8  -6  -3    3.90    0.57
   8  -6  -3    5.11    0.85
  -8   6   3    4.49    0.62
   7  -6  -3    1.34    0.45
   7  -6  -3    1.24    0.54
  -7   6   3    1.87    0.38
   6  -6  -3   12.17    0.47
   6  -6  -3   13.37    0.53
   6  -6  -3   11.61    0.83
  -6   6   3   12.37    0.64
   5  -6  -3   14.48    0.55
   5  -6  -3   15.22    0.89
   5  -6  -3   14.23    0.85
  -5   6   3   13.61    0.49
  -5   6   3   13.42    0.81
  -5   6   3   14.10    0.63
  -5   6   3   13.65    0.62
   4  -6  -3   16.62    0.83
   4  -6  -3   17.12    0.57
   4  -6  -3   17.60    0.80
   4  -6  -3   17.56    0.61
  -4   6   3   17.71    0.69
  -4   6   3   17.28    0.82
  -4   6   3   17.45    0.61
  -4   6   3   17.14    0.57
  -3   6   3   10.75    0.56
  -3   6   3   14.25    0.69
   2  -6  -3   95.28    1.85
   2  -6  -3   93.57    2.04
   2  -6  -3   94.45    1.85
   2  -6  -3   94.74    2.12
  -2   6   3   92.48    1.86
  -2   6   3   90.59    2.08
  -2   6   3   95.49    1.96
  -2   6   3   89.50    2.00
   1  -6  -3  177.31    3.14
   1  -6  -3  168.50    3.11
   1  -6  -3  173.78    3.38
   1  -6  -3  170.17    3.26
  -1   6   3  172.70    3.37
  -1   6   3  175.47    3.15
  -1   6   3  173.22    3.13
   0  -6  -3    4.33    0.32
   0  -6  -3    4.21    0.44
   0  -6  -3    4.42    0.33
   0  -6  -3    4.51    0.38
   0   6   3    4.66    0.34
   0   6   3    4.33    0.32
   0   6   3    4.50    0.42
  -1  -6  -3   13.79    0.54
  -1  -6  -3   13.46    0.57
  -1  -6  -3   13.40    0.52
   1   6   3   13.83    0.55
   1   6   3   13.81    0.65
   1   6   3   14.36    0.54
  -2  -6  -3    2.92    0.30
  -2  -6  -3    2.93    0.33
  -2  -6  -3    2.63    0.31
   2   6   3    2.83    0.32
   2   6   3    3.00    0.39
   2   6   3    2.84    0.30
   2   6   3    2.88    0.28
  -3  -6  -3   24.85    0.81
  -3  -6  -3   25.94    0.79
  -3  -6  -3   24.82    0.87
  -3  -6  -3   26.95    0.78
   3   6   3   25.62    0.71
   3   6   3   26.17    0.83
   3   6   3   24.60    0.78
  -4  -6  -3   39.58    1.13
  -4  -6  -3   36.17    1.01
  -4  -6  -3   37.72    0.96
  -4  -6  -3   38.73    1.07
   4   6   3   37.61    1.08
   4   6   3   37.94    1.04
   4   6   3   37.30    0.90
  -5  -6  -3    2.83    0.37
  -5  -6  -3    2.60    0.36
  -5  -6  -3    2.46    0.32
  -5  -6  -3    1.76    0.29
   5   6   3    2.56    0.28
   5   6   3    2.77    0.36
   5   6   3    2.96    0.40
  -6  -6  -3    0.77    0.27
  -6  -6  -3    1.01    0.25
   6   6   3    0.86    0.19
   6   6   3    0.82    0.25
   6   6   3    0.98    0.33
  -7  -6  -3    1.01    0.32
  -7  -6  -3    0.84    0.27
   7   6   3    0.77    0.34
   7   6   3    0.88    0.20
   7   6   3    0.79    0.26
  -8  -6  -3    0.23    0.33
  -8  -6  -3   -0.17    0.29
  -8  -6  -3   -0.09    0.48
   8   6   3    0.16    0.36
   8   6   3   -0.16    0.28
   8   6   3    0.41    0.20
  -9  -6  -3    3.29    0.57
  -9  -6  -3    3.10    0.47
  -9  -6  -3    2.96    0.48
  -9  -6  -3    2.58    0.69
   9   6   3    2.94    0.54
   9   6   3    2.91    0.49
 -10  -6  -3   -0.89    0.53
 -10  -6  -3   -0.58    0.60
 -10  -6  -3    0.16    0.40
 -10  -6  -3    0.39    0.51
  10   6   3    0.22    0.47
  10   6   3    0.00    0.58
   8  -7  -3   -0.70    0.55
   8  -7  -3    0.72    0.70
  -8   7   3   -0.33    0.39
   7  -7  -3    3.91    0.64
   7  -7  -3    4.00    0.45
   7  -7  -3    3.70    0.41
   7  -7  -3    4.74    0.77
  -7   7   3    4.40    0.48
   6  -7  -3    0.03    0.21
   6  -7  -3    0.54    0.46
   6  -7  -3    0.09    0.24
   6  -7  -3   -0.34    0.35
  -6   7   3   -0.06    0.20
  -6   7   3    0.37    0.31
  -6   7   3   -0.15    0.29
   5  -7  -3    7.74    0.75
   5  -7  -3    6.85    0.46
   5  -7  -3    7.31    0.70
   5  -7  -3    6.41    0.43
  -5   7   3    6.78    0.50
  -5   7   3    8.46    0.89
  -5   7   3    7.01    0.42
   4  -7  -3    1.33    0.37
   4  -7  -3    1.01    0.24
   4  -7  -3    1.76    0.53
  -4   7   3    1.17    0.24
  -4   7   3    1.57    0.35
  -4   7   3    1.81    0.34
  -4   7   3    0.69    0.38
   3  -7  -3    6.42    0.41
   3  -7  -3    5.82    0.61
   3  -7  -3    5.52    0.55
  -3   7   3    5.95    0.59
  -3   7   3    6.40    0.47
  -3   7   3    6.16    0.43
   2  -7  -3   18.70    0.66
   2  -7  -3   18.24    0.65
   2  -7  -3   19.28    0.87
   2  -7  -3   18.83    0.79
  -2   7   3   18.35    0.67
  -2   7   3   18.26    0.65
  -2   7   3   18.86    0.85
  -2   7   3   18.08    0.70
   1  -7  -3   -0.01    0.18
   1  -7  -3    0.03    0.16
   1  -7  -3    0.22    0.26
   1  -7  -3   -0.07    0.16
  -1   7   3   -0.02    0.15
  -1   7   3    0.24    0.16
  -1   7   3    0.03    0.22
   0  -7  -3    7.63    0.62
   0  -7  -3    6.81    0.42
   0  -7  -3    6.88    0.44
   0  -7  -3    6.30    0.46
   0   7   3    7.00    0.43
   0   7   3    6.18    0.52
   0   7   3    7.15    0.44
  -1  -7  -3   69.42    1.56
  -1  -7  -3   68.36    1.54
  -1  -7  -3   69.41    1.58
  -1  -7  -3   68.41    1.72
   1   7   3   66.48    1.74
   1   7   3   68.87    1.55
   1   7   3   69.55    1.55
  -2  -7  -3   20.30    0.75
  -2  -7  -3   20.52    0.74
  -2  -7  -3   21.26    0.88
  -2  -7  -3   19.61    0.72
   2   7   3   20.33    0.75
   2   7   3   21.08    0.74
   2   7   3   22.10    0.91
  -3  -7  -3    0.41    0.19
  -3  -7  -3    0.28    0.21
  -3  -7  -3    0.47    0.22
  -3  -7  -3    0.31    0.21
   3   7   3    0.23    0.28
   3   7   3    0.16    0.20
   3   7   3    0.44    0.20
  -4  -7  -3    0.20    0.21
  -4  -7  -3    0.42    0.23
  -4  -7  -3    0.54    0.21
  -4  -7  -3    0.23    0.22
   4   7   3    0.37    0.24
   4   7   3    0.61    0.16
   4   7   3    0.22    0.20
  -5  -7  -3    2.75    0.38
  -5  -7  -3    2.28    0.35
  -5  -7  -3    3.83    0.43
  -5  -7  -3    3.20    0.36
   5   7   3    2.84    0.30
   5   7   3    2.97    0.40
   5   7   3    3.54    0.45
  -6  -7  -3    2.27    0.36
  -6  -7  -3    1.77    0.36
  -6  -7  -3    2.38    0.38
   6   7   3    2.71    0.28
   6   7   3    1.77    0.39
   6   7   3    1.94    0.37
  -7  -7  -3    0.62    0.34
  -7  -7  -3    1.55    0.36
  -7  -7  -3    1.18    0.42
   7   7   3    0.97    0.38
   7   7   3    1.12    0.18
   7   7   3    0.82    0.31
  -8  -7  -3    0.27    0.47
  -8  -7  -3   -0.32    0.42
  -8  -7  -3    0.47    0.38
  -8  -7  -3    0.10    0.35
   8   7   3    0.85    0.38
   8   7   3    0.92    0.45
  -9  -7  -3    1.66    0.46
  -9  -7  -3    0.73    0.51
  -9  -7  -3    1.18    0.63
  -9  -7  -3    1.23    0.55
   9   7   3    1.54    0.52
   9   7   3    1.69    0.45
   7  -8  -3    9.34    1.05
   7  -8  -3   11.52    1.20
   7  -8  -3    8.77    0.96
   7  -8  -3    9.63    0.58
   7  -8  -3   11.64    0.68
  -7   8   3   11.70    0.56
  -7   8   3   10.57    0.65
  -7   8   3    8.49    0.62
   6  -8  -3    0.63    0.29
   6  -8  -3    0.64    0.29
   6  -8  -3    0.65    0.44
   6  -8  -3    0.95    0.54
  -6   8   3    0.64    0.33
  -6   8   3    0.51    0.26
  -6   8   3    0.19    0.53
  -6   8   3    0.39    0.31
   5  -8  -3    0.52    0.44
   5  -8  -3   -0.25    0.24
   5  -8  -3   -0.24    0.37
   5  -8  -3   -0.04    0.23
  -5   8   3    0.38    0.23
  -5   8   3    0.18    0.28
  -5   8   3   -0.37    0.26
   4  -8  -3   31.45    0.93
   4  -8  -3   29.83    0.98
   4  -8  -3   28.78    1.48
   4  -8  -3   29.92    1.17
  -4   8   3   31.41    0.93
  -4   8   3   29.88    0.91
   3  -8  -3   -0.19    0.20
   3  -8  -3    0.50    0.24
   3  -8  -3    0.20    0.30
   3  -8  -3    0.16    0.31
  -3   8   3    0.12    0.28
  -3   8   3   -0.02    0.20
  -3   8   3   -0.06    0.33
   2  -8  -3  253.20    4.52
   2  -8  -3  246.81    4.55
   2  -8  -3  250.87    4.92
   2  -8  -3  257.03    4.75
  -2   8   3  253.30    4.59
  -2   8   3  251.40    4.51
  -2   8   3  255.87    4.57
  -2   8   3  253.33    4.91
   1  -8  -3   78.03    1.86
   1  -8  -3   78.49    1.99
   1  -8  -3   76.07    2.01
   1  -8  -3   79.20    1.77
   1  -8  -3   80.00    1.75
  -1   8   3   75.28    2.00
  -1   8   3   77.42    1.73
  -1   8   3   76.61    1.77
   0  -8  -3    5.50    0.50
   0  -8  -3    6.12    0.64
   0  -8  -3    6.02    0.47
   0  -8  -3    6.64    0.47
   0   8   3    5.78    0.45
   0   8   3    5.17    0.45
   0   8   3    5.10    0.58
  -1  -8  -3    3.87    0.56
  -1  -8  -3    3.34    0.43
  -1  -8  -3    4.24    0.43
  -1  -8  -3    3.84    0.41
   1   8   3    4.16    0.43
   1   8   3    3.36    0.40
   1   8   3    3.42    0.50
  -2  -8  -3   -0.04    0.21
  -2  -8  -3    0.05    0.18
  -2  -8  -3   -0.04    0.19
  -2  -8  -3   -0.09    0.22
   2   8   3    0.31    0.21
   2   8   3   -0.20    0.26
   2   8   3    0.27    0.22
  -3  -8  -3    0.87    0.28
  -3  -8  -3    0.52    0.25
  -3  -8  -3    0.63    0.28
  -3  -8  -3    0.51    0.27
   3   8   3    0.65    0.34
   3   8   3    0.50    0.25
   3   8   3    1.19    0.30
  -4  -8  -3    3.92    0.48
  -4  -8  -3    3.71    0.43
  -4  -8  -3    3.13    0.39
  -4  -8  -3    3.57    0.55
   4   8   3    4.06    0.47
   4   8   3    3.13    0.41
  -5  -8  -3    2.17    0.31
  -5  -8  -3    2.16    0.41
  -5  -8  -3    1.36    0.32
  -5  -8  -3    1.94    0.40
   5   8   3    1.83    0.37
  -6  -8  -3    0.70    0.32
  -6  -8  -3    1.22    0.41
   6   8   3    0.69    0.39
   6   8   3    0.82    0.33
  -7  -8  -3    0.52    0.36
  -7  -8  -3    0.37    0.36
  -7  -8  -3   -0.30    0.34
   7   8   3    0.34    0.34
   7   8   3    1.08    0.44
  -8  -8  -3   -0.38    0.42
  -8  -8  -3    0.01    0.40
  -8  -8  -3   -0.17    0.44
   8   8   3    0.87    0.49
   8   8   3    0.11    0.41
  -9  -8  -3    0.12    0.67
  -9  -8  -3    0.55    0.48
   9   8   3   -0.07    0.62
   9   8   3    0.35    0.51
   7  -9  -3    4.08    0.86
   7  -9  -3    4.56    0.84
   7  -9  -3    3.62    0.55
   7  -9  -3    3.31    0.45
   7  -9  -3    2.81    0.58
  -7   9   3    4.31    0.91
  -7   9   3    3.80    0.44
  -7   9   3    3.27    0.53
   6  -9  -3   -0.06    0.50
   6  -9  -3    0.30    0.33
   6  -9  -3    0.43    0.36
   6  -9  -3    0.02    0.60
   6  -9  -3   -0.62    0.39
  -6   9   3   -0.04    0.29
  -6   9   3    0.17    0.33
  -6   9   3    0.71    0.64
  -6   9   3    1.00    0.42
   5  -9  -3    2.58    0.49
   5  -9  -3    3.32    0.41
   5  -9  -3    3.81    0.70
   5  -9  -3    4.21    0.64
   5  -9  -3    3.06    0.43
  -5   9   3    2.83    0.38
  -5   9   3    4.05    0.68
  -5   9   3    3.50    0.41
  -5   9   3    3.42    0.48
   4  -9  -3    2.02    0.46
   4  -9  -3    2.13    0.48
   4  -9  -3    2.19    0.38
   4  -9  -3    2.28    0.56
   4  -9  -3    1.85    0.34
  -4   9   3    2.18    0.38
   3  -9  -3    2.67    0.44
   3  -9  -3    2.55    0.37
   3  -9  -3    2.79    0.55
   3  -9  -3    2.27    0.49
  -3   9   3    3.52    0.54
   2  -9  -3   32.13    1.05
   2  -9  -3   32.59    1.18
   2  -9  -3   31.93    1.03
   2  -9  -3   32.20    1.43
  -2   9   3   31.85    1.07
  -2   9   3   32.53    1.04
  -2   9   3   32.22    1.02
   1  -9  -3    1.55    0.44
   1  -9  -3    1.52    0.31
   1  -9  -3    1.95    0.45
   1  -9  -3    1.32    0.33
   1  -9  -3    2.13    0.37
  -1   9   3    2.10    0.44
  -1   9   3    1.73    0.34
  -1   9   3    2.48    0.39
   0  -9  -3   15.93    0.96
   0  -9  -3   17.37    0.77
   0  -9  -3   16.92    0.77
   0  -9  -3   17.27    0.80
   0   9   3   17.55    0.76
   0   9   3   17.58    0.79
   0   9   3   18.10    0.94
  -1  -9  -3    8.62    0.59
  -1  -9  -3    6.99    0.57
  -1  -9  -3    7.00    0.55
   1   9   3    7.97    0.58
   1   9   3    6.80    0.68
   1   9   3    8.04    0.59
  -2  -9  -3    2.85    0.41
  -2  -9  -3    2.33    0.38
  -2  -9  -3    2.75    0.41
   2   9   3    2.05    0.37
   2   9   3    2.86    0.41
  -3  -9  -3    6.20    0.59
  -3  -9  -3    5.65    0.67
  -3  -9  -3    7.05    0.55
  -3  -9  -3    5.99    0.57
   3   9   3    5.73    0.59
   3   9   3    6.65    0.59
  -4  -9  -3    0.08    0.28
  -4  -9  -3   -0.29    0.31
  -4  -9  -3    0.01    0.30
   4   9   3   -0.04    0.28
   4   9   3    0.09    0.29
  -5  -9  -3    1.36    0.37
  -5  -9  -3    0.58    0.36
  -5  -9  -3    0.27    0.35
  -5  -9  -3    0.54    0.28
   5   9   3    0.42    0.33
   5   9   3    0.48    0.37
  -6  -9  -3    0.80    0.63
  -6  -9  -3   -0.19    0.36
   6   9   3    0.46    0.40
   6   9   3    0.31    0.41
  -7  -9  -3    0.86    0.45
  -7  -9  -3   -0.09    0.45
  -7  -9  -3    1.08    0.49
   7   9   3   -0.14    0.47
   7   9   3    0.39    0.44
  -8  -9  -3    0.43    0.55
  -8  -9  -3   -0.11    0.54
  -8  -9  -3   -0.04    0.49
   8   9   3    0.46    0.52
   8   9   3   -0.76    0.58
   6 -10  -3    5.74    0.62
   6 -10  -3    4.45    0.64
   6 -10  -3    5.91    0.58
   6 -10  -3    5.40    0.82
   6 -10  -3    2.98    0.77
  -6  10   3    6.05    0.67
  -6  10   3    6.30    0.94
  -6  10   3    5.16    0.63
   5 -10  -3    0.75    0.65
   5 -10  -3    1.14    0.55
   5 -10  -3    0.23    0.42
   5 -10  -3    1.18    0.44
   5 -10  -3    0.13    0.34
  -5  10   3    0.38    0.42
  -5  10   3    0.15    0.32
  -5  10   3    0.29    0.61
   4 -10  -3    1.71    0.45
   4 -10  -3    2.95    0.58
   4 -10  -3    2.47    0.43
   4 -10  -3    2.35    0.45
   4 -10  -3    2.10    0.63
  -4  10   3    2.64    0.70
  -4  10   3    1.75    0.43
  -4  10   3    1.81    0.40
   3 -10  -3   22.07    0.93
   3 -10  -3   22.51    0.96
   3 -10  -3   23.17    1.29
   3 -10  -3   21.57    1.10
   3 -10  -3   21.90    1.14
  -3  10   3   21.15    1.26
  -3  10   3   23.01    0.92
  -3  10   3   22.22    0.85
  -3  10   3   24.06    1.21
   2 -10  -3    1.31    0.39
   2 -10  -3    1.25    0.36
   2 -10  -3    1.33    0.41
   2 -10  -3    1.10    0.36
   2 -10  -3    1.43    0.52
  -2  10   3    2.28    0.39
  -2  10   3    1.30    0.37
  -2  10   3    0.86    0.38
   1 -10  -3    0.82    0.45
   1 -10  -3    2.29    0.41
   1 -10  -3    1.64    0.37
   1 -10  -3    2.41    0.48
   1 -10  -3    1.11    0.38
  -1  10   3    1.38    0.34
  -1  10   3    2.13    0.42
   0 -10  -3    6.00    0.62
   0 -10  -3    5.60    0.61
   0 -10  -3    4.64    0.73
   0 -10  -3    6.45    0.60
   0  10   3    5.22    0.60
   0  10   3    4.94    0.65
  -1 -10  -3    0.60    0.31
  -1 -10  -3    0.79    0.33
  -1 -10  -3    0.01    0.30
   1  10   3    0.69    0.31
   1  10   3    0.31    0.31
  -2 -10  -3    5.73    0.61
  -2 -10  -3    6.47    0.64
  -2 -10  -3    5.48    0.63
   2  10   3    7.11    0.66
   2  10   3    5.63    0.64
  -3 -10  -3    0.97    0.34
  -3 -10  -3   -0.10    0.30
  -3 -10  -3    0.87    0.35
   3  10   3   -0.13    0.32
   3  10   3    0.61    0.35
  -4 -10  -3   -0.20    0.36
  -4 -10  -3    0.00    0.34
  -4 -10  -3    0.35    0.35
  -4 -10  -3   -0.17    0.34
   4  10   3   -0.74    0.33
   4  10   3    0.16    0.37
  -5 -10  -3   -0.09    0.37
  -5 -10  -3   -0.24    0.30
  -5 -10  -3   -0.06    0.39
  -5 -10  -3    0.42    0.42
   5  10   3   -0.78    0.52
   5  10   3   -0.21    0.42
   5  10   3    0.04    0.41
  -6 -10  -3    0.78    0.48
  -6 -10  -3    0.05    0.49
  -6 -10  -3    1.92    1.07
   6  10   3   -0.49    0.59
   6  10   3    1.02    0.50
   6  10   3    0.70    0.47
  -7 -10  -3    1.89    0.59
  -7 -10  -3    1.75    0.58
  -7 -10  -3    2.02    0.63
   7  10   3    0.72    0.76
   7  10   3    1.79    0.64
   7  10   3    2.80    0.65
   8  10   3    0.44    1.23
   5 -11  -3    0.72    0.58
   5 -11  -3    0.34    0.44
   5 -11  -3    1.09    0.68
   5 -11  -3   -0.07    0.74
   5 -11  -3    0.49    0.51
  -5  11   3    1.05    0.55
  -5  11   3    0.24    0.41
  -5  11   3    0.72    0.76
   4 -11  -3   -0.06    0.47
   4 -11  -3   -0.14    0.40
   4 -11  -3    0.99    0.68
   4 -11  -3    0.66    0.46
   4 -11  -3    0.19    0.41
  -4  11   3   -0.76    0.61
  -4  11   3    0.01    0.45
  -4  11   3   -0.78    0.35
   3 -11  -3   14.58    0.89
   3 -11  -3   13.64    0.88
   3 -11  -3   14.76    1.28
   3 -11  -3   13.06    1.01
  -3  11   3   13.38    0.92
  -3  11   3   14.64    1.21
  -3  11   3   13.30    0.75
  -3  11   3   14.01    0.82
   2 -11  -3   24.61    1.08
   2 -11  -3   26.55    1.37
   2 -11  -3   26.61    1.22
   2 -11  -3   24.68    1.42
   2 -11  -3   25.36    1.12
  -2  11   3   25.46    0.99
  -2  11   3   26.60    1.04
  -2  11   3   24.69    1.16
   1 -11  -3    8.18    0.92
   1 -11  -3    8.03    0.75
   1 -11  -3    7.15    0.79
   1 -11  -3    6.78    0.74
  -1  11   3    7.16    0.78
  -1  11   3    8.34    0.96
  -1  11   3    6.97    0.70
   0 -11  -3    6.19    0.72
   0 -11  -3    7.10    0.75
   0 -11  -3    5.21    0.60
   0 -11  -3    6.59    0.86
   0  11   3    6.89    0.72
   0  11   3    8.11    0.96
   0  11   3    6.77    0.70
  -1 -11  -3    0.06    0.43
  -1 -11  -3    0.19    0.32
  -1 -11  -3    0.34    0.38
   1  11   3    0.57    0.41
   1  11   3    0.61    0.36
   1  11   3    0.50    0.52
  -2 -11  -3    2.23    0.49
  -2 -11  -3    3.87    0.54
  -2 -11  -3    2.77    0.50
   2  11   3    2.16    0.47
  -3 -11  -3    1.57    0.47
  -3 -11  -3    1.80    0.46
  -3 -11  -3    1.63    0.46
  -3 -11  -3    2.42    0.49
   3  11   3    2.00    0.49
   3  11   3    1.00    0.56
   3  11   3    2.19    0.49
  -4 -11  -3    3.03    0.55
  -4 -11  -3    2.25    0.50
  -4 -11  -3    2.14    0.45
  -4 -11  -3    1.83    0.49
   4  11   3    2.15    0.62
   4  11   3    2.31    0.53
   4  11   3    3.35    0.59
  -5 -11  -3    2.88    0.46
  -5 -11  -3    3.51    0.63
  -5 -11  -3    2.35    0.57
  -5 -11  -3    3.55    0.60
   5  11   3    3.64    0.63
   5  11   3    2.87    0.76
   5  11   3    3.28    0.63
  -6 -11  -3   -0.27    0.56
  -6 -11  -3    0.07    0.56
  -6 -11  -3   -0.01    0.55
   6  11   3    0.71    0.76
   6  11   3    0.91    0.60
   6  11   3   -0.13    0.59
  -7 -11  -3    2.27    0.78
  -7 -11  -3    4.15    0.74
  -7 -11  -3    2.62    0.74
   7  11   3    1.37    0.68
   7  11   3    2.75    0.82
   4 -12  -3    1.40    0.71
   4 -12  -3    0.32    0.51
   4 -12  -3    0.21    0.51
   4 -12  -3    0.11    0.78
   4 -12  -3    0.64    0.50
  -4  12   3    1.16    0.83
  -4  12   3    0.57    0.47
  -4  12   3    0.54    0.59
   3 -12  -3    4.98    0.70
   3 -12  -3    8.54    1.04
   3 -12  -3    4.60    0.63
   3 -12  -3    7.81    1.08
   3 -12  -3    6.92    0.88
  -3  12   3    4.77    0.70
  -3  12   3    4.52    0.87
  -3  12   3    6.10    0.74
  -3  12   3    5.57    0.65
   2 -12  -3    0.90    0.48
   2 -12  -3    1.37    0.49
   2 -12  -3    1.04    0.65
   2 -12  -3    2.34    0.55
   2 -12  -3    0.91    0.52
  -2  12   3    0.91    0.49
  -2  12   3    1.03    0.48
  -2  12   3    1.39    0.70
  -2  12   3    1.90    0.53
   1 -12  -3    1.38    0.53
   1 -12  -3    0.89    0.54
   1 -12  -3    0.50    0.49
   1 -12  -3    0.07    0.48
  -1  12   3    0.88    0.46
  -1  12   3    1.02    0.61
  -1  12   3   -0.04    0.45
   0 -12  -3    9.18    1.07
   0 -12  -3    9.96    0.95
   0 -12  -3   11.35    0.98
   0 -12  -3   10.24    0.97
   0  12   3    9.06    1.07
   0  12   3    8.80    0.86
  -1 -12  -3   17.64    1.10
  -1 -12  -3   17.37    1.06
  -1 -12  -3   16.06    1.05
  -1 -12  -3   15.71    1.20
   1  12   3   16.15    1.03
   1  12   3   15.94    1.13
   1  12   3   15.28    1.34
  -2 -12  -3    3.87    0.59
  -2 -12  -3    4.84    0.69
  -2 -12  -3    3.21    0.84
  -2 -12  -3    2.29    0.53
   2  12   3    3.64    0.66
   2  12   3    4.34    0.82
   2  12   3    5.20    0.73
  -3 -12  -3    0.17    0.47
  -3 -12  -3   -0.70    0.50
  -3 -12  -3    0.52    0.48
  -3 -12  -3    0.49    0.56
   3  12   3   -0.19    0.50
   3  12   3    1.36    0.68
   3  12   3    1.13    0.58
  -4 -12  -3    1.12    0.53
  -4 -12  -3    0.41    0.47
  -4 -12  -3   -0.56    0.47
  -4 -12  -3   -0.02    0.57
   4  12   3   -0.19    0.72
   4  12   3    1.00    0.59
  -5 -12  -3    0.37    0.47
  -5 -12  -3    0.68    0.62
  -5 -12  -3    0.37    0.56
  -5 -12  -3    1.49    0.64
   5  12   3   -0.24    0.61
   5  12   3    1.27    0.86
   5  12   3   -0.84    0.65
   3 -13  -3    2.29    0.65
   3 -13  -3    1.83    0.71
   3 -13  -3    4.08    1.11
   3 -13  -3    0.70    0.60
   3 -13  -3    1.81    0.81
  -3  13   3    2.32    0.87
  -3  13   3    2.08    0.83
   2 -13  -3   -0.19    0.61
   2 -13  -3    1.11    0.56
   2 -13  -3    2.27    0.63
   2 -13  -3    1.91    0.71
  -2  13   3    1.09    0.53
  -2  13   3    0.16    0.84
  -2  13   3    0.08    0.58
  -2  13   3    1.34    0.64
   1 -13  -3    1.74    0.62
   1 -13  -3    2.02    0.64
   1 -13  -3    1.17    0.61
   1 -13  -3    2.75    0.69
  -1  13   3    2.13    0.66
  -1  13   3    1.88    0.79
  -1  13   3    2.55    0.58
   0 -13  -3    1.09    0.60
   0 -13  -3    1.65    0.71
   0 -13  -3    0.89    0.51
   0 -13  -3    1.00    0.61
   0  13   3    1.22    0.55
   0  13   3    2.46    0.84
   0  13   3    2.39    0.68
  -1 -13  -3    1.01    0.60
  -1 -13  -3    0.82    0.61
  -1 -13  -3    0.99    0.65
  -1 -13  -3    0.41    0.52
   1  13   3    1.61    0.69
   1  13   3    1.08    0.59
   1  13   3    0.93    0.85
  -2 -13  -3    0.25    0.62
  -2 -13  -3   -1.11    0.56
  -2 -13  -3   -0.38    0.56
  -2 -13  -3   -0.88    0.54
   2  13   3    0.44    0.86
   2  13   3   -0.16    0.56
  -3 -13  -3    1.49    0.79
  -3 -13  -3    1.26    0.72
  -3 -13  -3    0.92    0.63
  -3 -13  -3    3.15    0.73
   3  13   3    1.64    0.92
   3  13   3    2.28    0.71
   3  13   3    1.33    0.74
  -4 -13  -3   -0.10    0.67
  -4 -13  -3   -0.78    0.62
  -4 -13  -3   -0.13    0.72
  -4 -13  -3    0.33    0.62
   4  13   3   -0.55    0.65
   4  13   3    0.43    0.79
   1  12  -4    4.15    0.75
   1  12  -4    3.24    0.89
   1  12  -4    4.24    0.98
   1  12  -4    4.77    1.01
  -1 -12   4    3.91    0.89
  -1 -12   4    4.41    0.56
  -1 -12   4    5.26    0.69
  -1 -12   4    5.70    0.85
   0  12  -4    4.83    0.76
   0  12  -4    5.81    1.06
   0  12  -4    4.09    0.91
   0 -12   4    4.99    0.64
   0 -12   4    5.17    0.92
   0 -12   4    3.69    0.80
  -1  12  -4    5.28    0.79
  -1  12  -4    5.25    0.97
  -1  12  -4    5.60    0.97
   1 -12   4    4.32    0.84
   1 -12   4    5.13    0.81
  -2  12  -4    3.48    0.74
  -2  12  -4    4.07    0.92
   2 -12   4    2.71    0.71
   2 -12   4    2.39    0.92
   2 -12   4    3.90    0.90
   2 -12   4    3.52    0.73
  -3  12  -4    1.06    0.81
  -3  12  -4   -0.10    0.61
  -3  12  -4    0.51    0.89
   3 -12   4   -0.47    0.57
   3 -12   4   -1.13    0.85
   3 -12   4   -0.06    0.64
   3 -12   4    0.32    0.80
  -4  12  -4    2.54    0.88
   4 -12   4    1.75    0.88
   4 -12   4    2.87    1.09
   4 -12   4    1.82    0.62
   4 -12   4    1.56    0.72
   3  11  -4   -0.11    0.54
   3  11  -4    0.11    0.84
   3  11  -4   -0.81    0.66
   3  11  -4   -0.51    0.74
  -3 -11   4    0.31    0.56
  -3 -11   4   -0.18    0.63
  -3 -11   4    1.29    0.69
  -3 -11   4   -0.13    0.65
   2  11  -4    5.01    0.98
   2  11  -4    3.36    0.65
   2  11  -4    2.24    0.73
   2  11  -4    3.54    0.81
  -2 -11   4    3.23    0.53
  -2 -11   4    4.03    0.65
  -2 -11   4    3.73    0.75
  -2 -11   4    2.04    0.73
  -2 -11   4    4.75    0.55
  -2 -11   4    3.91    0.48
   1  11  -4    8.36    0.94
   1  11  -4    6.12    0.97
   1  11  -4    7.03    0.89
   1  11  -4    4.67    0.77
  -1 -11   4    5.85    0.88
  -1 -11   4    5.62    0.83
  -1 -11   4    6.93    0.65
  -1 -11   4    6.35    0.78
  -1 -11   4    5.18    0.62
   0  11  -4    2.14    0.74
   0  11  -4    0.85    0.57
   0  11  -4    1.79    0.55
   0  11  -4    1.94    0.83
   0 -11   4    2.37    0.73
   0 -11   4    1.87    0.60
   0 -11   4    0.96    0.58
  -1  11  -4   17.14    1.41
  -1  11  -4   20.68    1.18
  -1  11  -4   19.30    1.42
  -1  11  -4   21.81    1.39
   1 -11   4   19.52    1.19
   1 -11   4   21.10    1.35
   1 -11   4   16.87    1.33
  -2  11  -4   12.51    0.96
  -2  11  -4   13.14    1.30
  -2  11  -4   10.53    1.15
   2 -11   4   15.50    1.26
   2 -11   4   10.28    1.16
   2 -11   4   12.88    1.07
   2 -11   4   13.09    1.35
  -3  11  -4    0.80    0.71
  -3  11  -4    0.16    0.68
  -3  11  -4    0.43    0.43
   3 -11   4    1.63    0.74
   3 -11   4    1.63    0.70
   3 -11   4    0.07    0.44
   3 -11   4   -0.29    0.53
  -4  11  -4   14.98    1.36
  -4  11  -4   17.16    1.08
  -4  11  -4   13.61    1.40
   4 -11   4   14.37    1.44
   4 -11   4   13.89    1.29
   4 -11   4   13.53    1.19
   4 -11   4   13.96    1.13
  -5  11  -4    0.98    0.84
  -5  11  -4    3.17    0.82
  -5  11  -4    3.02    0.59
   5 -11   4    2.03    0.95
   5 -11   4    3.48    0.74
   5 -11   4    5.07    0.84
   5 -11   4    1.22    0.58
  -6  11  -4    0.20    0.72
  -6  11  -4    1.07    0.64
   6 -11   4    0.96    0.66
   4  10  -4    1.57    0.65
   4  10  -4    2.42    0.69
   4  10  -4    2.43    0.87
   4  10  -4    3.13    0.59
  -4 -10   4    4.02    0.62
  -4 -10   4    4.14    0.64
  -4 -10   4    3.07    0.67
  -4 -10   4    1.55    0.71
   3  10  -4    1.95    0.52
   3  10  -4    1.40    0.57
   3  10  -4    1.65    0.66
   3  10  -4    3.20    0.73
  -3 -10   4    1.94    0.49
  -3 -10   4    1.59    0.55
  -3 -10   4    1.79    0.61
  -3 -10   4    1.93    0.65
   2  10  -4   -0.45    0.42
   2  10  -4   -0.33    0.53
   2  10  -4    0.28    0.73
   2  10  -4    0.59    0.45
  -2 -10   4    0.20    0.33
  -2 -10   4    0.00    0.51
  -2 -10   4   -0.08    0.39
  -2 -10   4   -0.72    0.42
  -2 -10   4    0.57    0.51
  -2 -10   4   -0.18    0.25
   1  10  -4    0.55    0.58
   1  10  -4   -0.49    0.39
   1  10  -4   -0.06    0.39
   1  10  -4    0.87    0.54
  -1 -10   4   -0.61    0.41
  -1 -10   4   -0.11    0.39
  -1 -10   4   -0.83    0.82
   0  10  -4    1.31    0.60
   0  10  -4    0.87    0.52
   0  10  -4    0.25    0.40
   0  10  -4    0.03    0.41
   0 -10   4   -0.72    0.39
   0 -10   4   -0.07    0.38
   0 -10   4   -0.15    0.41
  -1  10  -4   11.01    1.08
  -1  10  -4   11.77    1.08
  -1  10  -4   12.63    1.04
  -1  10  -4   12.34    0.87
   1 -10   4   13.12    1.04
   1 -10   4   11.96    0.91
   1 -10   4   13.57    1.15
  -2  10  -4    0.40    0.57
  -2  10  -4   -0.28    0.42
  -2  10  -4    0.54    0.52
  -2  10  -4    0.42    0.43
   2 -10   4    0.77    0.53
   2 -10   4    0.26    0.50
   2 -10   4    0.54    0.37
   2 -10   4    0.58    0.57
  -3  10  -4   32.07    1.45
  -3  10  -4   30.89    1.24
  -3  10  -4   30.52    1.55
   3 -10   4   32.23    1.45
   3 -10   4   30.21    1.42
   3 -10   4   29.40    1.30
   3 -10   4   28.11    1.53
  -4  10  -4    8.96    1.11
  -4  10  -4    9.09    0.83
   4 -10   4   10.04    0.93
   4 -10   4    9.15    1.21
   4 -10   4   11.14    1.04
   4 -10   4    9.94    0.97
  -5  10  -4    0.51    0.59
  -5  10  -4    0.77    0.64
  -5  10  -4    1.43    0.46
   5 -10   4    0.54    0.44
   5 -10   4   -0.27    0.67
   5 -10   4    0.11    0.47
   5 -10   4    0.32    0.54
  -6  10  -4    1.62    0.78
  -6  10  -4   -0.13    0.47
  -6  10  -4    0.84    0.61
   6 -10   4    0.50    0.78
   6 -10   4    1.10    0.51
   6 -10   4    0.30    0.45
   6 -10   4   -1.15    0.58
  -7  10  -4    0.64    0.52
  -7  10  -4    0.92    1.44
  -7  10  -4    1.98    0.75
   7 -10   4    2.06    1.04
   7 -10   4    1.16    0.52
   7 -10   4    0.44    0.58
   7 -10   4    0.42    0.64
   5   9  -4    0.31    0.60
   5   9  -4    1.51    0.76
   5   9  -4    1.76    0.48
   5   9  -4    1.15    0.58
  -5  -9   4    3.17    0.58
  -5  -9   4    1.69    0.76
  -5  -9   4    0.84    0.57
  -5  -9   4    2.63    0.65
   4   9  -4    0.26    0.51
   4   9  -4   -0.13    0.60
   4   9  -4   -0.77    0.36
   4   9  -4   -0.56    0.44
  -4  -9   4   -0.31    0.41
  -4  -9   4   -0.65    0.42
  -4  -9   4   -0.45    0.50
  -4  -9   4    0.58    0.45
   3   9  -4    0.53    0.56
   3   9  -4   -0.05    0.46
   3   9  -4    0.35    0.38
   3   9  -4    0.12    0.38
  -3  -9   4   -0.07    0.37
  -3  -9   4    0.40    0.46
  -3  -9   4   -0.44    0.43
  -3  -9   4   -0.11    0.38
  -3  -9   4   -0.49    0.41
   2   9  -4   15.61    1.03
   2   9  -4   14.86    1.06
   2   9  -4   14.68    1.07
   2   9  -4   16.70    0.90
  -2  -9   4   15.63    0.99
  -2  -9   4   15.22    0.64
  -2  -9   4   15.80    1.39
  -2  -9   4   14.53    0.69
  -2  -9   4   15.94    0.92
  -2  -9   4   16.39    0.89
  -2  -9   4   15.95    0.55
   1   9  -4    1.09    0.50
   1   9  -4    0.97    0.45
   1   9  -4    0.64    0.35
   1   9  -4    0.55    0.35
  -1  -9   4    0.61    0.38
  -1  -9   4    1.09    0.42
  -1  -9   4    0.73    0.32
  -1  -9   4    0.80    0.41
   0   9  -4   11.22    0.80
   0   9  -4   12.24    0.96
   0   9  -4   11.34    0.91
   0   9  -4   12.47    0.95
   0  -9   4   10.78    0.84
   0  -9   4   10.70    0.95
   0  -9   4   11.35    0.68
   0  -9   4   12.97    0.82
  -1   9  -4    8.70    0.87
  -1   9  -4    9.15    0.86
  -1   9  -4    9.82    0.74
  -1   9  -4    8.86    0.83
   1  -9   4    9.45    0.76
   1  -9   4   10.30    0.89
   1  -9   4    8.82    0.93
   1  -9   4   10.44    0.82
   1  -9   4    8.98    0.69
  -2   9  -4    0.77    0.43
  -2   9  -4    0.23    0.36
  -2   9  -4    0.03    0.30
  -2   9  -4    0.42    0.39
   2  -9   4   -0.21    0.52
   2  -9   4    1.03    0.43
   2  -9   4    0.21    0.38
   2  -9   4    0.84    0.50
   2  -9   4    0.62    0.34
  -3   9  -4   43.75    1.40
  -3   9  -4   45.10    1.55
  -3   9  -4   41.14    1.63
  -3   9  -4   42.19    1.56
   3  -9   4   44.36    1.70
   3  -9   4   41.76    1.51
   3  -9   4   42.42    1.53
  -4   9  -4    9.52    0.94
  -4   9  -4   11.28    0.80
  -4   9  -4   10.10    1.01
   4  -9   4   10.92    0.89
   4  -9   4   11.45    0.93
   4  -9   4   11.54    0.86
   4  -9   4   11.68    1.09
  -5   9  -4   -0.99    0.74
  -5   9  -4   -0.26    0.53
  -5   9  -4   -0.50    0.33
   5  -9   4   -0.72    0.45
   5  -9   4    0.86    0.44
   5  -9   4    0.00    0.57
   5  -9   4    0.14    0.38
  -6   9  -4   10.70    1.03
  -6   9  -4   11.93    0.85
  -6   9  -4   10.38    1.12
   6  -9   4   12.25    1.04
   6  -9   4   12.54    0.93
   6  -9   4   13.37    1.26
   6  -9   4   10.53    0.87
  -7   9  -4    3.99    0.71
  -7   9  -4    4.18    0.87
  -7   9  -4    5.00    0.62
   7  -9   4    3.56    0.59
   7  -9   4    3.35    0.70
   7  -9   4    3.09    0.92
   7  -9   4    3.45    0.51
   8  -9   4   -0.37    0.98
   8  -9   4   -0.09    0.57
   8  -9   4    1.32    0.64
   8  -9   4   -0.05    0.41
   6   8  -4    2.53    0.62
   6   8  -4    3.71    0.59
   6   8  -4    1.35    0.78
   6   8  -4    3.41    0.53
  -6  -8   4    3.00    0.88
  -6  -8   4    1.25    0.54
  -6  -8   4    3.15    0.53
  -6  -8   4    2.65    0.74
  -6  -8   4    3.54    0.81
   5   8  -4   -0.42    0.31
   5   8  -4   -0.87    0.46
   5   8  -4   -0.82    0.42
   5   8  -4   -0.08    0.59
  -5  -8   4    0.70    0.55
  -5  -8   4    0.68    0.49
  -5  -8   4    0.10    0.42
  -5  -8   4    0.45    0.43
  -5  -8   4   -0.36    0.46
   4   8  -4    1.24    0.34
   4   8  -4    0.02    0.40
   4   8  -4    1.09    0.53
   4   8  -4   -0.07    0.40
  -4  -8   4    0.58    0.44
  -4  -8   4    0.35    0.42
  -4  -8   4    0.12    0.33
  -4  -8   4    1.07    0.49
  -4  -8   4    0.78    0.41
   3   8  -4    0.14    0.33
   3   8  -4   -0.17    0.46
   3   8  -4    0.01    0.29
   3   8  -4    0.84    0.41
  -3  -8   4   -0.03    0.38
  -3  -8   4    0.43    0.40
  -3  -8   4   -0.22    0.34
  -3  -8   4   -0.52    0.35
  -3  -8   4   -0.20    0.28
   2   8  -4    4.10    0.59
   2   8  -4    2.48    0.46
   2   8  -4    3.43    0.43
   2   8  -4    2.93    0.50
  -2  -8   4    3.53    0.51
  -2  -8   4    4.27    0.39
  -2  -8   4    3.40    0.46
  -2  -8   4    3.26    0.54
  -2  -8   4    3.03    0.43
   1   8  -4    1.43    0.46
   1   8  -4    1.72    0.44
   1   8  -4    1.45    0.39
   1   8  -4    1.17    0.52
  -1  -8   4    1.52    0.38
  -1  -8   4    1.81    0.30
  -1  -8   4    1.08    0.37
  -1  -8   4    1.21    0.35
   0   8  -4   21.59    0.90
   0   8  -4   22.57    1.07
   0   8  -4   20.33    1.01
   0   8  -4   21.56    1.01
   0  -8   4   20.69    0.69
   0  -8   4   20.83    1.09
   0  -8   4   22.42    1.01
   0  -8   4   20.57    0.81
   0  -8   4   21.86    0.95
  -1   8  -4   24.38    1.10
  -1   8  -4   22.09    1.62
  -1   8  -4   25.46    1.07
  -1   8  -4   24.52    0.96
   1  -8   4   22.65    1.11
   1  -8   4   23.37    0.97
   1  -8   4   22.21    0.78
   1  -8   4   21.82    0.76
   1  -8   4   24.88    1.04
  -2   8  -4    9.73    0.81
  -2   8  -4    9.16    0.75
  -2   8  -4    8.83    0.65
  -2   8  -4   10.00    0.78
   2  -8   4    9.16    0.73
   2  -8   4    8.63    0.70
   2  -8   4    9.32    0.72
   2  -8   4    8.65    0.82
   2  -8   4    9.86    0.70
  -3   8  -4   57.93    1.74
  -3   8  -4   56.61    1.80
  -3   8  -4   56.68    1.63
  -3   8  -4   58.20    1.58
   3  -8   4   56.92    1.70
   3  -8   4   56.90    1.61
   3  -8   4   56.00    1.86
   3  -8   4   55.98    1.69
  -4   8  -4    1.55    0.46
  -4   8  -4    2.42    0.43
  -4   8  -4    1.43    0.45
   4  -8   4    2.21    0.39
   4  -8   4    1.47    0.43
   4  -8   4    2.06    0.56
  -5   8  -4   -0.11    0.39
  -5   8  -4   -0.09    0.29
  -5   8  -4   -0.27    0.44
   5  -8   4   -0.09    0.24
   5  -8   4    0.08    0.34
   5  -8   4    0.14    0.37
   5  -8   4    0.36    0.46
  -6   8  -4    2.86    0.63
  -6   8  -4    3.01    0.46
   6  -8   4    3.54    0.56
   6  -8   4    2.88    0.42
   6  -8   4    3.95    0.61
   6  -8   4    2.51    0.64
  -7   8  -4    1.93    0.66
  -7   8  -4    2.53    0.56
  -7   8  -4    1.96    0.45
   7  -8   4    2.17    0.49
   7  -8   4    1.79    0.75
   7  -8   4    1.16    0.47
   7  -8   4    1.59    0.35
  -8   8  -4    6.15    0.69
  -8   8  -4    5.49    0.74
   8  -8   4    5.82    0.75
   8  -8   4    5.51    0.99
   8  -8   4    7.23    0.85
   8  -8   4    7.60    0.68
   7   7  -4   -0.23    0.42
   7   7  -4   -0.32    0.51
   7   7  -4   -1.40    0.75
   7   7  -4    0.19    0.52
  -7  -7   4   -1.39    0.71
  -7  -7   4    1.07    0.50
  -7  -7   4    1.23    0.49
  -7  -7   4    1.15    0.60
  -7  -7   4    0.38    0.56
   6   7  -4   13.84    0.76
   6   7  -4   13.69    1.17
   6   7  -4   15.78    1.24
   6   7  -4   14.24    0.96
  -6  -7   4   13.80    1.05
  -6  -7   4   14.31    1.21
  -6  -7   4   15.04    0.80
  -6  -7   4   14.37    0.91
  -6  -7   4   13.45    1.51
   5   7  -4    6.23    0.89
   5   7  -4    6.58    0.79
   5   7  -4    6.95    0.56
   5   7  -4    5.28    0.69
  -5  -7   4    5.77    0.60
  -5  -7   4    5.27    1.10
  -5  -7   4    7.09    0.75
  -5  -7   4    7.24    0.72
  -5  -7   4    6.22    0.79
   4   7  -4   11.25    0.78
   4   7  -4   11.62    0.95
   4   7  -4   11.17    0.89
   4   7  -4   12.91    0.66
  -4  -7   4   11.02    0.72
  -4  -7   4   11.74    1.07
  -4  -7   4   11.56    0.73
  -4  -7   4   12.02    0.87
   3   7  -4   47.74    1.30
   3   7  -4   49.76    1.55
   3   7  -4   48.23    1.60
   3   7  -4   47.22    1.44
  -3  -7   4   49.26    1.33
  -3  -7   4   46.14    1.25
  -3  -7   4   46.97    1.46
   2   7  -4    0.47    0.27
   2   7  -4    1.03    0.34
   2   7  -4    0.50    0.28
   2   7  -4    0.59    0.35
  -2  -7   4    0.68    0.32
  -2  -7   4    0.28    0.20
  -2  -7   4    0.51    0.31
  -2  -7   4    1.06    0.27
  -2  -7   4    0.80    0.29
   1   7  -4  127.99    2.90
   1   7  -4  128.85    2.66
   1   7  -4  130.39    2.82
   1   7  -4  130.47    2.87
  -1  -7   4  127.22    2.62
  -1  -7   4  137.02    2.72
  -1  -7   4  132.44    2.79
  -1  -7   4  126.70    2.33
  -1  -7   4  128.76    2.51
   0   7  -4    4.14    0.48
   0   7  -4    4.38    0.55
   0   7  -4    4.54    0.58
   0   7  -4    4.91    0.56
   0  -7   4    5.11    0.47
   0  -7   4    4.25    0.58
   0  -7   4    5.43    0.53
   0  -7   4    4.32    0.51
  -1   7  -4    1.67    0.33
  -1   7  -4    2.43    0.41
  -1   7  -4    2.03    0.42
  -1   7  -4    1.50    0.30
   1  -7   4    2.25    0.32
   1  -7   4    1.89    0.35
   1  -7   4    2.23    0.31
   1  -7   4    2.16    0.32
   1  -7   4    1.79    0.36
   1  -7   4    1.55    0.38
  -2   7  -4    7.40    0.54
  -2   7  -4    7.01    0.64
  -2   7  -4    7.60    0.62
  -2   7  -4    7.60    0.64
   2  -7   4    6.75    0.54
   2  -7   4    8.32    0.64
   2  -7   4    6.83    0.66
   2  -7   4    6.22    0.55
   2  -7   4    6.81    0.61
   2  -7   4    7.88    0.46
  -3   7  -4  115.21    2.47
  -3   7  -4  113.41    2.67
  -3   7  -4  115.18    2.47
  -3   7  -4  112.90    2.59
   3  -7   4  114.07    2.50
   3  -7   4  111.17    2.54
   3  -7   4  113.18    2.35
   3  -7   4  112.24    2.69
   3  -7   4  111.14    2.55
  -4   7  -4    2.61    0.36
  -4   7  -4    3.25    0.42
  -4   7  -4    3.28    0.85
  -4   7  -4    3.31    0.47
   4  -7   4    3.33    0.49
   4  -7   4    3.62    0.61
   4  -7   4    4.23    0.52
   4  -7   4    3.64    0.48
  -5   7  -4   91.91    2.41
  -5   7  -4   87.97    2.23
  -5   7  -4   91.01    2.11
   5  -7   4   87.23    2.14
   5  -7   4   86.43    2.40
   5  -7   4   86.52    2.07
   5  -7   4   89.73    2.22
  -6   7  -4    0.64    0.40
  -6   7  -4    0.59    0.44
  -6   7  -4    0.50    0.29
   6  -7   4    0.33    0.47
   6  -7   4    0.41    0.24
   6  -7   4    0.19    0.34
   6  -7   4    0.68    0.38
  -7   7  -4    2.91    0.63
  -7   7  -4    4.80    0.58
  -7   7  -4    2.25    0.62
  -7   7  -4    3.73    0.60
   7  -7   4    3.69    0.71
   7  -7   4    3.19    0.50
   7  -7   4    3.16    0.55
   7  -7   4    2.77    0.35
  -8   7  -4    2.04    0.56
  -8   7  -4    0.94    0.55
  -8   7  -4    1.13    0.40
   8  -7   4    0.87    0.26
   8  -7   4    0.57    0.64
   8  -7   4    0.91    0.47
   8  -7   4    1.23    0.45
  -9   7  -4    0.07    0.58
  -9   7  -4   -0.19    0.39
  -9   7  -4    0.45    0.54
   9  -7   4    1.07    0.84
   9  -7   4    0.65    0.50
   7   6  -4    2.24    0.48
   7   6  -4    1.14    0.54
   7   6  -4    1.74    0.41
  -7  -6   4    2.58    0.42
  -7  -6   4   -0.08    0.64
  -7  -6   4    1.37    0.61
  -7  -6   4    1.01    0.62
  -7  -6   4    1.06    0.43
   6   6  -4    0.80    0.43
   6   6  -4    0.78    0.51
   6   6  -4    1.26    0.41
   6   6  -4    0.82    0.31
  -6  -6   4    0.99    0.44
  -6  -6   4    0.91    0.36
  -6  -6   4    1.34    0.52
  -6  -6   4    0.77    0.32
  -6  -6   4    1.14    0.67
   5   6  -4    0.74    0.33
   5   6  -4    0.52    0.43
   5   6  -4    0.40    0.37
   5   6  -4    0.41    0.25
  -5  -6   4    0.59    0.40
  -5  -6   4    0.05    0.36
  -5  -6   4    0.60    0.27
  -5  -6   4    0.29    0.34
   4   6  -4   14.10    0.85
   4   6  -4   13.99    0.64
   4   6  -4   13.46    0.95
   4   6  -4   13.79    0.93
  -4  -6   4   13.38    0.74
  -4  -6   4   14.57    0.84
   3   6  -4   71.17    1.88
   3   6  -4   72.77    1.68
   3   6  -4   73.73    1.79
  -3  -6   4   73.31    1.67
  -3  -6   4   71.00    2.38
  -3  -6   4   74.32    1.86
  -3  -6   4   75.78    1.68
   2   6  -4  188.28    3.51
   2   6  -4  190.60    3.83
   2   6  -4  187.23    3.71
   2   6  -4  191.16    3.67
  -2  -6   4  192.17    3.63
  -2  -6   4  188.86    4.01
  -2  -6   4  181.43    3.25
  -2  -6   4  182.64    3.33
  -2  -6   4  191.29    3.53
  -2  -6   4  187.46    3.62
   1   6  -4    5.64    0.51
   1   6  -4    5.63    0.52
   1   6  -4    5.27    0.57
   1   6  -4    4.43    0.42
  -1  -6   4    4.84    0.38
  -1  -6   4    5.39    0.30
  -1  -6   4    5.03    0.46
  -1  -6   4    5.02    0.47
  -1  -6   4    5.85    0.49
  -1  -6   4    5.32    0.59
   0   6  -4    6.90    0.48
   0   6  -4    8.67    0.62
   0   6  -4    6.80    0.55
   0   6  -4    7.70    0.56
   0  -6   4    7.65    0.50
   0  -6   4    7.87    0.47
   0  -6   4    7.72    0.63
   0  -6   4    6.96    0.56
   0  -6   4    7.21    0.52
  -1   6  -4   41.80    1.24
  -1   6  -4   42.33    1.27
  -1   6  -4   42.87    1.18
  -1   6  -4   42.25    1.26
   1  -6   4   41.46    1.32
   1  -6   4   41.18    1.23
   1  -6   4   41.05    1.19
   1  -6   4   41.43    1.00
   1  -6   4   42.65    1.29
  -2   6  -4   -0.01    0.17
  -2   6  -4   -0.15    0.22
  -2   6  -4    0.30    0.24
  -2   6  -4    0.27    0.19
   2  -6   4    0.36    0.25
   2  -6   4    0.40    0.19
   2  -6   4    0.04    0.23
   2  -6   4    0.22    0.23
   2  -6   4    0.44    0.25
   2  -6   4   -0.01    0.17
  -3   6  -4    5.32    0.52
  -3   6  -4    5.29    0.47
  -3   6  -4    5.49    0.49
  -3   6  -4    6.53    0.57
   3  -6   4    5.50    0.50
   3  -6   4    5.34    0.49
   3  -6   4    5.75    0.51
   3  -6   4    5.42    0.58
   3  -6   4    5.46    0.58
  -4   6  -4   -0.09    0.19
  -4   6  -4    0.02    0.19
  -4   6  -4   -0.33    0.23
  -4   6  -4   -0.09    0.28
   4  -6   4    0.12    0.19
   4  -6   4    0.37    0.32
   4  -6   4    0.00    0.24
   4  -6   4    0.11    0.25
  -5   6  -4  228.17    4.67
  -5   6  -4  226.97    4.26
  -5   6  -4  225.82    4.40
  -5   6  -4  223.38    4.40
   5  -6   4  229.19    4.39
   5  -6   4  226.15    4.29
   5  -6   4  226.88    4.19
   5  -6   4  220.13    4.58
  -6   6  -4   13.93    0.71
  -6   6  -4   14.10    0.84
  -6   6  -4   13.03    0.84
   6  -6   4   13.46    0.64
   6  -6   4   15.29    0.83
   6  -6   4   13.87    0.98
   6  -6   4   13.26    0.75
  -7   6  -4    3.30    0.45
   7  -6   4    3.10    0.68
   7  -6   4    2.44    0.45
   7  -6   4    3.73    0.43
   7  -6   4    2.86    0.47
  -8   6  -4   -0.27    0.39
  -8   6  -4    0.87    0.45
  -8   6  -4   -0.11    0.34
   8  -6   4    0.08    0.35
   8  -6   4    0.42    0.57
  -9   6  -4    0.54    0.36
  -9   6  -4    0.91    0.54
  -9   6  -4   -0.20    0.48
   9  -6   4   -0.16    0.42
   9  -6   4   -0.16    0.53
   9  -6   4    0.03    0.72
 -10   6  -4    7.03    1.02
  10  -6   4    5.33    0.75
  10  -6   4    3.99    0.80
  10  -6   4    4.81    1.84
   8   5  -4    0.11    0.34
   8   5  -4   -0.56    0.50
   8   5  -4    0.45    0.41
  -8  -5   4   -0.31    0.59
  -8  -5   4    0.07    0.51
   7   5  -4    2.16    0.36
   7   5  -4    1.88    0.50
   7   5  -4    2.44    0.42
  -7  -5   4    1.70    0.65
  -7  -5   4    0.62    0.72
  -7  -5   4    2.02    0.62
  -7  -5   4    2.05    0.32
  -7  -5   4    2.13    0.36
   6   5  -4   -0.04    0.30
   6   5  -4    0.13    0.23
   6   5  -4   -0.39    0.35
  -6  -5   4    0.00    0.24
  -6  -5   4    0.07    0.39
  -6  -5   4    0.43    0.42
  -6  -5   4    0.42    0.37
   5   5  -4   24.46    0.90
   5   5  -4   25.85    1.15
   5   5  -4   25.64    0.79
  -5  -5   4   24.02    1.05
  -5  -5   4   25.74    0.79
  -5  -5   4   25.14    1.33
  -5  -5   4   23.95    1.12
   4   5  -4  109.06    2.27
   4   5  -4  106.91    2.13
   4   5  -4  107.27    2.56
   4   5  -4  103.48    2.40
  -4  -5   4  108.83    2.24
  -4  -5   4  107.49    2.47
  -4  -5   4  107.99    3.12
  -4  -5   4  106.74    2.12
  -4  -5   4  105.19    2.35
   3   5  -4    1.05    0.23
   3   5  -4    0.47    0.27
   3   5  -4    1.24    0.27
   3   5  -4    1.11    0.31
  -3  -5   4    0.90    0.36
  -3  -5   4    1.36    0.35
  -3  -5   4    1.36    0.31
  -3  -5   4    0.89    0.24
   2   5  -4   17.20    0.64
   2   5  -4   18.08    0.73
   2   5  -4   16.21    0.74
   2   5  -4   18.14    0.84
  -2  -5   4   18.34    0.67
  -2  -5   4   18.78    0.93
  -2  -5   4   18.19    0.71
  -2  -5   4   18.12    0.52
  -2  -5   4   19.59    0.61
  -2  -5   4   18.85    0.77
   1   5  -4   25.89    0.96
   1   5  -4   23.87    0.78
   1   5  -4   23.67    0.85
   1   5  -4   24.88    0.86
  -1  -5   4   24.53    0.84
  -1  -5   4   24.70    1.01
  -1  -5   4   25.80    0.72
  -1  -5   4   23.79    0.80
  -1  -5   4   23.79    0.79
   0   5  -4  332.42    5.82
   0   5  -4  328.32    5.81
   0   5  -4  325.19    5.72
   0   5  -4  324.42    5.87
   0  -5   4  328.35    5.82
   0  -5   4  330.49    6.02
   0  -5   4  334.30    5.76
   0  -5   4  334.81    5.81
   0  -5   4  328.13    5.64
  -1   5  -4  146.17    2.81
  -1   5  -4  145.21    2.89
  -1   5  -4  143.92    2.87
  -1   5  -4  143.13    2.88
   1  -5   4  138.50    2.80
   1  -5   4  146.02    2.90
   1  -5   4  144.97    2.61
   1  -5   4  142.12    2.97
  -2   5  -4   17.10    0.74
  -2   5  -4   17.47    0.70
  -2   5  -4   17.96    0.76
  -2   5  -4   18.60    0.71
   2  -5   4   17.57    0.75
   2  -5   4   19.10    0.53
   2  -5   4   18.07    0.72
   2  -5   4   19.58    0.59
   2  -5   4   17.87    0.77
   2  -5   4   16.90    0.73
  -3   5  -4   42.82    1.28
  -3   5  -4   45.11    1.15
  -3   5  -4   43.95    1.26
  -3   5  -4   43.29    1.19
   3  -5   4   45.52    1.14
   3  -5   4   41.69    1.23
   3  -5   4   42.50    1.29
   3  -5   4   44.35    1.23
   3  -5   4   44.29    1.22
  -4   5  -4    1.60    0.31
  -4   5  -4    1.11    0.24
  -4   5  -4    2.23    0.34
  -4   5  -4    1.67    0.34
  -4   5  -4    1.44    0.23
   4  -5   4    1.37    0.31
   4  -5   4    1.46    0.25
   4  -5   4    1.52    0.30
   4  -5   4    1.74    0.29
  -5   5  -4   77.64    1.80
  -5   5  -4   78.84    1.91
  -5   5  -4   74.58    1.99
  -5   5  -4   76.17    1.91
   5  -5   4   74.39    1.86
   5  -5   4   75.50    2.04
   5  -5   4   77.00    1.84
   5  -5   4   76.11    1.69
  -6   5  -4    0.41    0.43
  -6   5  -4    0.25    0.24
  -6   5  -4   -0.15    0.31
   6  -5   4    0.06    0.16
   6  -5   4    0.11    0.25
   6  -5   4   -0.24    0.27
  -7   5  -4   58.41    1.89
  -7   5  -4   63.37    1.59
   7  -5   4   62.75    1.69
   7  -5   4   59.54    1.62
   7  -5   4   60.15    1.95
  -8   5  -4   15.77    1.05
   8  -5   4   14.92    0.84
   8  -5   4   16.81    1.20
   8  -5   4   16.03    0.90
  -9   5  -4    5.48    0.63
  -9   5  -4    5.90    0.62
  -9   5  -4    4.91    0.78
   9  -5   4    6.52    0.81
   9  -5   4    6.34    0.71
   9  -5   4    7.02    0.95
 -10   5  -4   -0.44    0.51
 -10   5  -4    0.86    0.40
 -10   5  -4   -0.29    0.49
  10  -5   4    0.69    0.86
  10  -5   4   -0.01    0.46
  10  -5   4   -0.70    0.50
   8   4  -4   -0.65    0.45
  -8  -4   4   -0.07    0.49
  -8  -4   4    0.12    0.57
   7   4  -4    5.17    0.46
   7   4  -4    4.71    0.61
   7   4  -4    4.71    0.51
  -7  -4   4    6.19    0.80
  -7  -4   4    5.63    0.81
   6   4  -4    7.16    0.79
   6   4  -4    6.88    0.52
   6   4  -4    6.30    0.43
  -6  -4   4    6.66    0.42
  -6  -4   4    6.98    0.97
  -6  -4   4    5.46    0.75
  -6  -4   4    6.67    0.74
   5   4  -4    6.07    0.38
   5   4  -4    5.99    0.68
   5   4  -4    7.34    0.48
  -5  -4   4    6.47    0.63
  -5  -4   4    6.37    0.39
  -5  -4   4    7.33    0.47
  -5  -4   4    6.42    0.69
  -5  -4   4    7.04    0.84
   4   4  -4    7.36    0.68
   4   4  -4    8.29    0.41
   4   4  -4    8.27    0.50
  -4  -4   4    8.93    0.48
  -4  -4   4    8.13    0.68
  -4  -4   4    9.53    0.62
  -4  -4   4    7.54    0.79
  -4  -4   4    8.61    0.42
   3   4  -4   62.38    1.36
   3   4  -4   64.84    1.72
   3   4  -4   63.15    1.54
   3   4  -4   63.75    1.47
  -3  -4   4   64.16    1.44
  -3  -4   4   62.71    1.13
  -3  -4   4   63.74    1.50
  -3  -4   4   63.61    1.37
  -3  -4   4   61.50    1.59
  -3  -4   4   64.34    1.84
   2   4  -4   18.61    0.81
   2   4  -4   18.51    0.61
   2   4  -4   17.77    0.67
   2   4  -4   18.26    0.69
  -2  -4   4   18.21    0.65
  -2  -4   4   18.52    0.88
  -2  -4   4   17.61    0.50
  -2  -4   4   17.20    0.71
  -2  -4   4   17.52    0.58
  -2  -4   4   17.84    0.62
   1   4  -4    2.85    0.32
   1   4  -4    2.90    0.32
   1   4  -4    3.23    0.40
   1   4  -4    3.21    0.31
  -1  -4   4    2.90    0.33
  -1  -4   4    3.27    0.42
  -1  -4   4    3.02    0.33
  -1  -4   4    2.81    0.30
  -1  -4   4    2.94    0.27
   0   4  -4  284.12    5.15
   0   4  -4  286.52    5.02
   0   4  -4  288.56    5.07
   0   4  -4  284.51    4.99
   0  -4   4  284.57    5.00
   0  -4   4  287.66    5.02
   0  -4   4  283.04    5.26
   0  -4   4  293.54    4.96
   0  -4   4  289.53    4.94
   0  -4   4  284.39    5.04
  -1   4  -4   23.86    0.76
  -1   4  -4   24.96    0.83
  -1   4  -4   24.25    0.79
  -1   4  -4   24.82    0.82
   1  -4   4   23.99    0.78
   1  -4   4   24.72    0.87
   1  -4   4   24.45    0.69
   1  -4   4   24.25    0.80
   1  -4   4   23.25    0.79
  -2   4  -4  103.11    2.14
  -2   4  -4  103.06    2.18
  -2   4  -4  105.20    2.12
  -2   4  -4  106.66    2.21
   2  -4   4  101.47    2.15
   2  -4   4  103.38    2.18
   2  -4   4  103.08    2.20
   2  -4   4  105.30    2.18
   2  -4   4  108.29    1.92
  -3   4  -4   21.60    0.81
  -3   4  -4   22.41    0.70
  -3   4  -4   21.92    0.80
  -3   4  -4   21.71    0.75
  -3   4  -4   21.69    0.68
   3  -4   4   20.92    0.82
   3  -4   4   23.25    0.75
   3  -4   4   21.62    0.75
   3  -4   4   22.91    0.55
   3  -4   4   21.60    0.78
   3  -4   4   22.00    0.79
  -4   4  -4    1.96    0.32
  -4   4  -4    2.94    0.38
  -4   4  -4    3.17    0.36
  -4   4  -4    2.50    0.32
  -4   4  -4    2.35    0.28
   4  -4   4    2.40    0.32
   4  -4   4    2.79    0.40
   4  -4   4    2.12    0.30
   4  -4   4    2.64    0.43
   4  -4   4    3.12    0.38
  -5   4  -4   69.56    1.76
  -5   4  -4   68.77    1.63
  -5   4  -4   66.58    1.68
  -5   4  -4   67.45    1.79
   5  -4   4   69.84    1.69
   5  -4   4   71.72    1.68
   5  -4   4   66.55    1.81
   5  -4   4   67.77    1.47
  -6   4  -4    0.22    0.26
  -6   4  -4   -0.07    0.27
  -6   4  -4    0.10    0.21
   6  -4   4   -0.03    0.22
   6  -4   4   -0.03    0.12
   6  -4   4    0.05    0.23
   6  -4   4    0.05    0.30
  -7   4  -4   12.17    0.69
  -7   4  -4   12.33    0.87
   7  -4   4   11.63    0.92
   7  -4   4   12.41    0.70
  -8   4  -4    1.53    0.49
   8  -4   4    1.91    0.40
   8  -4   4    1.62    0.37
   8  -4   4    2.29    0.61
  -9   4  -4    0.51    0.38
  -9   4  -4    0.57    0.31
  -9   4  -4    0.93    0.48
   9  -4   4    0.32    0.58
   9  -4   4    0.73    0.35
   9  -4   4    1.18    0.38
 -10   4  -4    0.51    0.37
 -10   4  -4   -0.15    0.51
 -10   4  -4    0.43    0.45
  10  -4   4   -0.12    0.42
  10  -4   4    0.15    0.42
  10  -4   4    0.52    0.74
   8   3  -4   17.44    1.13
  -8  -3   4   15.30    1.18
  -8  -3   4   13.18    1.29
   7   3  -4    1.22    0.43
  -7  -3   4    1.67    0.58
  -7  -3   4    0.73    0.45
   6   3  -4   -0.06    0.26
   6   3  -4    0.31    0.17
   6   3  -4    0.11    0.22
  -6  -3   4   -0.11    0.31
  -6  -3   4   -0.09    0.36
   5   3  -4   38.16    1.33
   5   3  -4   38.93    0.97
   5   3  -4   38.71    0.88
  -5  -3   4   37.97    1.32
  -5  -3   4   39.08    1.34
  -5  -3   4   40.87    1.51
  -5  -3   4   39.51    0.93
  -5  -3   4   38.43    0.86
   4   3  -4    1.62    0.25
   4   3  -4    1.67    0.21
   4   3  -4    0.87    0.26
  -4  -3   4    1.27    0.34
  -4  -3   4    1.52    0.23
  -4  -3   4    1.26    0.38
  -4  -3   4    1.55    0.20
  -4  -3   4    1.14    0.30
   3   3  -4   31.78    1.09
   3   3  -4   31.75    0.86
   3   3  -4   31.45    0.79
  -3  -3   4   30.86    0.95
  -3  -3   4   31.60    0.67
  -3  -3   4   32.71    0.79
  -3  -3   4   30.69    1.01
  -3  -3   4   31.59    0.84
  -3  -3   4   31.72    1.18
   2   3  -4    1.22    0.19
   2   3  -4    1.06    0.22
   2   3  -4    0.57    0.19
   2   3  -4    0.81    0.24
  -2  -3   4    0.98    0.21
  -2  -3   4    1.10    0.16
  -2  -3   4    0.47    0.20
  -2  -3   4    1.07    0.25
  -2  -3   4    0.93    0.19
   1   3  -4  202.25    3.59
   1   3  -4  207.16    3.60
   1   3  -4  207.02    3.66
   1   3  -4  203.14    3.85
  -1  -3   4  203.74    3.69
  -1  -3   4  199.93    3.63
  -1  -3   4  201.13    3.93
  -1  -3   4  199.07    3.51
  -1  -3   4  203.93    3.60
  -1  -3   4  205.49    3.40
   0   3  -4  146.90    2.68
   0   3  -4  145.99    2.76
   0   3  -4  145.60    2.87
   0   3  -4  146.25    2.72
   0  -3   4  144.45    2.68
   0  -3   4  146.22    2.95
   0  -3   4  147.43    2.72
   0  -3   4  147.35    2.68
   0  -3   4  147.23    2.75
   0  -3   4  145.29    2.72
  -1   3  -4  234.71    4.17
  -1   3  -4  232.61    4.19
  -1   3  -4  234.90    4.09
  -1   3  -4  230.98    4.12
   1  -3   4  229.79    4.15
   1  -3   4  236.81    4.28
   1  -3   4  232.00    4.11
   1  -3   4  236.29    4.14
   1  -3   4  227.14    4.15
   1  -3   4  235.60    4.10
  -2   3  -4   36.98    0.98
  -2   3  -4   35.53    1.00
  -2   3  -4   37.07    0.96
  -2   3  -4   37.07    0.98
  -2   3  -4   38.33    0.80
   2  -3   4   36.87    1.02
   2  -3   4   37.45    1.00
   2  -3   4   37.92    0.86
   2  -3   4   36.83    1.00
   2  -3   4   36.32    0.99
  -3   3  -4    0.57    0.17
  -3   3  -4    0.90    0.21
  -3   3  -4    0.74    0.19
  -3   3  -4    0.61    0.13
  -3   3  -4    0.59    0.19
   3  -3   4    0.59    0.20
   3  -3   4    0.47    0.14
   3  -3   4    0.78    0.20
   3  -3   4    0.75    0.17
   3  -3   4    0.58    0.19
  -4   3  -4    0.21    0.18
  -4   3  -4    0.01    0.17
  -4   3  -4    0.16    0.18
  -4   3  -4    0.06    0.10
  -4   3  -4    0.15    0.16
   4  -3   4   -0.24    0.16
   4  -3   4   -0.03    0.10
   4  -3   4    0.13    0.16
   4  -3   4    0.20    0.19
   4  -3   4    0.01    0.15
  -5   3  -4   11.97    0.57
  -5   3  -4   12.05    0.60
  -5   3  -4   13.15    0.42
  -5   3  -4   12.85    0.66
   5  -3   4   11.50    0.60
   5  -3   4   11.89    0.68
   5  -3   4   11.34    0.58
   5  -3   4   11.66    0.44
  -6   3  -4    4.23    0.41
  -6   3  -4    4.12    0.52
  -6   3  -4    4.08    0.45
   6  -3   4    3.88    0.53
   6  -3   4    4.24    0.45
  -7   3  -4   75.56    2.14
  -7   3  -4   79.41    1.82
   7  -3   4   76.07    1.85
  -8   3  -4    0.32    0.26
  -8   3  -4    0.79    0.49
   8  -3   4    0.69    0.47
   8  -3   4    0.39    0.51
   8  -3   4    0.86    0.33
  -9   3  -4    8.07    0.95
  -9   3  -4    8.76    0.69
  -9   3  -4    8.94    0.63
   9  -3   4    8.68    0.68
   9  -3   4    8.20    0.64
   9  -3   4    8.98    1.02
 -10   3  -4    7.56    0.73
 -10   3  -4    9.09    0.69
 -10   3  -4   10.48    1.11
  10  -3   4    9.84    0.77
  10  -3   4    6.96    0.88
  10  -3   4    8.95    0.77
 -11   3  -4   -0.19    0.41
 -11   3  -4   -0.01    0.42
  11  -3   4    0.86    0.52
   8   2  -4    3.24    0.66
   8   2  -4    3.48    0.43
   8   2  -4    2.93    0.51
  -8  -2   4    3.10    0.72
  -8  -2   4    3.63    0.66
   7   2  -4    1.01    0.24
   7   2  -4    0.45    0.36
  -7  -2   4    1.46    0.55
  -7  -2   4    1.48    0.45
   6   2  -4    7.03    0.70
   6   2  -4    7.08    0.41
  -6  -2   4    6.85    0.71
  -6  -2   4    6.33    0.73
   5   2  -4    6.91    0.65
   5   2  -4    6.55    0.37
   5   2  -4    6.67    0.35
   5   2  -4    7.38    0.29
  -5  -2   4    6.39    0.62
  -5  -2   4    7.38    0.66
   4   2  -4    0.29    0.15
   4   2  -4    0.36    0.16
   4   2  -4    0.16    0.20
   4   2  -4    0.24    0.11
  -4  -2   4    0.16    0.25
  -4  -2   4    0.20    0.13
  -4  -2   4    0.39    0.11
  -4  -2   4    0.19    0.26
  -4  -2   4    0.22    0.22
   3   2  -4   90.10    1.66
   3   2  -4   89.28    1.74
   3   2  -4   89.93    2.09
   3   2  -4   88.24    1.69
  -3  -2   4   87.11    1.98
  -3  -2   4   90.65    1.95
  -3  -2   4   90.20    2.19
  -3  -2   4   89.62    1.65
  -3  -2   4   90.38    1.71
  -3  -2   4   88.65    1.63
   2   2  -4    8.43    0.39
   2   2  -4    7.69    0.49
   2   2  -4    8.68    0.36
   2   2  -4    7.83    0.35
   2   2  -4    7.90    0.52
  -2  -2   4    7.96    0.48
  -2  -2   4    8.05    0.33
  -2  -2   4    8.65    0.37
  -2  -2   4    8.56    0.35
  -2  -2   4    8.45    0.42
   1   2  -4  123.47    2.54
   1   2  -4  129.39    2.23
   1   2  -4  125.80    2.23
   1   2  -4  123.90    2.28
   1   2  -4  121.64    2.32
   1   2  -4  120.25    2.26
  -1  -2   4  121.70    2.30
  -1  -2   4  124.34    2.42
  -1  -2   4  127.72    2.21
  -1  -2   4  125.68    2.61
  -1  -2   4  121.27    2.25
   0   2  -4  191.81    3.28
   0   2  -4  190.83    3.38
   0   2  -4  192.67    3.42
   0   2  -4  189.33    3.56
   0  -2   4  193.71    3.64
   0  -2   4  194.45    3.45
   0  -2   4  192.07    3.39
   0  -2   4  188.40    3.37
   0  -2   4  190.36    3.41
   0  -2   4  191.12    3.28
  -1   2  -4    3.92    0.29
  -1   2  -4    3.40    0.29
  -1   2  -4    3.84    0.26
  -1   2  -4    4.04    0.31
   1  -2   4    3.66    0.29
   1  -2   4    3.56    0.33
   1  -2   4    4.30    0.31
   1  -2   4    3.64    0.29
   1  -2   4    4.00    0.30
   1  -2   4    4.45    0.27
  -2   2  -4  410.55    6.58
  -2   2  -4  400.28    6.73
  -2   2  -4  399.87    6.75
  -2   2  -4  400.99    6.81
  -2   2  -4  397.27    6.77
   2  -2   4  399.86    6.79
   2  -2   4  425.23    6.69
   2  -2   4  401.37    6.83
   2  -2   4  394.55    6.79
   2  -2   4  390.88    6.73
  -3   2  -4  125.01    2.34
  -3   2  -4  124.03    2.27
  -3   2  -4  123.48    2.43
  -3   2  -4  119.48    2.38
  -3   2  -4  122.07    2.40
   3  -2   4  122.24    2.41
   3  -2   4  119.25    2.32
   3  -2   4  122.59    2.42
   3  -2   4  122.27    2.41
   3  -2   4  130.30    2.26
  -4   2  -4   28.63    0.66
  -4   2  -4   29.05    0.85
  -4   2  -4   27.75    0.86
  -4   2  -4   28.25    0.89
   4  -2   4   28.02    0.73
   4  -2   4   27.63    0.86
   4  -2   4   27.35    0.92
   4  -2   4   28.27    0.87
  -5   2  -4    0.05    0.22
  -5   2  -4    0.53    0.19
  -5   2  -4    0.38    0.17
   5  -2   4    0.67    0.19
   5  -2   4    0.06    0.18
   5  -2   4    0.34    0.18
  -6   2  -4    3.54    0.48
  -6   2  -4    3.98    0.40
  -6   2  -4    3.58    0.39
   6  -2   4    3.83    0.49
   6  -2   4    3.66    0.40
   6  -2   4    4.05    0.43
  -7   2  -4  183.44    3.53
  -7   2  -4  181.29    3.93
   7  -2   4  186.77    3.56
   7  -2   4  182.42    3.53
   7  -2   4  184.34    3.85
  -8   2  -4    0.54    0.48
  -8   2  -4    0.13    0.26
   8  -2   4    0.39    0.26
   8  -2   4    0.00    0.29
   8  -2   4    0.11    0.40
  -9   2  -4   15.52    1.23
  -9   2  -4   13.58    1.09
  -9   2  -4   13.84    0.72
   9  -2   4   13.14    0.72
   9  -2   4   13.54    1.10
   9  -2   4   12.94    0.77
 -10   2  -4    3.81    0.46
 -10   2  -4    3.27    0.74
 -10   2  -4    3.39    0.47
  10  -2   4    4.17    0.55
  10  -2   4    4.19    0.77
  10  -2   4    3.26    0.48
 -11   2  -4    3.22    0.49
 -11   2  -4    2.61    0.48
 -11   2  -4    2.94    0.84
  11  -2   4    3.51    1.02
  11  -2   4    3.17    0.56
  11  -2   4    2.92    0.49
   9   1  -4    0.04    0.42
   9   1  -4    0.44    0.75
  -9  -1   4   -0.13    0.53
  -9  -1   4   -0.65    0.55
   8   1  -4    1.15    0.36
   8   1  -4    1.76    0.60
  -8  -1   4    0.91    0.48
  -8  -1   4    0.69    0.54
   7   1  -4    3.61    0.55
   7   1  -4    2.39    0.42
   7   1  -4    2.99    0.39
  -7  -1   4    2.00    0.50
  -7  -1   4    2.64    0.57
   6   1  -4   46.00    1.14
   6   1  -4   46.79    1.47
   6   1  -4   46.40    1.36
  -6  -1   4   44.72    1.60
  -6  -1   4   45.77    1.45
   5   1  -4    1.26    0.23
   5   1  -4    1.33    0.31
  -5  -1   4    1.37    0.36
  -5  -1   4    0.59    0.28
   4   1  -4    0.91    0.15
   4   1  -4    0.93    0.12
   4   1  -4    0.57    0.17
   4   1  -4    0.74    0.24
  -4  -1   4    1.15    0.31
  -4  -1   4    1.39    0.33
   3   1  -4    0.41    0.17
   3   1  -4    0.05    0.13
   3   1  -4    0.26    0.10
   3   1  -4    0.16    0.11
  -3  -1   4    0.05    0.12
  -3  -1   4    0.01    0.20
  -3  -1   4    0.19    0.09
  -3  -1   4   -0.05    0.19
   2   1  -4    8.08    0.34
   2   1  -4    8.60    0.32
   2   1  -4    8.30    0.37
   2   1  -4    7.92    0.48
   2   1  -4    8.16    0.52
  -2  -1   4    7.99    0.33
  -2  -1   4    8.66    0.35
  -2  -1   4    9.00    0.55
  -2  -1   4    8.14    0.47
  -2  -1   4    8.20    0.43
  -2  -1   4    8.56    0.31
   1   1  -4  113.31    2.13
   1   1  -4  115.25    2.39
   1   1  -4  115.41    2.10
   1   1  -4  113.88    2.12
   1   1  -4  120.47    2.12
   1   1  -4  115.32    1.98
  -1  -1   4  113.13    2.42
  -1  -1   4  114.47    2.11
  -1  -1   4  113.53    2.11
  -1  -1   4  115.10    2.29
   0   1  -4  144.94    2.80
   0   1  -4  153.02    2.48
   0   1  -4  143.88    2.43
   0   1  -4  139.65    2.61
   0   1  -4  143.79    2.60
   0   1  -4  143.72    2.62
   0  -1   4  144.99    2.43
   0  -1   4  140.64    2.60
   0  -1   4  145.10    2.62
   0  -1   4  142.82    2.83
   0  -1   4  148.97    2.72
   0  -1   4  146.10    2.62
  -1   1  -4  134.76    2.48
  -1   1  -4  134.10    2.49
  -1   1  -4  134.21    2.56
  -1   1  -4  132.76    2.46
  -1   1  -4  132.25    2.32
   1  -1   4  132.14    2.48
   1  -1   4  138.87    2.50
   1  -1   4  135.88    2.48
   1  -1   4  132.05    2.59
   1  -1   4  133.94    2.48
   1  -1   4  131.79    2.33
  -2   1  -4  393.89    6.67
  -2   1  -4  400.28    6.69
  -2   1  -4  393.18    6.69
  -2   1  -4  391.98    6.59
   2  -1   4  415.34    6.65
   2  -1   4  395.49    6.60
   2  -1   4  397.44    6.71
   2  -1   4  399.30    6.69
   2  -1   4  399.42    6.72
   2  -1   4  396.42    6.69
  -3   1  -4   15.17    0.56
  -3   1  -4   14.78    0.57
  -3   1  -4   16.23    0.57
  -3   1  -4   15.53    0.48
   3  -1   4   15.25    0.57
   3  -1   4   14.06    0.58
   3  -1   4   16.04    0.57
   3  -1   4   14.72    0.56
  -4   1  -4 1000.00   16.26
   4  -1   4  999.63   16.32
  -5   1  -4  118.43    2.52
  -5   1  -4  112.74    2.31
  -5   1  -4  114.04    2.30
   5  -1   4  115.93    2.33
   5  -1   4  112.74    2.43
   5  -1   4  113.78    2.31
  -6   1  -4    0.79    0.24
  -6   1  -4    0.59    0.30
  -6   1  -4    0.61    0.22
   6  -1   4    0.47    0.20
   6  -1   4    0.08    0.19
   6  -1   4    0.35    0.27
  -7   1  -4    5.32    0.47
  -7   1  -4    7.31    0.68
   7  -1   4    6.18    0.67
   7  -1   4    6.08    0.53
   7  -1   4    5.13    0.48
  -8   1  -4    0.38    0.38
  -8   1  -4    0.04    0.25
   8  -1   4   -0.17    0.25
   8  -1   4    0.10    0.25
   8  -1   4   -0.35    0.35
  -9   1  -4    2.84    0.41
  -9   1  -4    2.11    0.38
  -9   1  -4    2.19    0.64
   9  -1   4    1.91    0.38
   9  -1   4    2.24    0.37
   9  -1   4    3.62    0.69
 -10   1  -4    0.68    0.36
 -10   1  -4    0.60    0.53
 -10   1  -4    0.37    0.32
  10  -1   4    0.16    0.38
  10  -1   4    0.40    0.55
  10  -1   4    0.41    0.33
 -11   1  -4    0.57    0.41
 -11   1  -4    1.19    0.61
 -11   1  -4    0.79    0.38
  11  -1   4    0.38    0.40
  11  -1   4    1.24    0.73
  11  -1   4    0.33    0.49
  11  -1   4    0.16    0.79
   9   0  -4   -0.23    0.72
   9   0  -4    0.16    0.45
   9   0  -4    0.39    0.43
  -9   0   4    0.09    0.54
  -9   0   4   -0.22    0.56
   8   0  -4    0.38    0.37
   8   0  -4    0.60    0.51
   8   0  -4    0.14    0.35
  -8   0   4    0.21    0.46
  -8   0   4    0.16    0.39
   7   0  -4    8.79    0.77
   7   0  -4    7.33    0.78
   7   0  -4    6.51    0.57
  -7   0   4    8.22    0.77
  -7   0   4    7.54    0.79
   6   0  -4   -0.24    0.27
   6   0  -4    0.33    0.26
   6   0  -4    0.35    0.24
  -6   0   4    0.30    0.32
  -6   0   4   -0.07    0.33
   5   0  -4    2.55    0.36
   5   0  -4    2.51    0.31
   5   0  -4    2.15    0.36
  -5   0   4    2.43    0.40
  -5   0   4    1.88    0.44
   4   0  -4   15.81    0.59
   4   0  -4   15.30    0.76
   4   0  -4   15.19    0.57
  -4   0   4   15.41    0.78
  -4   0   4   15.01    0.70
   3   0  -4    0.01    0.09
   3   0  -4   -0.01    0.14
   3   0  -4    0.02    0.07
   3   0  -4    0.08    0.12
   3   0  -4    0.18    0.13
  -3   0   4    0.08    0.19
  -3   0   4    0.27    0.19
   2   0  -4    4.26    0.22
   2   0  -4    4.90    0.43
   2   0  -4    4.14    0.21
   2   0  -4    4.15    0.39
   2   0  -4    3.86    0.23
   2   0  -4    3.88    0.28
  -2   0   4    4.15    0.27
  -2   0   4    4.32    0.21
  -2   0   4    3.94    0.36
  -2   0   4    4.10    0.21
  -2   0   4    3.98    0.34
   1   0  -4  327.57    5.50
   1   0  -4  331.96    5.51
   1   0  -4  330.61    5.85
   1   0  -4  326.42    5.59
   1   0  -4  355.26    5.64
  -1   0   4  324.81    5.49
  -1   0   4  328.34    5.57
  -1   0   4  338.90    5.75
  -1   0   4  333.64    5.51
   0   0  -4    4.73    0.27
   0   0  -4    5.72    0.31
   0   0  -4    5.20    0.28
   0   0   4    5.23    0.28
   0   0   4    5.57    0.30
   0   0   4    5.46    0.28
  -1   0  -4   40.78    0.97
  -1   0  -4   41.26    0.94
  -1   0  -4   39.73    0.94
  -1   0  -4   40.27    1.03
   1   0   4   40.04    0.79
   1   0   4   40.24    0.95
   1   0   4   42.12    1.00
   1   0   4   39.78    0.96
   1   0   4   40.47    0.94
  -2   0  -4   38.13    0.97
  -2   0  -4   40.31    0.97
  -2   0  -4   40.11    0.97
  -2   0  -4   40.07    0.97
   2   0   4   40.58    0.89
   2   0   4   39.58    0.96
   2   0   4   40.61    0.98
   2   0   4   39.45    0.98
  -3   0  -4   23.47    0.71
  -3   0  -4   23.59    0.64
  -3   0  -4   23.46    0.71
   3   0   4   22.09    0.69
   3   0   4   23.53    0.70
   3   0   4   24.39    0.74
   3   0   4   23.36    0.72
  -4   0  -4    3.60    0.22
  -4   0  -4    3.33    0.34
  -4   0  -4    2.85    0.32
   4   0   4    3.07    0.33
   4   0   4    3.22    0.36
   4   0   4    2.91    0.33
   4   0   4    3.96    0.36
  -5   0  -4    0.11    0.16
  -5   0  -4    0.38    0.28
  -5   0  -4    0.24    0.16
   5   0   4    0.21    0.21
   5   0   4   -0.06    0.14
   5   0   4    0.07    0.18
   5   0   4    0.30    0.19
  -6   0  -4    0.72    0.21
  -6   0  -4    1.04    0.33
  -6   0  -4    0.58    0.23
   6   0   4    0.35    0.21
   6   0   4    0.62    0.26
   6   0   4    0.52    0.19
  -7   0  -4   53.66    1.76
  -7   0  -4   58.18    1.40
   7   0   4   57.28    1.68
   7   0   4   57.55    1.41
   7   0   4   58.50    1.48
  -8   0  -4    0.01    0.38
  -8   0  -4    0.01    0.25
   8   0   4   -0.23    0.33
   8   0   4    0.26    0.27
   8   0   4    0.25    0.23
  -9   0  -4   66.80    1.64
  -9   0  -4   61.80    2.19
  -9   0  -4   65.95    1.56
   9   0   4   65.42    1.68
   9   0   4   62.25    1.56
   9   0   4   65.31    2.07
   9   0   4   65.52    1.87
 -10   0  -4    1.90    0.38
 -10   0  -4    1.42    0.59
 -10   0  -4    1.80    0.41
  10   0   4    2.27    0.68
  10   0   4    2.23    0.59
  10   0   4    1.73    0.44
  10   0   4    1.97    0.37
 -11   0  -4    5.46    0.93
 -11   0  -4    5.83    0.58
 -11   0  -4    5.81    0.62
  11   0   4    6.57    0.85
  11   0   4    5.45    0.55
  11   0   4    6.63    0.91
  11   0   4    7.32    1.07
   9  -1  -4   -0.14    0.61
   9  -1  -4    0.20    0.61
   9  -1  -4   -0.21    0.47
  -9   1   4   -0.53    0.58
  -9   1   4    0.01    0.44
   8  -1  -4    0.25    0.50
   8  -1  -4    1.47    0.43
   8  -1  -4    1.05    0.39
  -8   1   4    1.36    0.55
  -8   1   4    1.09    0.43
   7  -1  -4    1.08    0.43
   7  -1  -4    1.51    0.36
   7  -1  -4    1.27    0.36
  -7   1   4    1.77    0.54
  -7   1   4    1.33    0.43
   6  -1  -4    0.12    0.26
   6  -1  -4    0.37    0.25
   6  -1  -4    0.13    0.30
  -6   1   4    0.01    0.28
   5  -1  -4   28.82    0.90
   5  -1  -4   28.82    1.08
   5  -1  -4   28.41    0.94
  -5   1   4   28.74    1.02
  -5   1   4   27.01    1.17
   4  -1  -4   57.42    1.34
   4  -1  -4   57.60    1.32
   4  -1  -4   57.64    1.57
  -4   1   4   54.36    1.60
  -4   1   4   56.07    1.46
   3  -1  -4    0.23    0.14
   3  -1  -4    0.36    0.18
   3  -1  -4    0.36    0.15
  -3   1   4    0.23    0.21
  -3   1   4   -0.07    0.18
   2  -1  -4    4.42    0.31
   2  -1  -4    4.54    0.21
   2  -1  -4    4.32    0.39
   2  -1  -4    4.81    0.42
   2  -1  -4    4.43    0.21
   2  -1  -4    4.60    0.24
  -2   1   4    4.12    0.18
  -2   1   4    4.78    0.37
  -2   1   4    4.67    0.29
  -2   1   4    4.31    0.20
   1  -1  -4   52.93    1.22
   1  -1  -4   50.34    1.14
   1  -1  -4   49.95    1.02
  -1   1   4   50.06    1.00
  -1   1   4   51.03    1.04
  -1   1   4   50.35    1.12
  -1   1   4   53.03    1.26
   0  -1  -4   29.53    0.71
   0  -1  -4   28.32    0.70
   0  -1  -4   29.36    0.77
   0   1   4   28.54    0.75
   0   1   4   28.56    0.82
   0   1   4   29.60    0.70
  -1  -1  -4   39.56    0.93
  -1  -1  -4   40.24    0.96
  -1  -1  -4   41.44    0.93
   1   1   4   40.96    0.96
   1   1   4   40.63    0.92
   1   1   4   40.39    0.94
  -2  -1  -4  155.80    2.81
  -2  -1  -4  161.33    2.83
  -2  -1  -4  152.15    2.84
   2   1   4  157.67    2.83
   2   1   4  153.36    2.83
   2   1   4  152.45    2.79
  -3  -1  -4  101.45    1.99
  -3  -1  -4  102.46    1.98
  -3  -1  -4  100.16    2.00
   3   1   4  100.91    1.99
   3   1   4   99.15    1.99
   3   1   4   97.98    1.96
  -4  -1  -4    0.22    0.16
  -4  -1  -4    0.23    0.17
   4   1   4    0.13    0.15
   4   1   4    0.54    0.21
   4   1   4    0.23    0.16
  -5  -1  -4   26.60    0.83
  -5  -1  -4   26.22    0.80
  -5  -1  -4   27.13    0.57
   5   1   4   24.97    0.82
   5   1   4   26.18    0.84
   5   1   4   25.69    0.79
  -6  -1  -4   29.84    1.17
  -6  -1  -4   28.67    0.87
   6   1   4   29.90    0.96
   6   1   4   29.12    0.88
   6   1   4   28.73    0.92
  -7  -1  -4    3.45    0.38
  -7  -1  -4    3.69    0.60
   7   1   4    3.44    0.42
   7   1   4    4.04    0.51
   7   1   4    3.72    0.40
  -8  -1  -4   74.20    2.32
  -8  -1  -4   80.72    1.87
   8   1   4   82.70    1.93
   8   1   4   82.17    2.00
   8   1   4   82.39    1.82
   8   1   4   82.45    2.22
  -9  -1  -4   29.93    1.04
  -9  -1  -4   31.14    0.98
  -9  -1  -4   29.91    1.50
   9   1   4   31.79    1.21
   9   1   4   29.71    1.44
   9   1   4   31.26    1.12
   9   1   4   31.29    0.99
 -10  -1  -4    0.66    0.51
 -10  -1  -4    0.27    0.37
 -10  -1  -4    0.44    0.31
  10   1   4    1.46    0.42
  10   1   4    0.82    0.54
  10   1   4    0.55    0.33
  10   1   4    0.20    0.54
 -11  -1  -4    1.47    0.40
 -11  -1  -4    1.50    0.48
 -11  -1  -4    0.95    0.67
  11   1   4    2.32    0.54
  11   1   4    2.74    0.44
  11   1   4    2.02    0.70
  11   1   4    1.15    0.77
   9  -2  -4    1.33    0.55
   9  -2  -4    1.57    0.47
   9  -2  -4    1.37    0.68
  -9   2   4    1.28    0.67
  -9   2   4    0.33    0.51
   8  -2  -4    0.99    0.39
   8  -2  -4    1.02    0.53
  -8   2   4    0.53    0.55
  -8   2   4    0.10    0.39
   7  -2  -4   -0.13    0.36
   7  -2  -4    0.00    0.29
   7  -2  -4   -0.02    0.32
  -7   2   4   -0.32    0.31
  -7   2   4   -0.08    0.35
   6  -2  -4   53.69    1.60
   6  -2  -4   54.91    1.44
   6  -2  -4   53.53    1.49
  -6   2   4   50.84    1.48
  -6   2   4   50.51    1.83
   5  -2  -4    5.93    0.51
   5  -2  -4    5.73    0.48
   5  -2  -4    5.91    0.57
  -5   2   4    5.83    0.53
  -5   2   4    5.78    0.65
   4  -2  -4   11.05    0.55
   4  -2  -4   10.22    0.64
   4  -2  -4   10.33    0.52
  -4   2   4   10.14    0.58
  -4   2   4    9.11    0.66
   3  -2  -4    0.05    0.14
   3  -2  -4   -0.01    0.16
  -3   2   4   -0.24    0.15
   2  -2  -4  110.10    1.90
   2  -2  -4  110.88    1.94
   2  -2  -4  106.59    2.15
   2  -2  -4  111.70    2.01
  -2   2   4  108.61    1.87
  -2   2   4  110.02    1.93
  -2   2   4  109.40    2.11
  -2   2   4  110.65    2.25
   1  -2  -4  163.60    2.79
   1  -2  -4  169.46    3.11
   1  -2  -4  161.00    2.81
   1  -2  -4  162.67    2.98
   1  -2  -4  164.08    2.76
  -1   2   4  162.70    2.75
  -1   2   4  161.85    2.94
  -1   2   4  158.38    2.81
  -1   2   4  165.02    3.07
  -1   2   4  158.50    2.76
   0  -2  -4   30.01    0.80
   0  -2  -4   29.87    0.71
   0  -2  -4   31.22    0.74
   0   2   4   28.30    0.74
   0   2   4   31.66    0.87
   0   2   4   30.81    0.70
   0   2   4   29.30    0.78
   0   2   4   28.75    0.63
  -1  -2  -4  191.76    3.36
  -1  -2  -4  188.88    3.34
  -1  -2  -4  191.29    3.42
   1   2   4  194.38    3.34
   1   2   4  196.64    3.38
   1   2   4  191.01    3.40
  -2  -2  -4    4.52    0.31
  -2  -2  -4    4.01    0.28
  -2  -2  -4    4.66    0.30
   2   2   4    4.62    0.30
   2   2   4    4.74    0.27
   2   2   4    3.82    0.28
  -3  -2  -4  288.29    4.95
  -3  -2  -4  286.41    4.92
  -3  -2  -4  285.73    4.95
   3   2   4  286.23    4.94
   3   2   4  276.84    4.89
   3   2   4  295.82    4.97
  -4  -2  -4  642.00   10.68
  -4  -2  -4  658.28   10.74
   4   2   4  652.98   10.68
   4   2   4  648.78   10.74
   4   2   4  647.34   10.71
  -5  -2  -4    2.12    0.23
  -5  -2  -4    1.81    0.26
  -5  -2  -4    1.75    0.26
   5   2   4    2.01    0.26
   5   2   4    1.86    0.28
   5   2   4    1.84    0.28
  -6  -2  -4   28.84    0.87
  -6  -2  -4   30.05    0.95
  -6  -2  -4   31.08    0.69
   6   2   4   30.73    0.89
   6   2   4   30.45    0.97
   6   2   4   30.02    0.95
  -7  -2  -4    2.86    0.54
  -7  -2  -4    3.17    0.37
  -7  -2  -4    3.09    0.41
   7   2   4    3.73    0.48
   7   2   4    3.65    0.39
   7   2   4    3.99    0.47
  -8  -2  -4   39.57    1.65
   8   2   4   42.22    1.28
   8   2   4   43.68    1.29
  -9  -2  -4    2.62    0.38
  -9  -2  -4    3.03    0.44
  -9  -2  -4    3.89    0.78
   9   2   4    2.69    0.47
   9   2   4    2.59    0.38
   9   2   4    2.53    0.47
 -10  -2  -4   -0.10    0.29
 -10  -2  -4   -0.86    0.34
 -10  -2  -4   -0.78    0.50
  10   2   4    0.03    0.38
  10   2   4   -0.17    0.59
  10   2   4    0.10    0.31
 -11  -2  -4    9.97    0.89
 -11  -2  -4    8.90    0.70
 -11  -2  -4    5.76    0.92
  11   2   4    7.94    0.75
  11   2   4    7.56    0.91
  11   2   4    9.83    1.07
  11   2   4    7.93    1.15
   9  -3  -4    9.90    1.11
   9  -3  -4    9.83    0.97
   9  -3  -4    9.52    1.23
  -9   3   4    9.59    1.17
  -9   3   4    8.92    0.89
   8  -3  -4    0.69    0.40
   8  -3  -4    0.40    0.45
   8  -3  -4    0.26    0.54
  -8   3   4    1.04    0.44
  -8   3   4    0.09    0.50
   7  -3  -4    1.02    0.48
   7  -3  -4    0.35    0.33
   7  -3  -4    0.82    0.70
  -7   3   4    0.89    0.40
  -7   3   4    1.26    0.55
   6  -3  -4   14.37    0.77
   6  -3  -4   14.07    0.85
   6  -3  -4   14.06    0.82
  -6   3   4   14.49    0.78
  -6   3   4   14.01    1.02
   5  -3  -4    0.18    0.21
   5  -3  -4    0.05    0.22
   5  -3  -4   -0.06    0.24
  -5   3   4    0.33    0.28
  -5   3   4    0.13    0.33
   4  -3  -4    2.39    0.34
   4  -3  -4    2.42    0.34
  -4   3   4    2.15    0.35
   3  -3  -4   13.39    0.35
   3  -3  -4   13.87    0.60
   3  -3  -4   13.16    0.54
   3  -3  -4   14.30    0.40
  -3   3   4   13.27    0.34
  -3   3   4   13.66    0.54
  -3   3   4   14.22    0.38
  -3   3   4   12.98    0.61
   2  -3  -4   98.83    1.91
   2  -3  -4   99.81    2.04
   2  -3  -4  101.02    1.81
   2  -3  -4   98.12    1.75
  -2   3   4   99.92    1.81
  -2   3   4  100.18    2.10
  -2   3   4   98.62    1.90
  -2   3   4   97.51    1.74
   1  -3  -4   13.37    0.41
   1  -3  -4   12.91    0.52
   1  -3  -4   13.14    0.45
   1  -3  -4   13.17    0.42
  -1   3   4   13.25    0.39
  -1   3   4   12.98    0.44
  -1   3   4   12.38    0.49
  -1   3   4   13.44    0.57
   0  -3  -4    0.32    0.11
   0  -3  -4    0.30    0.13
   0  -3  -4    0.29    0.10
   0   3   4    0.13    0.10
   0   3   4    0.19    0.18
   0   3   4    0.27    0.11
   0   3   4    0.14    0.09
   0   3   4    0.25    0.12
  -1  -3  -4   58.72    1.31
  -1  -3  -4   59.04    1.24
  -1  -3  -4   57.63    1.25
   1   3   4   61.66    1.28
   1   3   4   59.81    1.23
   1   3   4   59.87    1.30
  -2  -3  -4   34.76    0.86
  -2  -3  -4   34.32    0.90
  -2  -3  -4   34.44    0.89
   2   3   4   35.47    0.90
   2   3   4   35.43    0.86
   2   3   4   34.17    0.89
  -3  -3  -4   35.36    0.93
  -3  -3  -4   35.22    0.93
  -3  -3  -4   35.12    0.90
   3   3   4   34.88    0.94
   3   3   4   36.20    0.93
   3   3   4   35.84    0.90
  -4  -3  -4   50.70    1.21
  -4  -3  -4   50.18    1.23
  -4  -3  -4   50.51    1.19
   4   3   4   50.84    1.24
   4   3   4   49.12    1.17
   4   3   4   50.72    1.20
  -5  -3  -4   13.10    0.60
  -5  -3  -4   13.71    0.55
  -5  -3  -4   14.37    0.50
   5   3   4   13.86    0.58
   5   3   4   13.90    0.56
   5   3   4   13.46    0.61
  -6  -3  -4  238.51    4.26
  -6  -3  -4  239.72    4.38
  -6  -3  -4  240.81    4.10
   6   3   4  243.12    4.41
   6   3   4  230.74    4.28
   6   3   4  240.38    4.28
  -7  -3  -4   79.79    1.87
  -7  -3  -4   73.96    1.71
  -7  -3  -4   83.20    1.60
  -7  -3  -4   78.17    2.29
   7   3   4   78.36    1.86
   7   3   4   77.54    1.79
   7   3   4   78.97    1.75
  -8  -3  -4    7.86    0.86
  -8  -3  -4    7.75    0.41
   8   3   4    6.68    0.74
   8   3   4    7.69    0.60
   8   3   4    7.23    0.52
  -9  -3  -4   -0.14    0.40
   9   3   4   -0.17    0.28
   9   3   4    0.22    0.34
   9   3   4    0.44    0.37
 -10  -3  -4    6.53    0.74
 -10  -3  -4    5.88    0.97
 -10  -3  -4    6.18    0.60
  10   3   4    6.14    0.79
  10   3   4    5.14    0.64
  10   3   4    6.96    0.78
 -11  -3  -4    0.55    0.40
 -11  -3  -4    0.53    0.53
 -11  -3  -4    1.25    0.72
  11   3   4    1.17    0.61
  11   3   4    0.68    0.44
  11   3   4    2.22    0.58
  11   3   4   -1.03    0.86
   8  -4  -4    0.97    0.39
   8  -4  -4    1.33    0.63
   8  -4  -4    0.76    0.50
  -8   4   4    1.17    0.43
   7  -4  -4    0.42    0.35
   7  -4  -4    0.45    0.40
   7  -4  -4    0.27    0.48
  -7   4   4    0.39    0.35
   6  -4  -4   10.78    0.81
   6  -4  -4   11.38    0.80
   6  -4  -4   10.00    0.74
  -6   4   4   10.16    0.67
   5  -4  -4    2.34    0.42
   5  -4  -4    2.24    0.37
  -5   4   4    3.45    0.47
   4  -4  -4  111.62    1.97
   4  -4  -4  112.46    2.40
   4  -4  -4  112.70    1.99
   4  -4  -4  113.34    2.39
  -4   4   4  111.88    2.38
  -4   4   4  112.49    2.34
   3  -4  -4    4.39    0.26
   3  -4  -4    4.54    0.39
   3  -4  -4    4.88    0.25
   3  -4  -4    4.57    0.41
  -3   4   4    5.21    0.42
  -3   4   4    4.50    0.24
  -3   4   4    4.67    0.26
  -3   4   4    4.99    0.40
   2  -4  -4    3.77    0.22
   2  -4  -4    3.34    0.35
   2  -4  -4    4.21    0.26
   2  -4  -4    4.16    0.33
  -2   4   4    4.25    0.27
  -2   4   4    4.34    0.38
  -2   4   4    4.38    0.33
  -2   4   4    3.93    0.23
   1  -4  -4   63.87    1.30
   1  -4  -4   63.39    1.39
   1  -4  -4   63.20    1.46
  -1   4   4   64.59    1.27
  -1   4   4   63.10    1.38
  -1   4   4   62.95    1.41
  -1   4   4   65.08    1.50
   0  -4  -4    2.26    0.21
   0  -4  -4    1.82    0.22
   0  -4  -4    1.83    0.24
   0   4   4    2.08    0.23
   0   4   4    1.73    0.24
   0   4   4    1.98    0.20
   0   4   4    1.97    0.24
  -1  -4  -4    0.10    0.11
  -1  -4  -4    0.29    0.15
  -1  -4  -4    0.25    0.11
   1   4   4    0.18    0.11
   1   4   4    0.14    0.13
   1   4   4    0.08    0.12
   1   4   4    0.33    0.13
  -2  -4  -4  317.56    5.34
  -2  -4  -4  308.05    5.40
  -2  -4  -4  315.64    5.37
   2   4   4  315.57    5.34
   2   4   4  312.74    5.40
   2   4   4  316.10    5.38
  -3  -4  -4  106.06    2.08
  -3  -4  -4  105.93    2.13
  -3  -4  -4  107.37    2.11
   3   4   4  108.55    2.15
   3   4   4  105.52    2.09
   3   4   4  107.84    2.09
  -4  -4  -4    4.82    0.38
  -4  -4  -4    4.99    0.41
  -4  -4  -4    4.62    0.36
  -4  -4  -4    4.81    0.35
   4   4   4    4.79    0.40
   4   4   4    4.82    0.34
   4   4   4    4.74    0.35
  -5  -4  -4   13.81    0.62
  -5  -4  -4   13.47    0.55
  -5  -4  -4   12.66    0.55
   5   4   4   13.08    0.55
   5   4   4   13.10    0.56
   5   4   4   12.83    0.62
  -6  -4  -4   55.84    1.27
  -6  -4  -4   52.98    1.31
  -6  -4  -4   55.03    1.42
   6   4   4   54.20    1.43
   6   4   4   52.37    1.30
   6   4   4   52.57    1.32
  -7  -4  -4   20.30    0.71
  -7  -4  -4   19.28    0.84
   7   4   4   19.32    0.75
   7   4   4   19.19    0.74
  -8  -4  -4   48.00    1.20
  -8  -4  -4   43.95    1.76
   8   4   4   45.35    1.25
   8   4   4   47.30    1.27
   8   4   4   44.37    1.38
  -9  -4  -4    6.93    0.94
  -9  -4  -4    6.36    0.53
  -9  -4  -4    6.96    0.60
  -9  -4  -4    5.88    0.72
   9   4   4    6.04    0.73
   9   4   4    6.38    0.63
   9   4   4    6.09    0.61
 -10  -4  -4    1.65    0.40
 -10  -4  -4    1.36    0.61
  10   4   4    1.45    0.42
  10   4   4    1.57    0.50
  10   4   4    1.43    0.40
   8  -5  -4   -0.03    0.59
   8  -5  -4   -0.40    0.42
   8  -5  -4    0.29    0.50
  -8   5   4   -0.16    0.37
   7  -5  -4    0.22    0.40
   7  -5  -4    0.40    0.48
   7  -5  -4    0.64    0.37
  -7   5   4    0.27    0.31
   6  -5  -4    2.94    0.47
   6  -5  -4    3.69    0.57
  -6   5   4    3.84    0.52
   5  -5  -4   10.08    0.69
   5  -5  -4    9.88    0.72
   5  -5  -4   10.09    0.38
   5  -5  -4    9.73    0.38
  -5   5   4    9.81    0.61
   4  -5  -4    0.04    0.14
   4  -5  -4   -0.02    0.24
   4  -5  -4    0.17    0.14
   4  -5  -4   -0.03    0.20
  -4   5   4   -0.17    0.22
  -4   5   4   -0.09    0.14
  -4   5   4    0.23    0.26
  -4   5   4   -0.10    0.14
   3  -5  -4    5.64    0.33
   3  -5  -4    5.52    0.47
   3  -5  -4    5.94    0.32
   3  -5  -4    6.26    0.48
  -3   5   4    5.42    0.46
  -3   5   4    6.28    0.34
  -3   5   4    6.11    0.32
  -3   5   4    5.91    0.47
   2  -5  -4   71.14    1.63
   2  -5  -4   69.75    1.65
   2  -5  -4   71.04    1.41
   2  -5  -4   69.90    1.43
  -2   5   4   70.19    1.64
  -2   5   4   69.99    1.41
  -2   5   4   69.95    1.62
  -2   5   4   70.36    1.44
   1  -5  -4    9.73    0.51
   1  -5  -4    9.56    0.52
   1  -5  -4    9.86    0.40
   1  -5  -4   10.10    0.43
  -1   5   4   10.05    0.40
  -1   5   4   10.44    0.51
  -1   5   4   10.09    0.53
  -1   5   4   10.21    0.44
   0  -5  -4   11.73    0.55
   0  -5  -4   12.01    0.45
   0  -5  -4   12.49    0.48
   0   5   4   11.93    0.54
   0   5   4   12.32    0.52
   0   5   4   12.01    0.48
   0   5   4   12.02    0.45
  -1  -5  -4    1.41    0.23
  -1  -5  -4    1.15    0.24
  -1  -5  -4    1.35    0.21
   1   5   4    1.02    0.19
   1   5   4    1.51    0.26
   1   5   4    1.61    0.22
   1   5   4    1.26    0.22
  -2  -5  -4   40.62    1.00
  -2  -5  -4   39.85    1.05
  -2  -5  -4   39.85    1.03
   2   5   4   40.46    1.00
   2   5   4   40.46    1.05
   2   5   4   41.52    1.03
  -3  -5  -4    0.02    0.16
  -3  -5  -4    0.27    0.15
  -3  -5  -4    0.04    0.12
   3   5   4    0.36    0.15
   3   5   4   -0.07    0.13
   3   5   4    0.13    0.16
  -4  -5  -4   18.52    0.71
  -4  -5  -4   18.22    0.66
  -4  -5  -4   19.18    0.74
  -4  -5  -4   18.13    0.65
   4   5   4   18.43    0.72
   4   5   4   18.86    0.64
   4   5   4   17.69    0.65
  -5  -5  -4    0.14    0.19
  -5  -5  -4    0.25    0.18
  -5  -5  -4    0.18    0.22
  -5  -5  -4    0.29    0.18
   5   5   4    0.63    0.25
   5   5   4    0.45    0.19
   5   5   4    0.52    0.21
  -6  -5  -4   26.20    0.95
  -6  -5  -4   27.08    0.88
  -6  -5  -4   25.96    0.87
   6   5   4   27.46    0.83
   6   5   4   26.70    0.89
   6   5   4   27.66    1.00
  -7  -5  -4    5.25    0.56
  -7  -5  -4    5.11    0.48
   7   5   4    4.10    0.44
   7   5   4    4.84    0.48
   7   5   4    5.28    0.58
  -8  -5  -4    7.95    0.61
  -8  -5  -4    9.04    0.75
  -8  -5  -4    7.41    0.87
   8   5   4    8.37    0.56
   8   5   4    9.69    0.74
   8   5   4    7.80    0.60
  -9  -5  -4    2.47    0.36
  -9  -5  -4    2.26    0.61
  -9  -5  -4    2.57    0.41
   9   5   4    2.97    0.54
   9   5   4    2.76    0.41
   9   5   4    2.86    0.40
 -10  -5  -4    0.82    0.42
 -10  -5  -4    0.99    0.58
 -10  -5  -4    1.91    0.58
 -10  -5  -4    1.20    0.37
  10   5   4    1.84    0.44
  10   5   4    2.80    0.61
  10   5   4    2.24    0.43
   8  -6  -4    0.45    0.67
   8  -6  -4   -0.36    0.59
  -8   6   4   -0.85    0.37
   7  -6  -4   -0.48    0.53
   7  -6  -4    1.38    0.52
  -7   6   4    0.36    0.35
   6  -6  -4    0.14    0.37
   6  -6  -4    0.72    0.51
   6  -6  -4    0.22    0.19
   6  -6  -4    0.16    0.17
  -6   6   4    0.33    0.31
   5  -6  -4    2.09    0.25
   5  -6  -4    1.63    0.38
   5  -6  -4    1.94    0.45
   5  -6  -4    1.61    0.24
  -5   6   4    1.71    0.36
  -5   6   4    1.39    0.41
  -5   6   4    1.52    0.30
  -5   6   4    2.24    0.25
   4  -6  -4    9.12    0.44
   4  -6  -4    9.75    0.45
   4  -6  -4   10.12    0.67
   4  -6  -4    9.87    0.69
  -4   6   4    9.62    0.44
  -4   6   4    9.99    0.67
  -4   6   4    8.99    0.60
  -4   6   4    9.85    0.45
   3  -6  -4    1.53    0.34
   3  -6  -4    0.89    0.25
   3  -6  -4    1.28    0.23
   3  -6  -4    1.49    0.21
  -3   6   4    1.95    0.25
  -3   6   4    1.62    0.23
  -3   6   4    1.51    0.35
  -3   6   4    2.11    0.37
   2  -6  -4  126.35    2.60
   2  -6  -4  121.97    2.56
   2  -6  -4  122.13    2.32
  -2   6   4  119.57    2.54
  -2   6   4  121.82    2.51
  -2   6   4  117.88    2.29
   1  -6  -4    0.90    0.27
   1  -6  -4    0.86    0.24
   1  -6  -4    0.92    0.18
   1  -6  -4    0.97    0.20
  -1   6   4    1.27    0.26
  -1   6   4    1.12    0.21
  -1   6   4    0.99    0.19
  -1   6   4    0.68    0.24
   0  -6  -4   44.74    1.20
   0  -6  -4   42.52    1.05
   0  -6  -4   44.13    1.09
   0   6   4   44.22    1.22
   0   6   4   44.81    1.07
   0   6   4   44.10    1.10
  -1  -6  -4    0.43    0.16
  -1  -6  -4    0.45    0.16
  -1  -6  -4    0.62    0.21
   1   6   4    0.42    0.18
   1   6   4    0.26    0.14
   1   6   4    0.30    0.14
   1   6   4    0.22    0.16
  -2  -6  -4    4.61    0.40
  -2  -6  -4    5.08    0.40
  -2  -6  -4    4.85    0.36
   2   6   4    4.70    0.38
   2   6   4    4.59    0.44
   2   6   4    4.96    0.37
   2   6   4    4.78    0.35
  -3  -6  -4    0.25    0.19
  -3  -6  -4    0.07    0.16
  -3  -6  -4    0.12    0.18
  -3  -6  -4    0.26    0.21
   3   6   4    0.18    0.16
   3   6   4    0.03    0.15
   3   6   4    0.31    0.19
  -4  -6  -4   34.50    1.05
  -4  -6  -4   34.50    0.99
  -4  -6  -4   35.08    1.08
  -4  -6  -4   34.25    0.98
   4   6   4   33.96    0.99
   4   6   4   35.57    0.94
   4   6   4   34.80    1.07
  -5  -6  -4    2.87    0.37
  -5  -6  -4    2.76    0.41
  -5  -6  -4    1.90    0.30
  -5  -6  -4    2.88    0.38
   5   6   4    2.22    0.29
   5   6   4    2.29    0.33
   5   6   4    2.19    0.38
  -6  -6  -4   33.86    1.08
  -6  -6  -4   32.41    1.12
  -6  -6  -4   33.75    1.07
   6   6   4   34.79    1.17
   6   6   4   33.67    0.93
   6   6   4   34.39    1.06
  -7  -6  -4    0.18    0.23
  -7  -6  -4    0.14    0.26
  -7  -6  -4    0.35    0.28
   7   6   4   -0.42    0.23
   7   6   4    0.25    0.23
   7   6   4   -0.12    0.32
  -8  -6  -4   -0.48    0.36
  -8  -6  -4    0.25    0.28
  -8  -6  -4   -0.24    0.32
   8   6   4   -0.11    0.31
   8   6   4    0.04    0.25
   8   6   4   -0.19    0.37
  -9  -6  -4    3.39    0.50
  -9  -6  -4    2.93    0.78
  -9  -6  -4    3.09    0.46
   9   6   4    2.93    0.56
   9   6   4    3.83    0.40
   9   6   4    3.37    0.49
 -10  -6  -4    2.21    0.47
 -10  -6  -4    3.63    0.53
 -10  -6  -4    1.76    0.66
 -10  -6  -4    1.60    0.71
  10   6   4    2.46    0.65
  10   6   4    2.63    0.57
  10   6   4    2.78    0.36
   8  -7  -4   -0.94    0.51
   8  -7  -4    0.18    0.64
   8  -7  -4    2.09    0.79
  -8   7   4   -0.39    0.40
   7  -7  -4    0.39    0.49
   7  -7  -4    1.53    0.61
  -7   7   4   -0.14    0.35
   6  -7  -4   10.80    0.88
   6  -7  -4    8.85    0.48
   6  -7  -4    9.13    0.53
   6  -7  -4    8.83    0.93
  -6   7   4    9.06    0.64
   5  -7  -4    8.11    0.75
   5  -7  -4    9.74    0.82
   5  -7  -4    7.56    0.47
   5  -7  -4    7.72    0.47
  -5   7   4    7.99    0.60
  -5   7   4    8.26    0.78
  -5   7   4    8.03    0.46
   4  -7  -4    2.08    0.30
   4  -7  -4    2.71    0.49
   4  -7  -4    2.29    0.31
   4  -7  -4    1.96    0.37
  -4   7   4    2.16    0.31
  -4   7   4    2.48    0.40
  -4   7   4    2.25    0.45
  -4   7   4    2.55    0.31
   3  -7  -4    2.81    0.46
   3  -7  -4    2.83    0.32
   3  -7  -4    2.89    0.34
   3  -7  -4    3.24    0.48
  -3   7   4    2.61    0.31
  -3   7   4    2.76    0.34
  -3   7   4    3.54    0.46
  -3   7   4    2.81    0.42
   2  -7  -4    0.00    0.25
   2  -7  -4    0.29    0.19
   2  -7  -4    0.32    0.19
   2  -7  -4    0.10    0.24
  -2   7   4    0.23    0.16
  -2   7   4    0.20    0.25
  -2   7   4    0.15    0.19
  -2   7   4    0.11    0.24
   1  -7  -4   40.11    1.22
   1  -7  -4   41.15    1.06
   1  -7  -4   43.20    1.11
   1  -7  -4   42.39    1.29
  -1   7   4   41.82    1.09
  -1   7   4   41.52    1.20
  -1   7   4   41.54    1.27
  -1   7   4   42.40    1.09
   0  -7  -4   40.18    1.07
   0  -7  -4   42.23    1.10
   0  -7  -4   41.71    1.20
   0   7   4   38.74    1.23
   0   7   4   39.49    1.06
   0   7   4   42.88    1.11
  -1  -7  -4    3.58    0.41
  -1  -7  -4    3.77    0.38
  -1  -7  -4    3.58    0.36
   1   7   4    4.32    0.39
   1   7   4    3.90    0.35
   1   7   4    3.61    0.44
  -2  -7  -4    0.09    0.18
  -2  -7  -4    0.40    0.26
  -2  -7  -4   -0.01    0.18
  -2  -7  -4    0.06    0.20
   2   7   4   -0.28    0.21
   2   7   4   -0.09    0.17
   2   7   4    0.04    0.19
   2   7   4    0.02    0.18
  -3  -7  -4    1.97    0.32
  -3  -7  -4    2.53    0.34
  -3  -7  -4    2.16    0.33
  -3  -7  -4    2.61    0.36
   3   7   4    1.91    0.35
   3   7   4    2.50    0.35
   3   7   4    2.19    0.29
   3   7   4    2.07    0.29
  -4  -7  -4   25.26    0.87
  -4  -7  -4   25.21    0.86
  -4  -7  -4   23.80    0.90
  -4  -7  -4   26.97    1.00
   4   7   4   25.23    0.93
   4   7   4   24.73    0.87
   4   7   4   24.43    0.77
  -5  -7  -4   38.78    1.22
  -5  -7  -4   38.85    1.24
  -5  -7  -4   38.89    1.08
  -5  -7  -4   37.38    1.13
   5   7   4   37.07    0.99
   5   7   4   39.89    1.17
   5   7   4   38.74    1.25
  -6  -7  -4   -0.17    0.23
  -6  -7  -4   -0.03    0.27
  -6  -7  -4    0.03    0.23
   6   7   4    0.21    0.34
   6   7   4    0.11    0.27
   6   7   4   -0.19    0.19
  -7  -7  -4    0.29    0.31
  -7  -7  -4   -0.36    0.33
  -7  -7  -4    0.19    0.28
   7   7   4    0.44    0.32
   7   7   4    0.09    0.36
   7   7   4    0.30    0.22
  -8  -7  -4    0.64    0.36
  -8  -7  -4    0.91    0.38
  -8  -7  -4    0.81    0.45
   8   7   4    0.78    0.37
   8   7   4    1.29    0.49
   8   7   4    0.77    0.24
  -9  -7  -4   -0.14    0.40
  -9  -7  -4    0.29    0.57
  -9  -7  -4    0.52    0.44
  -9  -7  -4   -0.63    0.54
   9   7   4    0.24    0.43
   9   7   4   -0.28    0.52
   9   7   4    0.00    0.23
   7  -8  -4    1.61    0.70
   7  -8  -4    1.89    0.33
   7  -8  -4    1.88    0.56
   7  -8  -4    2.33    0.38
  -7   8   4    2.43    0.46
   6  -8  -4    3.59    0.41
   6  -8  -4    4.15    0.68
   6  -8  -4    3.40    0.71
   6  -8  -4    2.85    0.35
  -6   8   4    2.31    0.67
  -6   8   4    2.89    0.39
  -6   8   4    2.87    0.36
  -6   8   4    2.69    0.46
   5  -8  -4   12.89    0.64
   5  -8  -4   14.57    1.01
   5  -8  -4   14.41    0.66
   5  -8  -4   13.78    0.94
  -5   8   4   13.81    0.64
  -5   8   4   14.17    0.71
  -5   8   4   13.43    0.72
   4  -8  -4   20.45    0.76
   4  -8  -4   19.08    0.73
   4  -8  -4   18.46    0.98
   4  -8  -4   18.71    1.07
  -4   8   4   19.90    0.82
  -4   8   4   19.90    0.73
   3  -8  -4   20.24    1.02
   3  -8  -4   19.61    0.75
   3  -8  -4   19.27    0.93
  -3   8   4   19.35    0.99
  -3   8   4   20.00    0.82
   2  -8  -4   19.63    0.92
   2  -8  -4   19.28    0.96
   2  -8  -4   18.93    0.74
   2  -8  -4   19.63    0.78
  -2   8   4   19.18    0.74
  -2   8   4   20.10    0.95
  -2   8   4   18.86    0.82
   1  -8  -4   94.59    2.29
   1  -8  -4   93.44    2.18
   1  -8  -4   92.08    2.00
   1  -8  -4   93.22    2.01
  -1   8   4   93.68    2.28
  -1   8   4   94.20    2.02
  -1   8   4   93.28    2.02
  -1   8   4   93.33    2.11
   0  -8  -4   63.93    1.64
   0  -8  -4   63.05    1.53
   0  -8  -4   62.34    1.50
   0   8   4   64.36    1.53
   0   8   4   60.10    1.72
   0   8   4   62.90    1.53
  -1  -8  -4    1.85    0.38
  -1  -8  -4    1.57    0.27
  -1  -8  -4    2.15    0.34
  -1  -8  -4    2.02    0.36
   1   8   4    1.51    0.38
   1   8   4    2.23    0.35
   1   8   4    2.24    0.34
  -2  -8  -4    1.20    0.29
  -2  -8  -4    1.48    0.30
  -2  -8  -4    1.15    0.33
  -2  -8  -4    1.64    0.34
   2   8   4    1.32    0.33
   2   8   4    0.75    0.24
   2   8   4    1.43    0.39
  -3  -8  -4   -0.03    0.22
  -3  -8  -4    0.07    0.25
  -3  -8  -4    0.17    0.25
  -3  -8  -4    0.19    0.26
   3   8   4   -0.08    0.19
   3   8   4   -0.02    0.28
   3   8   4    0.13    0.25
  -4  -8  -4    1.85    0.32
  -4  -8  -4    1.78    0.34
  -4  -8  -4    1.45    0.33
   4   8   4    1.71    0.34
   4   8   4    1.85    0.28
   4   8   4    1.64    0.34
  -5  -8  -4    0.13    0.29
  -5  -8  -4    0.06    0.28
  -5  -8  -4    0.16    0.26
   5   8   4   -0.16    0.31
   5   8   4   -0.10    0.18
   5   8   4   -0.07    0.24
  -6  -8  -4    0.75    0.39
  -6  -8  -4    0.68    0.33
  -6  -8  -4    0.45    0.31
   6   8   4    0.92    0.24
   6   8   4    0.57    0.29
   6   8   4    0.40    0.37
  -7  -8  -4    0.87    0.39
  -7  -8  -4    1.51    0.45
  -7  -8  -4    1.39    0.45
   7   8   4    0.97    0.23
   7   8   4    1.13    0.48
   7   8   4    2.33    0.43
  -8  -8  -4    0.66    0.43
  -8  -8  -4    0.89    0.43
  -8  -8  -4    0.52    0.50
   8   8   4    0.83    0.42
   8   8   4    1.32    0.58
  -9  -8  -4   -0.28    0.54
  -9  -8  -4   -0.12    0.48
  -9  -8  -4   -0.71    0.72
  -9  -8  -4    0.27    0.56
   9   8   4    0.50    0.61
   9   8   4   -0.35    0.48
   7  -9  -4   -0.89    0.55
   7  -9  -4    0.72    0.37
   7  -9  -4    0.14    0.68
   7  -9  -4    0.67    0.43
   7  -9  -4    0.58    0.77
  -7   9   4    0.21    0.41
  -7   9   4   -1.04    0.40
   6  -9  -4    6.67    0.64
   6  -9  -4    5.75    0.59
   6  -9  -4    6.46    0.93
   6  -9  -4    6.15    0.83
  -6   9   4    6.95    0.90
  -6   9   4    5.59    0.70
  -6   9   4    5.81    0.64
  -6   9   4    5.94    0.60
   5  -9  -4    0.55    0.43
   5  -9  -4    0.47    0.33
   5  -9  -4    0.49    0.53
   5  -9  -4    0.40    0.30
  -5   9   4    0.45    0.35
  -5   9   4    0.05    0.53
  -5   9   4    0.51    0.31
  -5   9   4    0.60    0.39
   4  -9  -4    0.68    0.48
   4  -9  -4    0.01    0.41
   4  -9  -4    1.17    0.30
   4  -9  -4    0.39    0.30
  -4   9   4    0.27    0.26
  -4   9   4    0.68    0.37
   3  -9  -4    2.11    0.52
   3  -9  -4    1.48    0.32
   3  -9  -4    1.10    0.41
   3  -9  -4    1.39    0.32
  -3   9   4    1.71    0.49
  -3   9   4    1.58    0.38
   2  -9  -4   14.00    0.94
   2  -9  -4   14.51    0.71
   2  -9  -4   13.97    0.83
   2  -9  -4   14.19    0.72
  -2   9   4   14.87    0.71
  -2   9   4   14.07    0.74
   1  -9  -4  107.49    2.65
   1  -9  -4  107.87    2.34
   1  -9  -4  105.01    2.60
  -1   9   4  111.66    2.35
  -1   9   4  108.14    2.63
  -1   9   4  110.26    2.36
   0  -9  -4   39.64    1.53
   0  -9  -4   42.00    1.34
   0  -9  -4   42.03    1.23
   0  -9  -4   42.76    1.25
   0   9   4   41.98    1.23
   0   9   4   43.84    1.47
   0   9   4   42.57    1.25
  -1  -9  -4    0.23    0.26
  -1  -9  -4    0.53    0.29
  -1  -9  -4    0.66    0.33
   1   9   4   -0.04    0.30
   1   9   4    0.21    0.26
   1   9   4    0.64    0.30
  -2  -9  -4    0.52    0.32
  -2  -9  -4    0.73    0.32
   2   9   4    0.33    0.29
   2   9   4    0.81    0.29
   2   9   4    0.54    0.55
  -3  -9  -4   19.88    0.86
  -3  -9  -4   18.75    0.84
  -3  -9  -4   18.83    0.99
  -3  -9  -4   19.98    0.90
   3   9   4   20.00    0.86
   3   9   4   19.52    1.06
   3   9   4   19.79    0.90
  -4  -9  -4    3.26    0.46
  -4  -9  -4    4.47    0.70
  -4  -9  -4    4.72    0.58
  -4  -9  -4    4.61    0.56
   4   9   4    5.02    0.60
   4   9   4    4.22    0.52
  -5  -9  -4    0.93    0.33
  -5  -9  -4    2.12    0.44
  -5  -9  -4    1.30    0.35
  -5  -9  -4    1.03    0.41
   5   9   4    2.03    0.40
   5   9   4    0.82    0.40
  -6  -9  -4    4.10    0.61
  -6  -9  -4    3.20    0.41
  -6  -9  -4    3.31    0.47
   6   9   4    3.38    0.57
   6   9   4    3.11    0.51
  -7  -9  -4    0.10    0.44
  -7  -9  -4    0.02    0.40
   7   9   4    0.53    0.50
   7   9   4   -0.81    0.39
  -8  -9  -4    0.48    0.48
  -8  -9  -4    0.51    0.60
  -8  -9  -4   -0.56    0.48
   8   9   4   -0.60    0.50
   8   9   4   -0.18    0.56
   6 -10  -4   17.64    0.93
   6 -10  -4   16.77    1.48
   6 -10  -4   18.88    0.97
   6 -10  -4   14.40    1.34
  -6  10   4   17.05    0.86
  -6  10   4   15.10    1.43
  -6  10   4   18.97    0.92
  -6  10   4   17.64    1.01
   5 -10  -4    2.96    0.79
   5 -10  -4    3.72    0.70
   5 -10  -4    3.81    0.48
   5 -10  -4    2.61    0.96
   5 -10  -4    4.15    0.54
  -5  10   4    4.42    0.52
  -5  10   4    5.14    0.63
  -5  10   4    4.04    0.82
  -5  10   4    4.53    0.58
   4 -10  -4   -0.58    0.42
   4 -10  -4   -0.57    0.30
   4 -10  -4    0.18    0.44
   4 -10  -4    0.91    0.57
  -4  10   4    1.12    0.57
  -4  10   4    0.49    0.37
  -4  10   4    0.10    0.31
  -4  10   4    0.31    0.39
   3 -10  -4   24.80    1.16
   3 -10  -4   21.30    0.94
   3 -10  -4   22.77    0.95
   3 -10  -4   22.78    1.28
   3 -10  -4   23.03    1.24
  -3  10   4   24.13    0.96
  -3  10   4   21.60    0.97
  -3  10   4   22.99    1.46
  -3  10   4   22.75    0.93
   2 -10  -4    1.73    0.39
   2 -10  -4    0.70    0.40
   2 -10  -4    0.68    0.51
   2 -10  -4    0.64    0.38
   2 -10  -4    1.36    0.36
  -2  10   4    0.68    0.36
  -2  10   4    1.26    0.34
  -2  10   4    1.18    0.38
   1 -10  -4   27.83    1.18
   1 -10  -4   28.98    1.30
   1 -10  -4   28.77    1.07
   1 -10  -4   30.42    1.10
  -1  10   4   29.90    1.10
  -1  10   4   27.71    1.04
   0 -10  -4    1.33    0.36
   0 -10  -4    1.06    0.33
   0 -10  -4    0.14    0.35
   0 -10  -4    0.62    0.38
   0  10   4    0.07    0.38
   0  10   4    1.01    0.32
   0  10   4    1.00    0.33
  -1 -10  -4    9.54    0.73
  -1 -10  -4    8.55    0.72
  -1 -10  -4    9.44    0.70
   1  10   4    8.38    0.68
  -2 -10  -4    8.11    0.70
  -2 -10  -4    6.36    0.67
  -2 -10  -4    7.67    0.71
   2  10   4    8.63    0.69
   2  10   4    6.39    0.66
  -3 -10  -4    3.49    0.50
  -3 -10  -4    3.24    0.50
  -3 -10  -4    3.78    0.50
   3  10   4    3.36    0.52
   3  10   4    3.99    0.55
  -4 -10  -4    2.92    0.48
  -4 -10  -4    3.30    0.50
  -4 -10  -4    2.78    0.54
  -4 -10  -4    3.68    0.53
   4  10   4    3.81    0.58
   4  10   4    3.06    0.66
   4  10   4    2.96    0.47
  -5 -10  -4    1.28    0.42
  -5 -10  -4    0.38    0.42
  -5 -10  -4    0.37    0.40
  -5 -10  -4    1.06    0.39
   5  10   4    0.75    0.46
   5  10   4    1.51    0.61
   5  10   4    0.11    0.39
  -6 -10  -4   -0.76    0.59
  -6 -10  -4    0.15    0.44
  -6 -10  -4    0.14    0.37
  -6 -10  -4    0.77    0.48
   6  10   4    0.07    0.63
   6  10   4   -0.41    0.42
   6  10   4    0.18    0.53
  -7 -10  -4    0.53    0.51
  -7 -10  -4    0.55    0.61
  -7 -10  -4    0.26    0.53
   7  10   4    0.80    0.81
   7  10   4    0.65    0.62
   7  10   4    1.07    0.53
  -8 -10  -4    0.53    0.72
  -8 -10  -4    0.41    0.62
  -8 -10  -4    1.07    0.68
   8  10   4    0.92    0.77
   8  10   4    1.07    0.63
   5 -11  -4    4.33    0.60
   5 -11  -4    3.78    0.72
   5 -11  -4    5.17    0.96
   5 -11  -4    4.41    0.61
   5 -11  -4    5.01    0.86
  -5  11   4    6.10    0.98
  -5  11   4    7.70    0.87
   4 -11  -4    3.67    0.74
   4 -11  -4    3.67    0.55
   4 -11  -4    3.56    0.77
   4 -11  -4    3.04    0.65
   4 -11  -4    3.44    0.52
  -4  11   4    3.82    0.54
  -4  11   4    3.00    0.80
  -4  11   4    3.79    0.62
   3 -11  -4   11.61    1.16
   3 -11  -4    7.52    0.77
   3 -11  -4   10.74    0.81
   3 -11  -4   10.82    1.04
   3 -11  -4    9.28    1.06
  -3  11   4   11.70    1.20
  -3  11   4    9.26    0.79
  -3  11   4   11.99    0.88
  -3  11   4   10.24    0.78
   2 -11  -4    9.73    0.81
   2 -11  -4    8.76    0.93
   2 -11  -4   10.17    0.81
   2 -11  -4    8.35    1.04
   2 -11  -4    9.62    1.05
  -2  11   4    6.82    0.77
  -2  11   4    8.89    0.72
  -2  11   4    8.38    0.72
   1 -11  -4    0.73    0.68
   1 -11  -4    0.75    0.44
   1 -11  -4    0.18    0.37
   1 -11  -4    0.66    0.45
  -1  11   4    0.72    0.38
  -1  11   4    0.28    0.43
  -1  11   4   -0.26    0.50
   0 -11  -4    5.62    0.73
   0 -11  -4    5.57    0.70
   0 -11  -4    5.85    0.70
   0  11   4    6.78    0.75
   0  11   4    4.47    0.74
   0  11   4    6.02    0.67
  -1 -11  -4   21.49    1.07
  -1 -11  -4   22.02    1.09
  -1 -11  -4   22.96    1.07
   1  11   4   19.62    1.27
   1  11   4   23.79    1.08
   1  11   4   23.68    1.07
  -2 -11  -4    5.42    0.68
  -2 -11  -4    5.43    0.63
  -2 -11  -4    4.13    0.87
  -2 -11  -4    5.06    0.67
   2  11   4    5.84    0.74
   2  11   4    4.24    0.55
   2  11   4    6.12    1.04
  -3 -11  -4    0.54    0.46
  -3 -11  -4    0.88    0.45
  -3 -11  -4    0.82    0.43
  -3 -11  -4    0.96    0.47
   3  11   4    0.67    0.55
  -4 -11  -4   -0.74    0.43
  -4 -11  -4   -0.03    0.39
  -4 -11  -4    0.49    0.46
  -4 -11  -4   -0.36    0.42
   4  11   4    0.02    0.49
   4  11   4   -0.14    0.43
   4  11   4   -0.79    0.54
  -5 -11  -4    0.28    0.44
  -5 -11  -4   -0.23    0.46
  -5 -11  -4    0.20    0.42
  -5 -11  -4   -0.52    0.43
   5  11   4    0.26    0.46
   5  11   4   -0.17    0.53
   5  11   4    0.26    0.67
  -6 -11  -4    1.22    0.60
  -6 -11  -4    1.72    0.60
  -6 -11  -4    3.51    0.64
  -6 -11  -4    2.24    0.48
   6  11   4    3.05    0.66
   6  11   4    2.66    0.69
   6  11   4    3.51    0.88
  -7 -11  -4    1.00    0.66
  -7 -11  -4    1.50    0.64
  -7 -11  -4    1.30    0.77
   7  11   4    2.51    0.76
   7  11   4    2.69    1.43
   7  11   4    1.45    0.71
   4 -12  -4   12.23    1.53
   4 -12  -4   11.16    1.03
   4 -12  -4    9.91    0.95
   4 -12  -4   10.58    1.31
  -4  12   4   13.66    1.54
   3 -12  -4    0.08    0.49
   3 -12  -4   -1.01    0.48
   3 -12  -4   -0.14    0.62
   3 -12  -4    0.30    0.79
   3 -12  -4    0.20    0.48
  -3  12   4   -0.36    0.72
  -3  12   4   -0.62    0.43
  -3  12   4    0.40    0.51
  -3  12   4    0.56    0.50
   2 -12  -4   15.49    1.21
   2 -12  -4   18.81    1.08
   2 -12  -4   16.81    1.29
   2 -12  -4   18.09    1.08
  -2  12   4   17.51    1.41
  -2  12   4   18.98    1.11
  -2  12   4   16.50    0.98
  -2  12   4   17.23    0.95
   1 -12  -4    2.17    0.58
   1 -12  -4    4.27    0.64
   1 -12  -4    3.53    0.57
   1 -12  -4    3.10    0.65
  -1  12   4    2.68    0.72
  -1  12   4    3.49    0.59
  -1  12   4    4.11    0.62
  -1  12   4    4.48    0.67
   0 -12  -4    0.40    0.46
   0 -12  -4   -0.38    0.47
   0 -12  -4    0.16    0.44
   0 -12  -4    1.45    0.56
   0  12   4    0.27    0.64
   0  12   4   -0.78    0.42
   0  12   4   -0.11    0.43
  -1 -12  -4    0.57    0.46
  -1 -12  -4    0.07    0.54
  -1 -12  -4   -0.21    0.50
  -1 -12  -4   -0.66    0.43
   1  12   4    1.06    0.55
   1  12   4    0.44    0.65
   1  12   4   -0.19    0.44
  -2 -12  -4    1.44    0.58
  -2 -12  -4    1.37    0.51
  -2 -12  -4    0.73    0.53
  -2 -12  -4    0.74    0.51
   2  12   4    0.12    0.49
   2  12   4    0.24    0.66
   2  12   4    1.33    0.53
  -3 -12  -4    0.82    0.55
  -3 -12  -4    1.87    0.55
  -3 -12  -4    1.24    0.51
   3  12   4    2.37    0.76
   3  12   4    1.95    0.60
   3  12   4    0.58    0.54
  -4 -12  -4    0.63    0.51
  -4 -12  -4    0.41    0.64
  -4 -12  -4    2.08    0.59
  -4 -12  -4    1.33    0.60
   4  12   4    2.35    0.79
   4  12   4    2.33    0.65
   4  12   4    3.18    0.71
  -5 -12  -4    0.51    0.60
  -5 -12  -4    0.50    0.61
  -5 -12  -4    0.04    0.53
  -5 -12  -4    0.66    0.60
   5  12   4    0.90    0.83
   5  12   4    0.40    0.67
   5  12   4   -0.50    0.70
  -6 -12  -4   -0.06    0.65
  -6 -12  -4    0.46    0.73
  -6 -12  -4    0.95    0.53
  -6 -12  -4   -0.12    0.66
   6  12   4   -0.24    0.71
   6  12   4   -1.31    0.78
   2 -13  -4    1.57    0.64
   2 -13  -4   -1.07    0.54
   2 -13  -4   -1.10    0.53
   2 -13  -4    0.57    0.68
  -2  13   4    0.77    0.55
  -2  13   4    0.08    0.56
  -2  13   4    0.19    0.85
  -2  13   4   -0.18    0.55
   1 -13  -4    2.32    0.63
   1 -13  -4    0.86    0.60
   1 -13  -4    1.08    0.65
   1 -13  -4    0.98    0.73
  -1  13   4    0.10    0.78
  -1  13   4    0.02    0.52
  -1  13   4    0.48    0.53
  -1  13   4    0.73    0.58
   0 -13  -4    1.17    0.61
   0 -13  -4    2.14    0.62
   0 -13  -4    2.33    0.65
   0 -13  -4    2.18    0.73
   0  13   4    0.11    0.52
   0  13   4    1.94    0.87
   0  13   4    1.47    0.64
  -1 -13  -4    3.67    0.76
  -1 -13  -4    2.23    0.64
  -1 -13  -4    2.84    0.68
  -1 -13  -4    2.17    0.66
   1  13   4    1.96    0.87
   1  13   4    3.53    0.74
   1  13   4    1.56    0.57
  -2 -13  -4    0.21    0.58
  -2 -13  -4    0.48    0.60
  -2 -13  -4    0.88    0.69
  -2 -13  -4    0.81    0.58
   2  13   4    0.02    0.58
   2  13   4    1.11    0.60
   2  13   4   -0.45    0.78
  -3 -13  -4    6.35    0.88
  -3 -13  -4    5.39    0.88
  -3 -13  -4    5.96    0.84
   3  13   4    4.97    1.01
   3  13   4    5.11    0.85
  -4 -13  -4    7.13    0.97
  -4 -13  -4    4.23    0.68
  -4 -13  -4    5.44    0.80
   4  13   4    7.24    0.99
   4  13   4    5.66    0.96
  -1  12  -5    2.81    0.75
  -2  12  -5    1.22    0.72
   2 -12   5   -0.66    0.72
   2  11  -5   -1.19    0.66
   2  11  -5    0.14    0.77
   2  11  -5    0.95    0.59
   2  11  -5   -0.62    0.83
  -2 -11   5   -0.02    0.35
  -2 -11   5    0.97    0.66
  -2 -11   5    0.48    0.44
  -2 -11   5   -0.53    0.71
   1  11  -5    1.05    0.77
   1  11  -5   -0.15    0.60
   1  11  -5   -0.46    0.72
   1  11  -5   -0.23    0.54
  -1 -11   5    1.35    0.62
  -1 -11   5    1.73    0.72
  -1 -11   5    0.48    0.50
  -1 -11   5    0.89    0.69
   0  11  -5    5.39    0.93
   0  11  -5    6.64    0.79
   0  11  -5    4.40    0.76
   0 -11   5    4.73    0.73
   0 -11   5    4.97    0.74
   0 -11   5    6.83    0.98
  -1  11  -5    0.37    0.50
  -1  11  -5    1.50    0.75
  -1  11  -5   -0.68    0.55
  -1  11  -5    0.61    0.72
[truncated: 505,721 more chars]
