# Supplementary material for: Crystal structure of rac-4-[2-(tert-butyl­aza­nium­yl)-1-hy­droxy­eth­yl]-2-(hy­droxy­meth­yl)phenol benzoate
Source: Acta Crystallogr E Crystallogr Commun. 2017 Aug 11;73(Pt 9):1333–5. doi: 10.1107/S2056989017011513 (PMC5588574; doi:10.1107/S2056989017011513)
Supplement: Supplementary file 2 [file e-73-01333-Isup2.hkl]

data_I                                                                          
_shelx_title ' a_a.res in P-1'                                                  
_shelx_refln_list_code          4                                               
_shelx_F_calc_maximum       59.67                                               
_exptl_crystal_F_000       388.00                                               
_reflns_d_resolution_high  0.7688                                               
                                                                                
loop_                                                                           
 _space_group_symop_operation_xyz                                               
 'x, y, z'                                                                      
 '-x, -y, -z'                                                                   
                                                                                
_cell_length_a     8.7525                                                       
_cell_length_b    10.6907                                                       
_cell_length_c    11.2200                                                       
_cell_angle_alpha  79.953                                                       
_cell_angle_beta   69.969                                                       
_cell_angle_gamma  87.796                                                       
                                                                                
_shelx_F_squared_multiplier     1.000                                           
                                                                                
loop_                                                                           
 _refln_index_h                                                                 
 _refln_index_k                                                                 
 _refln_index_l                                                                 
 _refln_F_squared_calc                                                          
 _refln_F_squared_meas                                                          
 _refln_F_squared_sigma                                                         
 _refln_observed_status                                                         
   2   0   0       1451.15       1462.96        24.43 o                         
   3   0   0         35.71         54.69         1.42 o                         
   4   0   0         62.49         66.53         0.65 o                         
   5   0   0         13.55         15.19         0.34 o                         
   6   0   0         75.99         81.99         0.79 o                         
   7   0   0         38.41         38.16         0.71 o                         
   8   0   0         38.60         35.35         1.12 o                         
   9   0   0          1.65          2.72         1.29 o                         
  10   0   0         11.26         12.66         3.18 o                         
 -10   1   0         10.12          9.16         1.27 o                         
  -9   1   0          8.71          8.87         1.95 o                         
  -8   1   0         11.36         10.72         1.03 o                         
  -7   1   0         21.13         20.01         0.54 o                         
  -6   1   0         62.53         64.37         0.87 o                         
  -5   1   0        750.67        791.44         4.84 o                         
  -4   1   0         23.08         32.68         0.43 o                         
  -3   1   0       1241.85       1188.18        13.31 o                         
  -2   1   0       1717.80       1756.19        49.65 o                         
  -1   1   0          1.40          7.42         0.17 o                         
   3   1   0       1226.73       1215.40         8.18 o                         
   4   1   0        490.25        492.31         3.10 o                         
   5   1   0        283.02        301.09         2.08 o                         
   6   1   0         38.63         41.42         0.59 o                         
   7   1   0         38.75         44.18         0.84 o                         
   8   1   0         16.48         16.13         0.88 o                         
   9   1   0          0.73          1.32         0.49 o                         
  10   1   0          2.05          3.56         0.99 o                         
 -10   2   0          1.79          1.20         1.88 o                         
  -9   2   0          0.78         -0.27         1.17 o                         
  -8   2   0         67.63         66.66         4.23 o                         
  -7   2   0          8.12          9.30         0.47 o                         
  -6   2   0         48.91         49.61         0.61 o                         
  -5   2   0        648.70        675.96         4.22 o                         
  -4   2   0         30.85         28.84         0.45 o                         
  -3   2   0        138.48        151.99         1.21 o                         
  -2   2   0        123.83        126.28         1.24 o                         
   0   2   0        150.27        115.82         0.98 o                         
   1   2   0        346.36        315.64         2.17 o                         
   3   2   0        247.54        268.25         1.92 o                         
   4   2   0        820.59        899.02         5.45 o                         
   5   2   0         26.16         31.36         0.49 o                         
   6   2   0          2.43          2.49         0.23 o                         
   7   2   0         38.82         34.23         0.69 o                         
   8   2   0         29.34         28.14         0.82 o                         
   9   2   0         30.74         27.04         0.99 o                         
  10   2   0          0.04          0.98         0.77 o                         
 -10   3   0          0.44          0.34         1.57 o                         
  -9   3   0          9.10         11.48         1.76 o                         
  -8   3   0          8.55          9.39         0.65 o                         
  -7   3   0         19.28         20.86         0.52 o                         
  -6   3   0        180.28        182.39         1.48 o                         
  -5   3   0         25.45         26.56         0.50 o                         
  -4   3   0        336.15        350.90         2.41 o                         
  -3   3   0        128.78        164.26         1.32 o                         
  -2   3   0         46.35         33.41         0.51 o                         
   1   3   0         81.64         77.26         0.84 o                         
   2   3   0        493.32        475.87         2.96 o                         
   3   3   0          9.21         13.70         0.40 o                         
   4   3   0         12.48         11.48         0.61 o                         
   5   3   0         69.07         61.43         0.67 o                         
   6   3   0         10.07         22.77         0.50 o                         
   7   3   0          8.22          9.69         0.43 o                         
   8   3   0          0.36          1.01         0.49 o                         
   9   3   0          0.00          1.64         0.38 o                         
  10   3   0          0.01          1.11         0.72 o                         
 -10   4   0          3.50          3.91         1.65 o                         
  -9   4   0          6.12         10.35         1.77 o                         
  -8   4   0          5.79          6.35         0.92 o                         
  -7   4   0         19.83         22.31         0.56 o                         
  -6   4   0          0.17         -0.11         0.23 o                         
  -5   4   0         37.13         36.29         0.59 o                         
  -4   4   0        110.64        108.92         1.04 o                         
  -3   4   0       1327.52       1371.30         8.81 o                         
  -2   4   0          1.98          3.84         0.33 o                         
  -1   4   0         50.26         52.90         0.67 o                         
   0   4   0         85.72         93.59         0.95 o                         
   1   4   0         75.92         77.20         0.78 o                         
   3   4   0          8.79         13.43         0.48 o                         
   4   4   0        350.76        338.97         2.79 o                         
   5   4   0         83.81         74.39         0.91 o                         
   6   4   0         13.29         10.08         0.48 o                         
   7   4   0         12.94         11.09         0.64 o                         
   8   4   0         30.91         28.36         0.79 o                         
   9   4   0          5.04          3.62         0.54 o                         
  10   4   0          4.96          6.11         1.23 o                         
 -10   5   0          0.93         -2.61         2.61 o                         
  -9   5   0         16.57         15.50         0.97 o                         
  -8   5   0         37.62         35.07         0.70 o                         
  -7   5   0         19.52         22.33         0.62 o                         
  -6   5   0          8.18          9.88         0.43 o                         
  -5   5   0          3.35          2.93         0.26 o                         
  -4   5   0         49.83         47.85         1.09 o                         
  -3   5   0        596.07        647.32         4.49 o                         
  -2   5   0        238.98        249.98         1.94 o                         
  -1   5   0        329.62        318.30         2.62 o                         
   0   5   0         81.13         77.73         0.93 o                         
   1   5   0         65.84         72.73         0.91 o                         
   2   5   0        424.04        429.97         2.90 o                         
   3   5   0        209.12        211.64         1.96 o                         
   4   5   0        764.25        764.94         5.64 o                         
   5   5   0         19.14         24.77         0.77 o                         
   6   5   0         55.68         46.74         1.15 o                         
   7   5   0        135.43        127.12         1.68 o                         
   8   5   0         29.10         29.16         0.92 o                         
   9   5   0         15.88         10.71         0.67 o                         
  -9   6   0         74.34         70.68         1.69 o                         
  -8   6   0         54.94         61.37         1.13 o                         
  -7   6   0          4.19          3.97         0.42 o                         
  -6   6   0          8.07          5.38         0.39 o                         
  -5   6   0         35.58         32.52         0.73 o                         
  -4   6   0         16.27         17.16         0.57 o                         
  -3   6   0         20.63         28.34         0.66 o                         
  -2   6   0        109.40        111.16         1.24 o                         
  -1   6   0        467.47        505.39         3.70 o                         
   0   6   0         55.06         61.70         0.88 o                         
   1   6   0        110.09        105.22         1.14 o                         
   2   6   0         17.97         16.86         0.46 o                         
   3   6   0         68.86         67.40         0.83 o                         
   4   6   0        209.03        197.18         2.01 o                         
   5   6   0        231.24        224.39         2.67 o                         
   6   6   0         19.70         39.54         1.70 o                         
   7   6   0         13.78         10.87         0.60 o                         
   8   6   0          3.71          2.64         0.58 o                         
   9   6   0         42.77         45.58         2.29 o                         
  -9   7   0          0.40          1.06         0.51 o                         
  -8   7   0          8.37          8.35         0.56 o                         
  -7   7   0          5.13          4.82         0.49 o                         
  -6   7   0        125.57        120.43         1.70 o                         
  -5   7   0         12.04          9.55         0.71 o                         
  -4   7   0         39.46         32.10         1.02 o                         
  -3   7   0         38.10         38.85         0.79 o                         
  -2   7   0          3.29          2.31         0.29 o                         
  -1   7   0         49.76         55.55         0.90 o                         
   0   7   0          5.47          6.52         0.50 o                         
   1   7   0        120.18        128.87         1.32 o                         
   2   7   0         24.75         28.35         0.62 o                         
   3   7   0          8.18          9.84         0.61 o                         
   4   7   0        227.28        221.73         2.16 o                         
   5   7   0          0.70          0.97         0.37 o                         
   6   7   0         49.85         48.58         1.34 o                         
   7   7   0          4.80         11.31         1.53 o                         
   8   7   0          0.97          0.56         0.62 o                         
   9   7   0          0.02          0.87         0.81 o                         
  -8   8   0          0.71          1.38         0.54 o                         
  -7   8   0          7.69          7.32         0.57 o                         
  -6   8   0          9.11         10.57         0.61 o                         
  -5   8   0         21.43         22.91         0.90 o                         
  -4   8   0          1.19          2.72         0.39 o                         
  -3   8   0          2.88          2.85         0.45 o                         
  -2   8   0         44.43         46.13         0.92 o                         
  -1   8   0        111.49        119.48         1.47 o                         
   0   8   0          1.25          4.27         0.35 o                         
   1   8   0          0.81          0.55         0.28 o                         
   2   8   0          0.24          0.04         0.27 o                         
   3   8   0          1.52          1.47         0.32 o                         
   4   8   0         97.99         93.17         1.58 o                         
   5   8   0          0.12          0.99         0.42 o                         
   6   8   0         75.31         67.33         1.40 o                         
   7   8   0          0.01         -0.42         0.62 o                         
   8   8   0          0.01          1.49         0.89 o                         
  -8   9   0          7.33          6.68         0.81 o                         
  -7   9   0          0.79          0.10         0.52 o                         
  -6   9   0          2.31          1.23         0.50 o                         
  -5   9   0         15.41         14.10         0.78 o                         
  -4   9   0         27.93         25.45         0.91 o                         
  -3   9   0         45.58         50.19         1.41 o                         
  -2   9   0         35.84         37.95         1.01 o                         
  -1   9   0         50.22         45.87         0.99 o                         
   0   9   0         22.81         31.31         0.86 o                         
   1   9   0        197.90        198.48         2.35 o                         
   2   9   0          5.04          5.58         0.49 o                         
   3   9   0          3.66          4.12         0.50 o                         
   4   9   0          3.65          3.19         0.56 o                         
   5   9   0         14.25         12.80         0.92 o                         
   6   9   0          2.81          2.04         0.86 o                         
   7   9   0          4.39          1.94         0.73 o                         
  -7  10   0          0.66          0.71         0.99 o                         
  -6  10   0          4.83          4.68         0.67 o                         
  -5  10   0          5.32          4.96         0.60 o                         
  -4  10   0          0.55          0.08         0.51 o                         
  -3  10   0         16.98         15.59         1.18 o                         
  -2  10   0         51.31         49.67         1.14 o                         
  -1  10   0          0.00         -0.11         0.41 o                         
   0  10   0         27.44         28.93         0.99 o                         
   1  10   0          9.81         10.65         0.67 o                         
   2  10   0         12.79         16.20         0.84 o                         
   3  10   0         33.59         36.11         1.04 o                         
   4  10   0          0.49          1.01         0.68 o                         
   5  10   0         17.34         16.11         1.09 o                         
   6  10   0         21.11         19.82         2.17 o                         
   7  10   0          4.33          1.73         1.14 o                         
  -6  11   0          7.05          7.52         0.77 o                         
  -5  11   0         12.57          9.53         0.75 o                         
  -4  11   0          0.12         -0.18         0.54 o                         
  -3  11   0          1.69          1.49         0.55 o                         
  -2  11   0         29.28         29.33         1.08 o                         
  -1  11   0          9.14         11.94         0.77 o                         
   0  11   0          0.32          2.10         0.59 o                         
   1  11   0          0.17          0.48         0.65 o                         
   2  11   0         10.84         10.87         0.72 o                         
   3  11   0         20.99         20.08         0.95 o                         
   4  11   0          0.87          0.80         0.75 o                         
   5  11   0          5.33          5.43         1.10 o                         
   6  11   0          9.72          7.24         1.14 o                         
  -5  12   0          0.33          0.85         1.10 o                         
  -4  12   0          0.82          1.59         0.69 o                         
  -3  12   0          1.07          1.96         0.71 o                         
  -2  12   0         13.54         13.82         0.83 o                         
  -1  12   0          8.52          6.07         0.72 o                         
   0  12   0         17.82         15.07         1.30 o                         
   1  12   0         33.12         33.32         1.67 o                         
   2  12   0         28.08         30.64         1.46 o                         
   3  12   0          0.37          1.50         0.74 o                         
   4  12   0          3.68          4.82         1.00 o                         
  -3  13   0          9.40         10.08         1.12 o                         
  -2  13   0          0.15          1.11         0.81 o                         
  -1  13   0         51.08         56.61         1.85 o                         
   0  13   0          3.53          3.96         0.85 o                         
   1  13   0          0.05          0.69         0.86 o                         
   2  13   0         21.42         21.74         1.44 o                         
   3  13   0          1.31          2.90         1.08 o                         
  -2 -13   1         25.54         19.72         1.43 o                         
  -1 -13   1          0.89          0.25         0.87 o                         
   0 -13   1         24.63         24.28         1.52 o                         
   1 -13   1         18.79         19.28         1.12 o                         
   2 -13   1          4.80          4.92         0.98 o                         
   3 -13   1          1.40          0.75         1.50 o                         
  -4 -12   1          3.47          2.92         0.99 o                         
  -3 -12   1          2.13          2.33         0.81 o                         
  -2 -12   1          3.80          2.84         0.79 o                         
  -1 -12   1         26.98         31.69         1.45 o                         
   0 -12   1          0.48          0.02         0.79 o                         
   1 -12   1         13.80         13.85         1.07 o                         
   2 -12   1         12.56         14.22         0.87 o                         
   3 -12   1          0.81          0.66         0.69 o                         
   4 -12   1          9.47         11.50         1.05 o                         
   5 -12   1          3.91          5.34         0.96 o                         
  -5 -11   1          0.18          0.67         1.74 o                         
  -4 -11   1         18.51         14.42         1.02 o                         
  -3 -11   1        116.60        121.17         1.80 o                         
  -2 -11   1          0.18          0.33         0.57 o                         
  -1 -11   1         39.38         39.95         1.24 o                         
   0 -11   1          9.61          7.61         0.97 o                         
   1 -11   1         61.45         61.51         1.45 o                         
   2 -11   1         91.66         88.30         1.66 o                         
   3 -11   1          2.16          0.91         0.63 o                         
   4 -11   1          0.69          0.19         0.61 o                         
   5 -11   1          2.08          2.90         0.71 o                         
   6 -11   1          0.76         -0.38         0.73 o                         
  -6 -10   1          4.45          2.90         0.77 o                         
  -5 -10   1          0.15          0.31         0.66 o                         
  -4 -10   1          1.24         -0.58         0.59 o                         
  -3 -10   1          7.01          7.26         0.59 o                         
  -2 -10   1         18.03         19.47         0.88 o                         
  -1 -10   1         15.79         16.64         1.05 o                         
   0 -10   1         16.32         16.06         1.31 o                         
   1 -10   1         15.59         16.60         0.87 o                         
   2 -10   1          7.89          8.96         0.92 o                         
   3 -10   1          0.63          0.64         0.50 o                         
   4 -10   1          1.49          0.40         0.58 o                         
   5 -10   1          2.75          2.92         0.59 o                         
   6 -10   1          0.08         -0.60         0.84 o                         
   7 -10   1          5.75          4.04         0.83 o                         
  -7  -9   1          3.63          2.11         0.75 o                         
  -6  -9   1          9.54          9.87         0.75 o                         
  -5  -9   1          2.84          2.62         0.58 o                         
  -4  -9   1         35.95         32.64         1.09 o                         
  -3  -9   1          8.72          6.67         0.49 o                         
  -2  -9   1          1.43          1.71         0.39 o                         
  -1  -9   1         12.03         13.37         0.65 o                         
   0  -9   1         24.11         20.40         0.90 o                         
   1  -9   1        390.95        380.10         3.76 o                         
   2  -9   1        105.06         96.46         1.54 o                         
   3  -9   1          1.29          1.45         0.57 o                         
   4  -9   1          8.16          8.32         0.60 o                         
   5  -9   1         71.60         71.85         1.36 o                         
   6  -9   1        179.70        176.24         2.13 o                         
   7  -9   1          0.63          0.88         0.82 o                         
   8  -9   1          0.02         -0.63         0.63 o                         
  -8  -8   1          1.69         -0.32         0.83 o                         
  -7  -8   1          5.10          3.59         0.67 o                         
  -6  -8   1          6.60          7.09         0.61 o                         
  -5  -8   1         48.99         46.39         1.12 o                         
  -4  -8   1         32.46         30.29         1.02 o                         
  -3  -8   1         11.59         11.73         0.60 o                         
  -2  -8   1        106.03        109.70         1.30 o                         
  -1  -8   1          9.77          7.64         0.47 o                         
   0  -8   1          7.62          7.24         0.43 o                         
   1  -8   1          7.97          8.33         0.49 o                         
   2  -8   1          6.86          5.18         0.68 o                         
   3  -8   1         14.59         16.04         0.69 o                         
   4  -8   1          0.00         -0.25         0.38 o                         
   5  -8   1         14.81         15.36         0.83 o                         
   6  -8   1          8.35          9.32         0.72 o                         
   7  -8   1         14.34         15.80         0.81 o                         
   8  -8   1          6.96          4.82         0.76 o                         
  -8  -7   1         20.82         21.13         1.01 o                         
  -7  -7   1          1.54          0.79         0.54 o                         
  -6  -7   1         13.24         11.93         1.62 o                         
  -5  -7   1          8.47          7.11         0.65 o                         
  -4  -7   1         35.79         37.74         0.98 o                         
  -3  -7   1         22.26         21.01         0.60 o                         
  -2  -7   1         25.44         24.23         0.59 o                         
  -1  -7   1         72.42         74.47         1.08 o                         
   0  -7   1        148.23        156.30         1.56 o                         
   1  -7   1          3.61          5.88         0.37 o                         
   2  -7   1          0.00          0.70         0.26 o                         
   3  -7   1          4.87          7.00         0.43 o                         
   4  -7   1          1.01          1.79         0.32 o                         
   5  -7   1        126.25        125.10         3.44 o                         
   6  -7   1         66.66         63.94         1.47 o                         
   7  -7   1          5.15          4.18         0.49 o                         
   8  -7   1         33.79         27.86         0.92 o                         
   9  -7   1         41.26         43.03         1.25 o                         
  -9  -6   1          0.14          0.54         0.70 o                         
  -8  -6   1          3.63          1.76         0.58 o                         
  -7  -6   1         65.69         62.55         1.37 o                         
  -6  -6   1         18.63         17.34         0.84 o                         
  -5  -6   1         13.89         13.57         0.73 o                         
  -4  -6   1          5.08          6.86         0.46 o                         
  -3  -6   1          0.07         -0.19         0.22 o                         
  -2  -6   1        297.94        293.53         2.23 o                         
  -1  -6   1         42.29         42.42         0.80 o                         
   0  -6   1        130.21        131.36         1.31 o                         
   1  -6   1        115.28        117.10         1.22 o                         
   2  -6   1         30.87         25.95         0.61 o                         
   3  -6   1          3.33          3.00         0.29 o                         
   4  -6   1         84.23         85.69         1.13 o                         
   5  -6   1         52.64         55.39         0.98 o                         
   6  -6   1          7.17          8.89         0.67 o                         
   7  -6   1          0.14         -0.15         0.33 o                         
   8  -6   1         21.02         21.70         0.79 o                         
   9  -6   1          9.17          9.43         0.67 o                         
  -9  -5   1         23.47         27.33         1.11 o                         
  -8  -5   1          9.39         11.47         0.66 o                         
  -7  -5   1          1.51          1.08         0.37 o                         
  -6  -5   1         10.34          9.48         0.49 o                         
  -5  -5   1         66.85         66.11         0.94 o                         
  -4  -5   1         23.06         25.00         0.62 o                         
  -3  -5   1         84.57         86.42         1.04 o                         
  -2  -5   1         41.76         40.26         0.55 o                         
  -1  -5   1         96.89         82.31         0.91 o                         
   0  -5   1          0.28          0.76         0.17 o                         
   1  -5   1          6.86         11.76         0.42 o                         
   2  -5   1       1125.07       1136.64        10.57 o                         
   3  -5   1        307.78        297.53         2.41 o                         
   4  -5   1          1.91          1.09         0.23 o                         
   5  -5   1         13.05          9.69         0.56 o                         
   6  -5   1         58.67         61.42         0.91 o                         
   7  -5   1         73.38         71.27         1.11 o                         
   8  -5   1         26.54         27.81         0.85 o                         
   9  -5   1         59.40         58.92         1.12 o                         
  10  -5   1          9.11          9.88         1.40 o                         
  -9  -4   1          1.73          1.50         0.64 o                         
  -8  -4   1          0.88          0.87         0.49 o                         
  -7  -4   1         10.31          9.74         0.57 o                         
  -6  -4   1          8.94          5.56         0.36 o                         
  -5  -4   1        115.59        130.84         1.28 o                         
  -4  -4   1        161.43        154.78         1.50 o                         
  -3  -4   1        520.58        495.50         3.68 o                         
  -2  -4   1        127.51        143.55         1.16 o                         
  -1  -4   1         24.39         21.75         0.43 o                         
   0  -4   1         14.71         16.40         0.56 o                         
   1  -4   1        192.73        174.78         2.20 o                         
   2  -4   1          5.35         11.23         0.34 o                         
   3  -4   1        146.56        147.05         1.24 o                         
   4  -4   1         82.14         70.73         0.92 o                         
   5  -4   1          9.98          7.34         0.37 o                         
   6  -4   1         81.67         85.46         1.04 o                         
   7  -4   1          9.79          6.91         0.60 o                         
   8  -4   1         39.14         37.39         0.97 o                         
   9  -4   1         28.81         33.34         0.82 o                         
  10  -4   1         22.15         21.21         1.82 o                         
 -10  -3   1          2.22          4.54         1.32 o                         
  -9  -3   1          0.03         -0.86         0.86 o                         
  -8  -3   1        200.10        192.88         2.28 o                         
  -7  -3   1        109.56        103.80         1.31 o                         
  -6  -3   1         57.54         52.95         0.76 o                         
  -5  -3   1         66.88         71.64         0.89 o                         
  -4  -3   1         55.08         63.65         0.82 o                         
  -3  -3   1        981.98        998.08         6.48 o                         
  -2  -3   1         68.33         76.54         0.79 o                         
  -1  -3   1        617.43        581.41         3.61 o                         
   0  -3   1        163.19        158.88         1.42 o                         
   1  -3   1        133.91        125.51         1.61 o                         
   2  -3   1        239.02        241.29         1.96 o                         
   3  -3   1          0.02          0.16         0.13 o                         
   4  -3   1        176.15        193.90         1.67 o                         
   5  -3   1         26.15         21.83         0.48 o                         
   6  -3   1        213.27        216.56         1.99 o                         
   7  -3   1         17.32         17.42         0.94 o                         
   8  -3   1         95.14         94.15         1.32 o                         
   9  -3   1          0.83          0.89         0.52 o                         
  10  -3   1          4.60          5.55         1.80 o                         
 -10  -2   1          1.42          2.25         0.65 o                         
  -9  -2   1          1.29          0.73         0.55 o                         
  -8  -2   1          0.07          0.19         0.44 o                         
  -7  -2   1         11.47          9.48         0.50 o                         
  -6  -2   1         62.18         56.88         0.66 o                         
  -5  -2   1         27.99         31.05         0.45 o                         
  -4  -2   1         36.10         47.64         0.52 o                         
  -3  -2   1        623.36        667.57         4.11 o                         
  -2  -2   1        247.57        269.07         2.77 o                         
  -1  -2   1       1080.09       1015.09         7.09 o                         
   1  -2   1         35.29         44.27         0.48 o                         
   2  -2   1         27.27         21.05         0.32 o                         
   3  -2   1         79.61         86.12         0.88 o                         
   4  -2   1        218.09        218.96         1.79 o                         
   5  -2   1        212.36        200.57         1.88 o                         
   6  -2   1         96.21         94.89         1.14 o                         
   7  -2   1         67.86         70.21         1.64 o                         
   8  -2   1         15.19         15.10         0.61 o                         
   9  -2   1         24.45         25.35         1.87 o                         
  10  -2   1          2.10          1.39         1.63 o                         
 -10  -1   1          0.03         -0.98         0.98 o                         
  -9  -1   1         29.88         29.52         1.16 o                         
  -8  -1   1         35.37         33.40         1.17 o                         
  -7  -1   1          3.19          3.51         0.52 o                         
  -6  -1   1          5.62          7.23         0.47 o                         
  -5  -1   1         28.18         26.26         0.49 o                         
  -4  -1   1         55.28         40.06         0.46 o                         
  -3  -1   1        362.13        346.95         2.09 o                         
  -2  -1   1         53.16         59.43         0.62 o                         
   2  -1   1         30.06         26.82         0.46 o                         
   3  -1   1        166.90        173.34         1.95 o                         
   4  -1   1        418.98        427.51         4.22 o                         
   5  -1   1         14.26         19.22         0.44 o                         
   6  -1   1        123.72        120.62         1.30 o                         
   7  -1   1          0.13          0.01         0.38 o                         
   8  -1   1         44.98         46.20         0.88 o                         
   9  -1   1          7.82          9.46         0.85 o                         
  10  -1   1          1.76          0.90         1.65 o                         
 -10   0   1          1.10          1.79         0.66 o                         
  -9   0   1          0.19          0.49         0.67 o                         
  -8   0   1         42.04         38.74         1.12 o                         
  -7   0   1          4.26          3.54         0.47 o                         
  -6   0   1         11.61         13.77         0.78 o                         
  -5   0   1        131.75        140.25         2.24 o                         
  -4   0   1          0.37          0.19         0.36 o                         
  -3   0   1        407.98        403.82         3.90 o                         
  -2   0   1        102.53         96.05         1.04 o                         
  -1   0   1       1235.82       1222.94        34.96 o                         
   1   0   1        418.59        374.20        13.12 o                         
   2   0   1         93.19         84.49         2.59 o                         
   3   0   1       2381.51       2424.47        40.04 o                         
   4   0   1         17.05         11.56         0.34 o                         
   5   0   1          4.63          3.50         0.25 o                         
   6   0   1         78.86         78.88         1.15 o                         
   7   0   1          5.06          4.84         0.35 o                         
   8   0   1         16.87         16.87         0.60 o                         
   9   0   1          1.84          1.21         0.51 o                         
  10   0   1          9.33         11.65         3.00 o                         
 -10   1   1          1.07         -0.05         1.36 o                         
  -9   1   1          0.21          0.51         0.50 o                         
  -8   1   1          9.82          9.46         0.82 o                         
  -7   1   1         18.00         18.11         1.05 o                         
  -6   1   1        309.76        324.02         3.66 o                         
  -5   1   1          2.79          2.19         0.37 o                         
  -4   1   1       1405.13       1483.63        12.60 o                         
  -3   1   1        441.21        463.45         5.62 o                         
  -2   1   1         20.29         20.73         0.52 o                         
  -1   1   1          3.42          5.48         0.14 o                         
   2   1   1         14.74          5.41         0.31 o                         
   3   1   1         27.42         25.14         0.39 o                         
   4   1   1        246.51        243.28         1.80 o                         
   5   1   1          0.52          1.37         0.16 o                         
   6   1   1        174.40        184.00         1.81 o                         
   7   1   1          4.86          7.17         0.38 o                         
   8   1   1          0.01         -0.09         0.25 o                         
   9   1   1          2.63          2.01         0.55 o                         
  10   1   1          2.86          4.33         0.91 o                         
 -10   2   1          0.05          0.17         1.12 o                         
  -9   2   1          3.09          2.36         0.54 o                         
  -8   2   1          8.21          8.24         0.71 o                         
  -7   2   1          6.56          6.94         0.60 o                         
  -6   2   1         11.51         11.11         0.72 o                         
  -5   2   1        102.17        111.35         1.69 o                         
  -4   2   1        205.45        197.47         2.24 o                         
  -3   2   1          4.46          3.98         0.22 o                         
  -2   2   1          9.87         10.68         0.26 o                         
   0   2   1         18.33         11.08         0.19 o                         
   2   2   1        862.51        740.03         4.36 o                         
   3   2   1        327.87        304.99         2.28 o                         
   4   2   1         11.64          7.12         0.28 o                         
   5   2   1         20.68         19.65         0.40 o                         
   6   2   1         28.70         29.09         0.55 o                         
   7   2   1         23.19         22.69         0.55 o                         
   8   2   1         27.27         27.05         0.64 o                         
   9   2   1         12.12         13.40         0.73 o                         
  10   2   1          2.16          1.00         0.59 o                         
 -10   3   1          1.36          0.94         1.40 o                         
  -9   3   1         12.16         10.79         0.87 o                         
  -8   3   1          0.01         -0.15         0.64 o                         
  -7   3   1         12.97         12.61         0.87 o                         
  -6   3   1         19.05         19.66         0.53 o                         
  -5   3   1         29.21         35.87         0.51 o                         
  -4   3   1        206.31        222.10         1.75 o                         
  -3   3   1        665.98        662.07         4.10 o                         
  -2   3   1        935.38        909.16        13.80 o                         
   2   3   1        241.97        237.57         1.60 o                         
   3   3   1         34.32         27.83         0.52 o                         
   4   3   1         28.57         37.77         0.57 o                         
   5   3   1         45.84         48.94         0.68 o                         
   6   3   1         24.29         28.08         0.53 o                         
   7   3   1         16.84         16.59         0.51 o                         
   8   3   1          0.03         -0.15         0.31 o                         
   9   3   1          2.56          3.94         0.46 o                         
  10   3   1          4.55          4.25         0.57 o                         
 -10   4   1          1.22          0.19         1.29 o                         
  -9   4   1         73.94         74.65         1.66 o                         
  -8   4   1          0.46          0.16         0.54 o                         
  -7   4   1         20.36         18.04         0.63 o                         
  -6   4   1          0.00          0.56         0.35 o                         
  -5   4   1        261.64        274.66         2.05 o                         
  -4   4   1        466.26        541.68         3.54 o                         
  -3   4   1        407.11        444.58         3.23 o                         
  -2   4   1        479.39        475.31         4.93 o                         
  -1   4   1          4.47          4.87         0.29 o                         
   1   4   1        141.12        127.34         1.13 o                         
   2   4   1        143.24        155.04         1.20 o                         
   4   4   1          0.79          0.55         0.18 o                         
   5   4   1          9.66          7.93         0.74 o                         
   6   4   1          0.87          0.74         0.22 o                         
   7   4   1          1.09          1.47         0.35 o                         
   8   4   1          5.93          6.80         0.46 o                         
   9   4   1         16.14         18.64         0.87 o                         
  10   4   1          5.86          6.27         0.77 o                         
  -9   5   1          2.63          3.50         0.74 o                         
  -8   5   1          0.33          0.70         0.45 o                         
  -7   5   1        178.58        166.07         1.93 o                         
  -6   5   1          1.96          2.44         0.29 o                         
  -5   5   1         35.79         31.80         0.60 o                         
  -4   5   1        129.18        133.35         1.28 o                         
  -3   5   1        109.92        115.10         1.38 o                         
  -2   5   1       1649.78       1766.30        15.63 o                         
  -1   5   1        847.82        865.63         5.74 o                         
   0   5   1         35.09         38.08         0.56 o                         
   1   5   1       1179.92       1110.39         7.16 o                         
   2   5   1        128.10        130.73         1.17 o                         
   3   5   1         18.78         12.05         0.47 o                         
   4   5   1         88.45         92.45         1.16 o                         
   5   5   1          2.09          3.16         0.33 o                         
   6   5   1          3.01          3.13         0.49 o                         
   7   5   1          7.78          8.52         0.55 o                         
   8   5   1          2.01          1.78         0.49 o                         
   9   5   1          0.47         -0.53         0.53 o                         
  10   5   1          0.06          0.45         0.75 o                         
  -9   6   1         11.08         13.69         1.81 o                         
  -8   6   1          2.25          3.37         0.48 o                         
  -7   6   1         20.09         17.91         0.95 o                         
  -6   6   1         15.94         13.16         0.59 o                         
  -5   6   1        249.63        228.85         1.87 o                         
  -4   6   1         23.29         21.69         0.58 o                         
  -3   6   1         70.08         70.16         0.86 o                         
  -2   6   1         75.47         82.21         0.93 o                         
  -1   6   1        139.45        144.67         1.44 o                         
   0   6   1        453.58        491.23         3.34 o                         
   1   6   1       1177.32       1221.44         7.94 o                         
   2   6   1        263.53        275.32         2.23 o                         
   3   6   1        227.79        221.54         1.91 o                         
   4   6   1         12.81         12.27         0.48 o                         
   5   6   1        188.95        185.41         1.97 o                         
   6   6   1         10.40          8.97         0.58 o                         
   7   6   1         16.57          9.97         0.93 o                         
   8   6   1          3.28          3.79         0.56 o                         
   9   6   1         11.33          8.51         0.97 o                         
  -9   7   1          0.56          1.15         0.54 o                         
  -8   7   1         30.90         36.91         0.93 o                         
  -7   7   1          4.53          4.45         0.47 o                         
  -6   7   1          0.24          0.46         0.40 o                         
  -5   7   1         35.21         29.33         0.87 o                         
  -4   7   1         60.08         57.66         1.06 o                         
  -3   7   1          1.62          1.71         0.28 o                         
  -2   7   1         84.83         88.94         1.04 o                         
  -1   7   1          1.76          0.88         0.23 o                         
   0   7   1         79.48         83.81         1.01 o                         
   1   7   1          5.86          8.90         0.45 o                         
   2   7   1         23.23         26.17         0.63 o                         
   3   7   1        242.21        267.77         2.30 o                         
   4   7   1          5.33          5.31         0.37 o                         
   5   7   1         63.56         58.12         1.28 o                         
   6   7   1         31.10         34.69         1.11 o                         
   7   7   1         19.24         17.27         1.18 o                         
   8   7   1         18.95         14.28         0.83 o                         
   9   7   1          0.31         -0.14         0.77 o                         
  -8   8   1          0.16          0.44         0.51 o                         
  -7   8   1          0.00          0.01         0.51 o                         
  -6   8   1         17.96         18.60         1.07 o                         
  -5   8   1          6.53          3.06         0.64 o                         
  -4   8   1         23.43         20.42         0.84 o                         
  -3   8   1         12.11          8.15         0.49 o                         
  -2   8   1         59.14         63.13         1.07 o                         
  -1   8   1          1.53          1.63         0.30 o                         
   0   8   1        128.04        123.51         1.37 o                         
   1   8   1         10.75         12.99         0.57 o                         
   2   8   1          0.21          0.14         0.27 o                         
   3   8   1          1.95          4.03         0.39 o                         
   4   8   1         48.01         46.56         0.90 o                         
   5   8   1          3.46          2.37         0.63 o                         
   6   8   1        112.54        105.52         2.78 o                         
   7   8   1          6.72          6.63         0.81 o                         
   8   8   1          0.01         -0.47         0.68 o                         
  -8   9   1         14.46         11.17         1.06 o                         
  -7   9   1          3.04          4.49         0.57 o                         
  -6   9   1         27.27         28.20         0.92 o                         
  -5   9   1         76.92         70.68         1.44 o                         
  -4   9   1         68.92         72.65         1.33 o                         
  -3   9   1        224.87        219.97         2.12 o                         
  -2   9   1        119.19        109.59         1.46 o                         
  -1   9   1          2.91          4.54         0.40 o                         
   0   9   1         36.21         34.91         0.87 o                         
   1   9   1          4.30          2.03         0.37 o                         
   2   9   1          0.12          0.11         0.35 o                         
   3   9   1          3.17          3.07         0.43 o                         
   4   9   1          5.15          5.13         0.61 o                         
   5   9   1          9.43          8.24         0.72 o                         
   6   9   1          5.39          7.10         1.01 o                         
   7   9   1          1.31          0.83         0.73 o                         
   8   9   1          0.02          0.36         0.97 o                         
  -7  10   1          4.27          6.15         0.82 o                         
  -6  10   1          1.33         -0.12         0.74 o                         
  -5  10   1          0.46          0.22         0.48 o                         
  -4  10   1          3.08          2.11         0.51 o                         
  -3  10   1          5.11          4.33         0.47 o                         
  -2  10   1          9.99         12.65         0.65 o                         
  -1  10   1         12.91         12.20         0.66 o                         
   0  10   1         21.98         21.28         0.91 o                         
   1  10   1         50.67         53.07         1.27 o                         
   2  10   1         60.43         62.29         1.63 o                         
   3  10   1          9.97         11.62         0.65 o                         
   4  10   1          6.81          8.09         0.64 o                         
   5  10   1         93.04         96.00         1.85 o                         
   6  10   1          0.13         -0.36         0.71 o                         
   7  10   1          8.57          4.73         0.84 o                         
  -6  11   1          0.35          1.27         0.88 o                         
  -5  11   1          5.18          3.13         0.65 o                         
  -4  11   1          6.13          4.80         0.80 o                         
  -3  11   1         32.67         30.38         1.08 o                         
  -2  11   1         23.35         27.71         1.06 o                         
  -1  11   1          2.92          2.13         0.53 o                         
   0  11   1         16.35         15.23         0.95 o                         
   1  11   1          0.31          0.02         0.57 o                         
   2  11   1          2.52          0.88         0.54 o                         
   3  11   1          1.51          1.87         0.87 o                         
   4  11   1          0.71          0.65         0.59 o                         
   5  11   1          1.01          0.52         0.87 o                         
   6  11   1          0.13          0.98         0.94 o                         
  -5  12   1          2.96          2.66         1.12 o                         
  -4  12   1          8.88          9.78         0.91 o                         
  -3  12   1         12.90         10.49         0.79 o                         
  -2  12   1         10.26         10.19         0.77 o                         
  -1  12   1         31.25         30.19         1.53 o                         
   0  12   1          6.85          8.14         0.83 o                         
   1  12   1          0.58          0.19         0.69 o                         
   2  12   1          5.14          4.41         1.33 o                         
   3  12   1          0.64          1.73         0.72 o                         
   4  12   1          0.47         -0.03         0.73 o                         
   5  12   1          3.73          4.34         1.65 o                         
  -3  13   1          1.74          1.86         0.84 o                         
  -2  13   1         25.12         24.69         1.53 o                         
  -1  13   1         38.23         41.21         1.81 o                         
   0  13   1          0.17         -0.20         0.77 o                         
   1  13   1          8.20          7.79         0.95 o                         
   2  13   1          0.95          1.68         0.89 o                         
   3  13   1          8.28          4.04         0.94 o                         
  -1 -13   2          3.90          2.47         1.29 o                         
   0 -13   2          2.35          2.77         0.98 o                         
   1 -13   2          3.84          3.37         1.03 o                         
   2 -13   2          0.16         -0.55         0.98 o                         
  -3 -12   2          0.34         -0.75         0.75 o                         
  -2 -12   2         51.70         53.57         1.67 o                         
  -1 -12   2         41.52         42.86         2.31 o                         
   0 -12   2         11.49         13.78         0.96 o                         
   1 -12   2          2.71          3.71         0.96 o                         
   2 -12   2          1.28          1.46         0.78 o                         
   3 -12   2         17.86         15.97         1.04 o                         
   4 -12   2          2.45          0.72         0.84 o                         
   5 -12   2          1.55          0.51         0.98 o                         
  -5 -11   2          0.34          0.06         1.49 o                         
  -4 -11   2          3.55          3.25         0.84 o                         
  -3 -11   2          0.66         -0.09         0.48 o                         
  -2 -11   2          7.15          6.32         0.66 o                         
  -1 -11   2         22.56         20.78         0.90 o                         
   0 -11   2          0.11          0.05         0.66 o                         
   1 -11   2         57.93         55.84         1.61 o                         
   2 -11   2         11.11         12.74         0.90 o                         
   3 -11   2          0.39          0.78         0.68 o                         
   4 -11   2          4.37          5.39         0.75 o                         
   5 -11   2          0.27          1.25         0.74 o                         
   6 -11   2          0.13         -0.46         0.78 o                         
  -6 -10   2          0.34         -0.16         0.98 o                         
  -5 -10   2          2.63          2.81         0.78 o                         
  -4 -10   2          0.08          0.05         0.61 o                         
  -3 -10   2         55.86         53.07         1.14 o                         
  -2 -10   2        152.49        159.82         1.97 o                         
  -1 -10   2         21.41         20.45         0.88 o                         
   0 -10   2         11.99         10.93         0.68 o                         
   1 -10   2          0.00          0.42         0.49 o                         
   2 -10   2        108.41        109.50         1.87 o                         
   3 -10   2          0.96          2.01         0.55 o                         
   4 -10   2         37.29         35.39         1.21 o                         
   5 -10   2         66.27         65.05         1.48 o                         
   6 -10   2          0.01          0.66         0.71 o                         
   7 -10   2          0.08         -0.38         0.82 o                         
  -6  -9   2          1.39          0.66         0.88 o                         
  -5  -9   2          6.86          6.70         0.65 o                         
  -4  -9   2         10.87         10.83         0.73 o                         
  -3  -9   2         34.05         34.97         1.08 o                         
  -2  -9   2        126.23        130.94         1.65 o                         
  -1  -9   2          2.02          2.02         0.41 o                         
   0  -9   2         12.54         17.22         0.82 o                         
   1  -9   2          0.50          0.18         0.40 o                         
   2  -9   2         43.42         36.64         1.04 o                         
   3  -9   2         80.21         77.52         1.62 o                         
   4  -9   2          7.17          7.30         0.61 o                         
   5  -9   2          0.27          0.86         0.50 o                         
   6  -9   2          0.34          0.56         0.55 o                         
   7  -9   2         18.71         19.61         1.58 o                         
   8  -9   2          0.19          0.63         0.70 o                         
  -7  -8   2          1.27          1.79         0.65 o                         
  -6  -8   2          0.68          0.46         0.72 o                         
  -5  -8   2         14.46         13.66         0.71 o                         
  -4  -8   2          6.67          5.77         0.59 o                         
  -3  -8   2         83.32         86.55         1.48 o                         
  -2  -8   2         79.29         80.94         1.24 o                         
  -1  -8   2          4.22          2.92         0.40 o                         
   0  -8   2          1.74          0.72         0.32 o                         
   1  -8   2        169.29        165.87         1.76 o                         
   2  -8   2         74.70         75.26         1.23 o                         
   3  -8   2         17.14         15.01         0.86 o                         
   4  -8   2          0.02         -0.14         0.40 o                         
   5  -8   2         39.62         36.26         1.03 o                         
   6  -8   2         24.81         25.25         0.99 o                         
   7  -8   2          0.16         -0.42         0.55 o                         
   8  -8   2          0.08          0.01         0.57 o                         
   9  -8   2          0.22         -1.78         3.22 o                         
  -8  -7   2         16.67         15.14         0.88 o                         
  -7  -7   2         11.66         10.07         0.74 o                         
  -6  -7   2          0.00          0.79         0.47 o                         
  -5  -7   2          1.09          0.84         0.45 o                         
  -4  -7   2         38.54         35.88         0.92 o                         
  -3  -7   2        210.68        207.36         1.96 o                         
  -2  -7   2          1.13          1.34         0.28 o                         
  -1  -7   2          4.08          2.55         0.34 o                         
   0  -7   2        307.66        306.49         2.51 o                         
   1  -7   2         67.35         70.06         0.96 o                         
   2  -7   2         29.40         27.86         0.70 o                         
   3  -7   2          0.18          0.03         0.29 o                         
   4  -7   2         25.09         21.74         0.72 o                         
   5  -7   2          0.42          0.26         0.36 o                         
   6  -7   2         11.48         10.53         0.71 o                         
   7  -7   2         46.78         47.83         1.23 o                         
   8  -7   2          0.09         -0.09         0.44 o                         
   9  -7   2          2.95          4.66         0.70 o                         
  -8  -6   2          3.15          1.42         0.58 o                         
  -7  -6   2         21.34         21.95         0.93 o                         
  -6  -6   2          0.00          0.33         0.36 o                         
  -5  -6   2         41.31         38.83         1.26 o                         
  -4  -6   2          2.96          3.57         0.46 o                         
  -3  -6   2          0.12          0.11         0.25 o                         
  -2  -6   2        165.31        159.90         1.54 o                         
  -1  -6   2         44.92         44.31         0.74 o                         
   0  -6   2        177.68        180.10         1.53 o                         
   1  -6   2         35.19         36.62         0.65 o                         
   2  -6   2        178.31        170.93         1.51 o                         
   3  -6   2        181.10        158.59         1.66 o                         
   4  -6   2         23.40         23.59         0.77 o                         
   5  -6   2        338.88        344.94         2.77 o                         
   6  -6   2        143.64        139.69         1.97 o                         
   7  -6   2         21.07         21.35         0.77 o                         
   8  -6   2         12.65         13.07         0.76 o                         
   9  -6   2          0.25         -0.26         0.56 o                         
  10  -6   2         19.88         16.87         1.05 o                         
  -9  -5   2          3.25          3.97         0.96 o                         
  -8  -5   2         24.71         27.84         0.93 o                         
  -7  -5   2          6.39          7.31         0.53 o                         
  -6  -5   2          8.63          9.55         0.54 o                         
  -5  -5   2          2.03          1.30         0.35 o                         
  -4  -5   2          1.62          1.78         0.37 o                         
  -3  -5   2         26.22         26.06         0.56 o                         
  -2  -5   2        278.11        271.57         1.94 o                         
  -1  -5   2         16.90         15.63         0.44 o                         
   0  -5   2          1.21          1.18         0.20 o                         
   1  -5   2          6.66          7.11         0.30 o                         
   2  -5   2          1.21          1.57         0.20 o                         
   3  -5   2         98.57        100.44         1.11 o                         
   4  -5   2         10.50         14.40         0.49 o                         
   5  -5   2         18.26         20.64         0.58 o                         
   6  -5   2        364.98        380.18         3.23 o                         
   7  -5   2         73.60         77.79         1.44 o                         
   8  -5   2         39.50         39.83         1.05 o                         
   9  -5   2         73.86         74.91         1.38 o                         
  10  -5   2         10.65         12.01         1.21 o                         
  -9  -4   2          0.59          1.37         1.04 o                         
  -8  -4   2         11.34         11.06         0.72 o                         
  -7  -4   2          7.42          7.46         0.50 o                         
  -6  -4   2          1.10          0.86         0.29 o                         
  -5  -4   2          8.85         10.04         0.44 o                         
  -4  -4   2          1.25          2.73         0.25 o                         
  -3  -4   2         56.90         60.43         0.84 o                         
  -2  -4   2        138.05        141.80         1.14 o                         
  -1  -4   2        113.43        101.65         1.00 o                         
   0  -4   2        243.21        243.73         1.72 o                         
   1  -4   2        165.86        142.06         1.51 o                         
   2  -4   2        286.41        250.04         2.30 o                         
   3  -4   2        269.97        275.94         1.87 o                         
   4  -4   2        182.34        187.47         1.62 o                         
   5  -4   2        226.14        228.58         2.06 o                         
   6  -4   2         28.02         25.61         0.62 o                         
   7  -4   2        377.22        367.19         7.49 o                         
   8  -4   2          2.46          2.63         0.49 o                         
   9  -4   2         51.65         49.86         1.11 o                         
  10  -4   2         29.85         30.77         0.97 o                         
  -9  -3   2          1.25          1.39         1.07 o                         
  -8  -3   2         24.16         27.47         1.67 o                         
  -7  -3   2          0.00          0.13         0.40 o                         
  -6  -3   2          2.42          1.87         0.27 o                         
  -5  -3   2         11.16         11.63         0.41 o                         
  -4  -3   2        143.73        128.11         1.18 o                         
  -3  -3   2         19.88         17.67         0.40 o                         
  -2  -3   2        185.98        176.15         1.50 o                         
  -1  -3   2        102.81        103.44         0.87 o                         
   0  -3   2        819.80        807.16         4.93 o                         
   1  -3   2        169.96        154.66         1.38 o                         
   2  -3   2        314.96        282.99         1.95 o                         
   3  -3   2         19.26         19.45         0.37 o                         
   4  -3   2        134.74        124.30         1.17 o                         
   5  -3   2          8.79          9.85         0.54 o                         
   6  -3   2        122.77        123.98         1.66 o                         
   7  -3   2        119.02        121.40         1.53 o                         
   8  -3   2        161.75        161.65         2.45 o                         
   9  -3   2          0.09         -0.22         0.41 o                         
  10  -3   2          9.15          9.92         0.59 o                         
  -9  -2   2          0.10          0.20         0.57 o                         
  -8  -2   2          2.31          2.04         0.55 o                         
  -7  -2   2        118.90        110.58         1.84 o                         
  -6  -2   2          4.24          2.69         0.28 o                         
  -5  -2   2          0.05         -0.03         0.15 o                         
  -4  -2   2         23.36         19.92         0.35 o                         
  -3  -2   2         37.20         39.00         0.45 o                         
  -2  -2   2        209.28        212.50         1.48 o                         
  -1  -2   2         60.65         58.38         0.80 o                         
   0  -2   2         92.77         98.05         1.04 o                         
   1  -2   2       1038.16       1016.64        12.72 o                         
   2  -2   2        122.70        132.17         1.22 o                         
   3  -2   2         73.04         75.49         0.68 o                         
   4  -2   2         53.11         42.41         0.79 o                         
   5  -2   2        391.50        379.31         3.47 o                         
   6  -2   2         18.82         18.35         0.59 o                         
   7  -2   2        204.28        198.32         2.03 o                         
   8  -2   2         17.11         20.23         0.73 o                         
   9  -2   2         23.69         24.29         0.79 o                         
  10  -2   2          3.09          4.10         0.69 o                         
  11  -2   2          1.39          1.87         1.95 o                         
  -9  -1   2         10.89         10.51         1.02 o                         
  -8  -1   2          6.62          5.45         0.62 o                         
  -7  -1   2         25.70         22.43         0.91 o                         
  -6  -1   2          2.63          1.41         0.40 o                         
  -5  -1   2          5.26          7.24         0.55 o                         
  -4  -1   2          3.40          5.76         0.26 o                         
  -3  -1   2         12.24          9.40         0.21 o                         
  -2  -1   2        132.49        134.50         1.03 o                         
  -1  -1   2        392.39        379.10         3.18 o                         
   0  -1   2        155.99        164.47         1.22 o                         
   1  -1   2        682.53        617.26         5.77 o                         
   2  -1   2       2182.35       2068.03        39.44 o                         
   3  -1   2         29.23         26.91         0.56 o                         
   4  -1   2        146.20        136.76         2.63 o                         
   5  -1   2        179.18        196.94         1.87 o                         
   6  -1   2         84.79         80.63         1.08 o                         
   7  -1   2        210.26        205.66         2.80 o                         
   8  -1   2         24.23         23.68         0.98 o                         
   9  -1   2         35.13         35.23         1.00 o                         
  10  -1   2          0.38         -0.06         0.82 o                         
  11  -1   2          0.88          2.18         0.72 o                         
 -10   0   2          1.84         -0.71         0.76 o                         
  -9   0   2          2.11          2.19         0.64 o                         
  -8   0   2         49.16         52.97         1.51 o                         
  -7   0   2         85.96         85.77         1.53 o                         
  -6   0   2         12.51         13.11         0.72 o                         
  -5   0   2         35.20         28.51         0.77 o                         
  -4   0   2        214.26        197.51         2.33 o                         
  -3   0   2         51.67         59.35         0.93 o                         
  -2   0   2        208.73        221.92         3.08 o                         
  -1   0   2        913.68        853.24         7.88 o                         
   0   0   2         30.31         33.53         0.42 o                         
   1   0   2        549.13        508.82         4.37 o                         
   3   0   2       2893.57       3044.45        49.82 o                         
   4   0   2        246.49        251.29         3.06 o                         
   5   0   2        116.89        107.48         1.30 o                         
   6   0   2          2.56          2.85         0.29 o                         
   7   0   2          3.70          3.44         0.36 o                         
   8   0   2          8.29          6.30         0.47 o                         
   9   0   2          5.14          3.96         0.51 o                         
  10   0   2          0.01          0.24         0.41 o                         
  11   0   2          0.00         -0.22         0.80 o                         
 -10   1   2         13.67         12.57         0.95 o                         
  -9   1   2         11.11         12.35         0.97 o                         
  -8   1   2         31.71         29.28         1.14 o                         
  -7   1   2         58.39         53.00         1.25 o                         
  -6   1   2         28.98         31.16         0.92 o                         
  -5   1   2          8.84         11.93         0.59 o                         
  -4   1   2         79.34         85.58         1.22 o                         
  -3   1   2        925.32        921.34         6.60 o                         
  -2   1   2       1145.90       1097.37        20.67 o                         
  -1   1   2        850.10        830.83         8.85 o                         
   0   1   2        727.28        685.19        10.77 o                         
   1   1   2       1381.08       1181.67        15.28 o                         
   2   1   2        728.89        618.99         4.33 o                         
   3   1   2        270.40        246.87         1.93 o                         
   4   1   2         33.57         22.64         0.47 o                         
   5   1   2        101.80        103.95         1.25 o                         
   6   1   2          0.29          0.40         0.26 o                         
   7   1   2         25.41         22.69         0.68 o                         
   8   1   2         20.00         19.84         0.70 o                         
   9   1   2          0.70          0.42         0.43 o                         
  10   1   2         18.55         22.23         0.84 o                         
  11   1   2          6.52          8.25         0.98 o                         
 -10   2   2         12.25         12.61         2.95 o                         
  -9   2   2         13.88         12.81         0.89 o                         
  -8   2   2          1.55          1.75         0.54 o                         
  -7   2   2          4.58          5.04         0.57 o                         
  -6   2   2          0.93          1.53         0.38 o                         
  -5   2   2          4.81          3.53         0.39 o                         
  -4   2   2         75.65         70.07         1.24 o                         
  -3   2   2        343.99        355.39         3.54 o                         
  -2   2   2       2142.61       2240.53        29.96 o                         
  -1   2   2        121.40        121.71         0.96 o                         
   0   2   2        434.50        382.06         2.37 o                         
   1   2   2          8.56         11.67         0.27 o                         
   2   2   2         13.47         15.00         0.32 o                         
   3   2   2         10.93         11.44         0.34 o                         
   4   2   2        541.11        550.61         3.99 o                         
   5   2   2          5.33          5.03         0.35 o                         
   6   2   2          0.00         -0.04         0.19 o                         
   7   2   2         80.25         83.77         1.04 o                         
   8   2   2          1.23          0.97         0.35 o                         
   9   2   2         26.16         26.12         0.81 o                         
  10   2   2          2.82          2.85         0.49 o                         
  11   2   2          0.70          0.12         0.82 o                         
  -9   3   2         10.38          9.76         0.84 o                         
  -8   3   2          2.39          2.50         0.68 o                         
  -7   3   2         39.60         36.38         1.12 o                         
  -6   3   2          1.05          1.54         0.42 o                         
  -5   3   2        207.16        233.01         2.87 o                         
  -4   3   2         15.69         17.41         0.42 o                         
  -3   3   2        880.27        894.92         5.41 o                         
  -2   3   2         20.28         23.54         0.34 o                         
  -1   3   2        278.37        288.48         4.67 o                         
   0   3   2       1587.89       1552.55        14.70 o                         
   1   3   2       1694.86       1550.88        11.33 o                         
   2   3   2          0.80          1.12         0.20 o                         
   3   3   2        160.98        167.32         1.36 o                         
   4   3   2        215.43        215.97         1.85 o                         
   5   3   2          7.67          8.07         0.40 o                         
   6   3   2          2.29          3.22         0.31 o                         
   7   3   2          0.89          0.93         0.27 o                         
   8   3   2         15.86         14.26         0.96 o                         
   9   3   2          0.97          0.52         0.53 o                         
  10   3   2          0.03         -0.15         0.60 o                         
  -9   4   2          6.31          5.50         0.80 o                         
  -8   4   2         19.92         20.07         1.11 o                         
  -7   4   2         77.37         77.26         1.94 o                         
  -6   4   2          6.83          7.86         0.70 o                         
  -5   4   2         35.67         40.21         0.71 o                         
  -4   4   2         10.83         11.90         0.40 o                         
  -3   4   2          1.62          0.86         0.16 o                         
  -2   4   2       1785.59       1807.33        14.00 o                         
  -1   4   2        462.09        456.34         3.15 o                         
   0   4   2         21.89         14.96         0.35 o                         
   1   4   2        526.66        530.08         3.57 o                         
   2   4   2         70.17         69.87         0.77 o                         
   3   4   2        297.54        318.10         2.33 o                         
   4   4   2          3.73          1.61         0.20 o                         
   5   4   2         13.16         12.58         0.44 o                         
   6   4   2         63.18         64.50         1.02 o                         
   7   4   2          3.55          4.22         0.37 o                         
   8   4   2          0.64          1.07         0.35 o                         
   9   4   2          3.03          2.53         0.44 o                         
  10   4   2          0.04         -0.02         0.62 o                         
  -9   5   2          6.02          5.55         0.90 o                         
  -8   5   2          1.21          0.49         0.62 o                         
  -7   5   2          0.31          0.52         0.61 o                         
  -6   5   2         43.37         40.86         0.71 o                         
  -5   5   2          1.81          2.71         0.25 o                         
  -4   5   2         29.73         27.01         0.51 o                         
  -3   5   2          3.68          3.78         0.33 o                         
  -2   5   2       1083.78       1072.89         8.86 o                         
  -1   5   2        759.04        760.23         5.08 o                         
   0   5   2        234.52        216.95         1.78 o                         
   1   5   2        275.81        280.69         2.18 o                         
   2   5   2          4.45         11.12         0.45 o                         
   3   5   2        136.44        122.97         1.18 o                         
   4   5   2         52.18         41.64         0.63 o                         
   5   5   2         28.54         26.97         0.61 o                         
   6   5   2          1.31          1.37         0.28 o                         
   7   5   2          6.41          5.31         0.46 o                         
   8   5   2          0.65          1.40         0.37 o                         
   9   5   2          1.38          1.44         0.53 o                         
  10   5   2          0.17          0.42         0.66 o                         
  -9   6   2          5.07          4.30         0.80 o                         
  -8   6   2         19.50         16.09         1.17 o                         
  -7   6   2          1.48          0.84         0.42 o                         
  -6   6   2          0.16          0.55         0.29 o                         
  -5   6   2         76.57         72.12         0.91 o                         
  -4   6   2         28.97         27.97         0.68 o                         
  -3   6   2        196.05        184.95         1.90 o                         
  -2   6   2         22.28         18.68         0.48 o                         
  -1   6   2       1033.96       1022.90         6.77 o                         
   0   6   2        177.86        200.14         1.67 o                         
   1   6   2        224.84        225.76         1.93 o                         
   2   6   2        369.34        397.66         3.00 o                         
   3   6   2          8.90          7.96         0.54 o                         
   4   6   2         13.61         17.70         0.49 o                         
   5   6   2         15.00         13.05         0.51 o                         
   6   6   2          3.52          2.25         0.44 o                         
   7   6   2          5.86          6.63         0.64 o                         
   8   6   2          1.83          1.52         0.51 o                         
   9   6   2          1.33          0.75         0.60 o                         
  10   6   2          1.73          2.02         0.82 o                         
  -8   7   2         50.19         49.02         1.30 o                         
  -7   7   2          2.49          3.74         0.41 o                         
  -6   7   2         63.12         56.98         1.01 o                         
  -5   7   2          3.06          4.56         0.38 o                         
  -4   7   2         33.66         37.95         0.93 o                         
  -3   7   2        617.76        639.14         4.63 o                         
  -2   7   2        477.81        476.83         4.15 o                         
  -1   7   2        168.52        187.97         1.69 o                         
   0   7   2          7.65          5.24         0.33 o                         
   1   7   2         86.45         86.54         1.20 o                         
   2   7   2        746.93        741.68         5.19 o                         
   3   7   2        100.32        112.41         1.31 o                         
   4   7   2          5.22          6.86         0.54 o                         
   5   7   2         13.27         12.18         0.85 o                         
   6   7   2         19.21         20.42         0.91 o                         
   7   7   2          3.59          1.70         0.68 o                         
   8   7   2          0.00         -0.12         1.15 o                         
   9   7   2          2.34          2.44         0.73 o                         
  -8   8   2          6.54          7.71         0.78 o                         
  -7   8   2          2.95          1.38         0.46 o                         
  -6   8   2        101.87         91.69         1.30 o                         
  -5   8   2          1.06          1.23         0.37 o                         
  -4   8   2         28.85         25.70         0.88 o                         
  -3   8   2         79.41         81.41         1.22 o                         
  -2   8   2        136.38        142.60         1.41 o                         
  -1   8   2         70.83         81.79         1.10 o                         
   0   8   2        141.89        143.14         1.57 o                         
   1   8   2        174.78        170.46         1.76 o                         
   2   8   2         21.48         23.01         0.70 o                         
   3   8   2         20.52         22.57         0.72 o                         
   4   8   2         23.53         22.94         0.79 o                         
   5   8   2         16.44         16.39         0.72 o                         
   6   8   2          8.71          8.39         0.91 o                         
   7   8   2          0.85          0.39         0.60 o                         
   8   8   2          3.13          1.69         0.77 o                         
   9   8   2          3.93          3.75         1.38 o                         
  -7   9   2          4.83          7.41         0.73 o                         
  -6   9   2          0.65         -0.40         0.54 o                         
  -5   9   2          0.43          0.36         0.43 o                         
  -4   9   2        190.84        183.11         2.31 o                         
  -3   9   2        197.93        185.65         1.88 o                         
  -2   9   2         24.76         23.17         0.81 o                         
  -1   9   2          8.86         10.81         0.53 o                         
   0   9   2        105.80        109.89         1.44 o                         
   1   9   2        231.94        257.07         2.59 o                         
   2   9   2         49.23         53.81         1.17 o                         
   3   9   2         16.23         13.83         0.87 o                         
   4   9   2         10.36          9.62         0.67 o                         
   5   9   2          9.34         10.96         0.73 o                         
   6   9   2         80.34         79.06         1.76 o                         
   7   9   2         14.97         13.79         0.96 o                         
   8   9   2          0.47          0.81         0.89 o                         
  -7  10   2         10.56         11.71         0.92 o                         
  -6  10   2          4.70          3.67         0.74 o                         
  -5  10   2          0.41          0.26         0.49 o                         
  -4  10   2         14.83         12.59         0.79 o                         
  -3  10   2         13.17         10.98         0.56 o                         
  -2  10   2         10.95         10.14         0.57 o                         
  -1  10   2          0.83          0.13         0.43 o                         
   0  10   2         22.65         23.27         0.92 o                         
   1  10   2          1.78          1.25         0.49 o                         
   2  10   2         20.55         23.10         1.00 o                         
   3  10   2         13.26         14.77         1.07 o                         
   4  10   2          1.19          2.14         0.50 o                         
   5  10   2          3.55          3.81         0.59 o                         
   6  10   2          0.12          0.72         0.71 o                         
   7  10   2          9.00          8.42         0.95 o                         
  -6  11   2          1.03          0.88         0.92 o                         
  -5  11   2          0.25          0.14         0.97 o                         
  -4  11   2          4.07          3.44         0.72 o                         
  -3  11   2          0.00          0.00         0.51 o                         
  -2  11   2         37.71         36.74         1.03 o                         
  -1  11   2         10.71          9.46         0.66 o                         
   0  11   2          5.01          4.09         0.57 o                         
   1  11   2          1.43          0.46         0.60 o                         
   2  11   2          2.80          4.60         0.98 o                         
   3  11   2          5.67          6.40         0.63 o                         
   4  11   2          3.81          3.29         0.72 o                         
   5  11   2          6.05          5.65         0.67 o                         
   6  11   2         20.15         18.32         1.27 o                         
  -5  12   2         10.19          9.28         2.37 o                         
  -4  12   2          8.80          6.19         0.76 o                         
  -3  12   2          8.15          9.48         0.79 o                         
  -2  12   2         37.09         36.85         1.15 o                         
  -1  12   2         15.52         12.51         0.81 o                         
   0  12   2          0.02         -0.08         0.60 o                         
   1  12   2          2.39          2.11         0.68 o                         
   2  12   2          0.35          0.55         0.65 o                         
   3  12   2          1.16          0.11         0.70 o                         
   4  12   2          0.52          1.18         0.75 o                         
   5  12   2          7.30          8.45         0.84 o                         
  -3  13   2          0.04          0.24         0.81 o                         
  -2  13   2          1.92          0.55         0.74 o                         
  -1  13   2          0.34          0.02         0.78 o                         
   0  13   2          6.50          5.98         0.83 o                         
   1  13   2         31.79         33.48         1.45 o                         
   2  13   2         28.30         29.15         1.46 o                         
   3  13   2          3.97          3.55         0.93 o                         
   4  13   2          2.48          3.86         1.10 o                         
  -2 -12   3          1.65          1.97         0.84 o                         
  -1 -12   3          1.80         -0.06         0.76 o                         
   0 -12   3         13.29         12.06         1.28 o                         
   1 -12   3          1.61          1.22         0.91 o                         
   2 -12   3         27.87         24.20         1.21 o                         
   3 -12   3          0.20         -0.30         1.00 o                         
   4 -12   3          1.94          2.39         0.93 o                         
  -4 -11   3          1.44          0.31         0.83 o                         
  -3 -11   3          7.41          6.73         1.14 o                         
  -2 -11   3          2.42          2.51         0.59 o                         
  -1 -11   3         86.25         88.47         1.65 o                         
   0 -11   3         59.00         60.52         2.03 o                         
   1 -11   3          8.96         11.39         0.89 o                         
   2 -11   3         37.43         39.12         1.54 o                         
   3 -11   3         11.09         12.45         1.08 o                         
   4 -11   3         16.87         17.28         1.08 o                         
   5 -11   3          5.93          6.08         0.84 o                         
   6 -11   3          3.09          1.36         0.87 o                         
  -5 -10   3         17.90         15.17         0.91 o                         
  -4 -10   3          0.01         -0.62         0.62 o                         
  -3 -10   3          0.16          0.30         0.59 o                         
  -2 -10   3          3.13          3.30         0.50 o                         
  -1 -10   3         10.72          9.48         0.63 o                         
   0 -10   3         12.98         14.33         0.82 o                         
   1 -10   3          5.60          5.08         0.59 o                         
   2 -10   3         42.11         41.30         1.30 o                         
   3 -10   3          0.38          1.32         0.60 o                         
   4 -10   3         18.01         13.99         0.83 o                         
   5 -10   3         12.03         11.91         0.82 o                         
   6 -10   3          7.18         10.07         0.82 o                         
   7 -10   3          0.73          2.94         0.78 o                         
  -6  -9   3          0.06         -0.70         0.70 o                         
  -5  -9   3          8.20          9.17         0.86 o                         
  -4  -9   3          0.10         -0.07         0.51 o                         
  -3  -9   3         33.42         32.58         1.34 o                         
  -2  -9   3        200.69        202.66         1.96 o                         
  -1  -9   3         38.51         39.41         1.49 o                         
   0  -9   3          8.28          9.56         0.58 o                         
   1  -9   3          1.30          1.61         0.42 o                         
   2  -9   3         68.65         78.56         1.34 o                         
   3  -9   3         12.74          9.85         0.83 o                         
   4  -9   3        279.79        287.99         2.93 o                         
   5  -9   3         11.65         12.48         1.04 o                         
   6  -9   3          1.26          1.36         0.55 o                         
   7  -9   3          0.00          0.25         0.71 o                         
   8  -9   3          1.29         -0.15         0.70 o                         
  -7  -8   3          1.75          2.91         0.83 o                         
  -6  -8   3         17.89         19.31         0.97 o                         
  -5  -8   3          1.06          0.21         0.47 o                         
  -4  -8   3         23.66         22.18         0.86 o                         
  -3  -8   3         54.87         53.99         1.12 o                         
  -2  -8   3        342.35        347.34         3.01 o                         
  -1  -8   3        468.39        459.09         5.73 o                         
   0  -8   3         40.14         42.28         0.93 o                         
   1  -8   3          0.54          0.88         0.32 o                         
   2  -8   3         11.92          8.80         0.51 o                         
   3  -8   3        166.40        159.11         2.14 o                         
   4  -8   3         25.02         24.99         0.99 o                         
   5  -8   3          3.92          3.64         0.62 o                         
   6  -8   3         16.99         15.81         0.93 o                         
   7  -8   3         26.51         27.24         1.04 o                         
   8  -8   3          3.19          3.96         1.00 o                         
  -7  -7   3          3.41          3.12         0.60 o                         
  -6  -7   3          0.49          0.85         0.48 o                         
  -5  -7   3         49.75         46.01         1.19 o                         
  -4  -7   3          0.41          0.77         0.41 o                         
  -3  -7   3        151.79        150.16         1.63 o                         
  -2  -7   3          5.13          4.77         0.36 o                         
  -1  -7   3        167.04        160.48         1.65 o                         
   0  -7   3         38.32         37.76         0.75 o                         
   1  -7   3        163.86        156.11         1.52 o                         
   2  -7   3         91.63         87.65         1.12 o                         
   3  -7   3         14.65         12.38         0.57 o                         
   4  -7   3        288.59        294.93         2.74 o                         
   5  -7   3          3.79          4.50         0.54 o                         
   6  -7   3          1.34          1.21         0.43 o                         
   7  -7   3          0.02          0.24         0.45 o                         
   8  -7   3          1.01          1.25         0.47 o                         
   9  -7   3          2.76          2.75         0.83 o                         
  -8  -6   3          2.71          1.82         0.65 o                         
  -7  -6   3         30.34         30.10         1.00 o                         
  -6  -6   3          6.68          6.79         0.54 o                         
  -5  -6   3          5.14          5.30         0.46 o                         
  -4  -6   3          9.32          9.55         0.58 o                         
  -3  -6   3         41.01         39.19         0.75 o                         
  -2  -6   3        201.62        196.84         1.56 o                         
  -1  -6   3          4.92          4.85         0.35 o                         
   0  -6   3         29.77         41.86         0.76 o                         
   1  -6   3         74.75         87.59         1.01 o                         
   2  -6   3        414.86        402.64         2.83 o                         
   3  -6   3         42.61         38.14         0.72 o                         
   4  -6   3         86.36         80.51         1.19 o                         
   5  -6   3         29.24         27.13         0.74 o                         
   6  -6   3        165.85        161.28         1.97 o                         
   7  -6   3         10.59         10.20         0.71 o                         
   8  -6   3          4.10          4.40         0.61 o                         
   9  -6   3          4.66          4.68         0.67 o                         
  10  -6   3          0.87          2.03         0.77 o                         
  -8  -5   3          0.44          0.06         0.67 o                         
  -7  -5   3         12.91         14.58         0.89 o                         
  -6  -5   3         17.18         17.04         0.65 o                         
  -5  -5   3          0.45          1.13         0.32 o                         
  -4  -5   3         18.51         16.31         0.60 o                         
  -3  -5   3         87.90         84.62         0.99 o                         
  -2  -5   3        178.94        165.69         1.32 o                         
  -1  -5   3        175.67        178.03         1.59 o                         
   0  -5   3          1.83          3.34         0.32 o                         
   1  -5   3          0.07          0.65         0.18 o                         
   2  -5   3         26.45         26.16         0.48 o                         
   3  -5   3          7.15          8.94         0.44 o                         
   4  -5   3          6.99          8.47         0.43 o                         
   5  -5   3          9.58          9.86         0.49 o                         
   6  -5   3        206.58        196.83         2.14 o                         
   7  -5   3          3.45          4.25         0.79 o                         
   8  -5   3          7.15          6.57         0.61 o                         
   9  -5   3         26.61         29.72         1.12 o                         
  10  -5   3          1.65          2.20         0.68 o                         
  -8  -4   3          0.42          0.62         0.56 o                         
  -7  -4   3         27.96         26.67         0.85 o                         
  -6  -4   3         51.90         45.26         1.51 o                         
  -5  -4   3         24.56         24.78         0.62 o                         
  -4  -4   3        146.80        148.86         1.42 o                         
  -3  -4   3         84.21         79.92         1.32 o                         
  -2  -4   3        132.74        136.52         1.10 o                         
  -1  -4   3        513.88        523.34         3.09 o                         
   0  -4   3         12.53         11.05         0.35 o                         
   1  -4   3        400.54        416.61         3.61 o                         
   2  -4   3         19.55         20.21         0.39 o                         
   3  -4   3         33.81         34.52         0.55 o                         
   4  -4   3        235.08        251.23         1.91 o                         
   5  -4   3        253.98        257.99         2.14 o                         
   6  -4   3        257.40        260.83         2.32 o                         
   7  -4   3         35.75         34.36         1.48 o                         
   8  -4   3         32.58         32.25         0.97 o                         
   9  -4   3          4.79          4.67         0.57 o                         
  10  -4   3          2.97          4.36         0.64 o                         
  -9  -3   3          0.95          1.01         0.96 o                         
  -8  -3   3          5.32          4.48         1.06 o                         
  -7  -3   3          9.31          9.11         0.77 o                         
  -6  -3   3          1.15          1.27         0.33 o                         
  -5  -3   3         15.69         18.86         0.50 o                         
  -4  -3   3          7.16          7.71         0.36 o                         
  -3  -3   3         62.78         86.82         0.92 o                         
  -2  -3   3         62.05         51.53         0.65 o                         
  -1  -3   3          3.35          4.90         0.22 o                         
   0  -3   3        550.45        563.21         3.25 o                         
   1  -3   3       1047.14       1086.40        10.08 o                         
   2  -3   3          0.26          0.56         0.14 o                         
   3  -3   3        139.40        168.95         1.28 o                         
   4  -3   3         42.26         32.95         0.52 o                         
   5  -3   3        467.59        502.51         3.69 o                         
   6  -3   3        127.35        125.83         2.00 o                         
   7  -3   3          1.82          2.50         0.49 o                         
   8  -3   3          1.51          1.15         0.47 o                         
   9  -3   3          1.56          2.58         0.55 o                         
  10  -3   3          6.36          5.66         0.62 o                         
  -9  -2   3          6.57          5.02         1.21 o                         
  -8  -2   3         11.92         12.00         1.06 o                         
  -7  -2   3         24.61         24.11         1.29 o                         
  -6  -2   3         29.39         26.34         0.94 o                         
  -5  -2   3          0.32          0.65         0.22 o                         
  -4  -2   3         29.32         32.49         0.46 o                         
  -3  -2   3          4.98          5.54         0.24 o                         
  -2  -2   3        637.40        668.19         3.72 o                         
  -1  -2   3       1357.00       1349.71         7.50 o                         
   0  -2   3        129.40        134.67         0.99 o                         
   1  -2   3        549.39        587.80         3.70 o                         
   2  -2   3        118.52         94.92         0.91 o                         
   3  -2   3          0.32          1.30         0.17 o                         
   4  -2   3        379.52        411.00         2.79 o                         
   5  -2   3        150.56        140.50         1.58 o                         
   6  -2   3          0.12          0.51         0.32 o                         
   7  -2   3        208.48        199.26         2.14 o                         
   8  -2   3        819.32        828.00         7.10 o                         
   9  -2   3         21.34         20.26         0.87 o                         
  10  -2   3         51.32         53.46         1.19 o                         
  11  -2   3          3.76          4.12         0.64 o                         
  -9  -1   3          1.19         -0.16         0.69 o                         
  -8  -1   3          4.38          5.32         0.71 o                         
  -7  -1   3         36.84         39.95         1.18 o                         
  -6  -1   3          6.08          5.22         0.56 o                         
  -5  -1   3         33.99         35.04         0.98 o                         
  -4  -1   3         16.86         17.77         0.41 o                         
  -3  -1   3         40.50         39.18         0.44 o                         
  -2  -1   3        365.91        337.46         1.93 o                         
  -1  -1   3       1356.25       1301.15         9.46 o                         
   0  -1   3          0.64          1.42         0.10 o                         
   2  -1   3        707.54        663.67         4.39 o                         
   3  -1   3       2487.96       2515.37        18.41 o                         
   4  -1   3         98.26        105.31         1.22 o                         
   5  -1   3         41.68         48.53         0.84 o                         
   6  -1   3         67.76         63.62         1.67 o                         
   7  -1   3         49.41         50.57         0.98 o                         
   8  -1   3         24.69         22.87         0.88 o                         
   9  -1   3         92.22         92.55         1.43 o                         
  10  -1   3          7.73          6.08         0.78 o                         
  11  -1   3          6.25          5.14         0.67 o                         
  -9   0   3          0.27          1.04         0.70 o                         
  -8   0   3         27.92         26.88         1.19 o                         
  -7   0   3         86.41         87.36         1.62 o                         
  -6   0   3        115.43        105.95         1.66 o                         
  -5   0   3          4.52          3.13         0.38 o                         
  -4   0   3          1.54          2.24         0.31 o                         
  -3   0   3         78.40         82.62         1.31 o                         
  -2   0   3         16.08         16.14         0.26 o                         
  -1   0   3        471.27        462.60         3.73 o                         
   0   0   3        181.81        184.60         2.57 o                         
   1   0   3         88.41         91.19         0.89 o                         
   2   0   3        354.04        368.45         3.07 o                         
   3   0   3       1337.23       1377.59        10.31 o                         
   4   0   3        291.91        276.93         2.60 o                         
   5   0   3        730.13        722.75         5.89 o                         
   6   0   3         14.28         12.57         0.62 o                         
   7   0   3        753.68        752.45         5.79 o                         
   8   0   3        123.98        119.85         1.58 o                         
   9   0   3          0.88          5.28         0.65 o                         
  10   0   3         16.31         16.09         1.13 o                         
  11   0   3          0.42          0.88         0.56 o                         
  -9   1   3          2.84          1.60         0.72 o                         
  -8   1   3          0.12         -0.14         0.54 o                         
  -7   1   3          0.45          1.69         0.47 o                         
  -6   1   3         18.16         15.82         0.83 o                         
  -5   1   3          1.71          2.69         0.52 o                         
  -4   1   3         65.95         62.19         1.08 o                         
  -3   1   3        338.98        362.02         3.28 o                         
  -2   1   3        137.70        133.69         1.06 o                         
  -1   1   3        512.39        531.17         4.36 o                         
   0   1   3        205.75        189.07         1.82 o                         
   1   1   3        291.56        278.23         2.26 o                         
   2   1   3        136.65        122.17         1.18 o                         
   3   1   3        715.95        676.46         5.33 o                         
   4   1   3        437.70        467.70         3.50 o                         
   5   1   3        192.69        194.07         1.87 o                         
   6   1   3        111.62        106.05         1.65 o                         
   7   1   3        115.45        113.42         1.44 o                         
   8   1   3        107.16        106.65         1.44 o                         
   9   1   3          0.62         -0.01         0.39 o                         
  10   1   3          2.40          2.06         0.51 o                         
  11   1   3         19.44         21.18         0.95 o                         
  -9   2   3         20.61         20.45         1.74 o                         
  -8   2   3          5.91          7.73         0.75 o                         
  -7   2   3         31.08         31.79         1.12 o                         
  -6   2   3          0.03         -0.11         0.39 o                         
  -5   2   3          0.18          0.52         0.33 o                         
  -4   2   3          3.23          6.59         0.51 o                         
  -3   2   3          0.00          0.49         0.26 o                         
  -2   2   3       1047.07       1093.71         6.07 o                         
  -1   2   3         17.05         16.73         0.26 o                         
   0   2   3         24.24         32.82         0.41 o                         
   1   2   3          9.62         11.15         0.32 o                         
   2   2   3         29.49         37.68         0.56 o                         
   3   2   3         96.86         94.45         1.03 o                         
   4   2   3        850.27        845.60         5.97 o                         
   5   2   3        120.68        108.42         1.18 o                         
   6   2   3        133.13        122.93         1.37 o                         
   7   2   3        269.05        272.88         2.56 o                         
   8   2   3         13.13         12.89         0.83 o                         
   9   2   3          5.08          3.83         0.48 o                         
  10   2   3         14.91         12.59         0.68 o                         
  11   2   3          0.10         -0.59         0.59 o                         
  -9   3   3          5.27          4.86         0.84 o                         
  -8   3   3         44.24         47.85         1.46 o                         
  -7   3   3          0.03         -0.04         0.48 o                         
  -6   3   3          4.58          5.40         0.57 o                         
  -5   3   3         26.45         21.79         0.93 o                         
  -4   3   3        366.25        390.60         4.24 o                         
  -3   3   3         86.80         78.90         0.72 o                         
  -2   3   3        117.37        109.92         1.00 o                         
  -1   3   3         53.86         51.37         0.57 o                         
   0   3   3         48.64         45.18         0.52 o                         
   1   3   3        134.08        125.92         1.19 o                         
   2   3   3         38.40         35.01         0.61 o                         
   3   3   3        796.02        741.90         5.30 o                         
   4   3   3        509.31        513.98         3.86 o                         
   5   3   3         20.68         23.96         0.55 o                         
   6   3   3          2.74          2.13         0.28 o                         
   7   3   3         15.76         12.92         0.65 o                         
   8   3   3          1.46          1.51         0.38 o                         
   9   3   3          5.93          6.22         0.71 o                         
  10   3   3         24.98         23.73         1.00 o                         
  11   3   3          0.82          0.84         0.69 o                         
  -9   4   3          4.95          6.94         0.89 o                         
  -8   4   3          6.66          7.29         0.78 o                         
  -7   4   3          0.74          0.81         0.55 o                         
  -6   4   3          3.00          1.54         0.54 o                         
  -5   4   3         23.56         23.06         0.97 o                         
  -4   4   3         14.79         18.06         0.39 o                         
  -3   4   3         37.55         33.51         0.49 o                         
  -2   4   3        670.09        687.88         4.29 o                         
  -1   4   3        822.40        823.69         7.89 o                         
   0   4   3        318.08        340.78         2.32 o                         
   1   4   3         24.36         35.05         0.63 o                         
   2   4   3        382.09        415.93         3.18 o                         
   3   4   3        224.15        245.20         1.95 o                         
   4   4   3         70.81         70.13         0.85 o                         
   5   4   3         25.13         27.85         0.62 o                         
   6   4   3        155.45        156.08         1.64 o                         
   7   4   3         50.10         50.25         1.26 o                         
   8   4   3         18.80         20.98         0.81 o                         
   9   4   3          0.09          0.14         0.41 o                         
  10   4   3          3.65          5.58         0.69 o                         
  -9   5   3          2.58          1.96         0.93 o                         
  -8   5   3          4.41          4.65         0.84 o                         
  -7   5   3          1.72          1.79         0.70 o                         
  -6   5   3          1.22          1.50         0.39 o                         
  -5   5   3         39.53         34.31         0.58 o                         
  -4   5   3        105.86        116.46         1.11 o                         
  -3   5   3          0.31          0.22         0.21 o                         
  -2   5   3          1.85          3.42         0.27 o                         
  -1   5   3        888.60        917.08         5.65 o                         
   0   5   3        198.22        199.21         1.68 o                         
   1   5   3        118.71        122.91         1.19 o                         
   2   5   3        406.84        417.72         3.04 o                         
   3   5   3         12.66         13.52         0.43 o                         
   4   5   3        142.46        142.18         1.37 o                         
   5   5   3         15.66         16.09         0.56 o                         
   6   5   3          8.26          7.42         0.56 o                         
   7   5   3         10.78         10.61         0.89 o                         
   8   5   3          4.97          5.07         0.66 o                         
   9   5   3          1.29          0.17         0.45 o                         
  10   5   3          0.00          0.36         0.59 o                         
  -8   6   3         17.86         15.50         1.17 o                         
  -7   6   3          5.73          5.65         0.91 o                         
  -6   6   3         40.79         44.54         1.17 o                         
  -5   6   3         43.17         49.90         0.87 o                         
  -4   6   3         62.73         61.63         0.84 o                         
  -3   6   3          0.02         43.99         6.22 o                         
  -2   6   3        346.49        334.25         2.48 o                         
  -1   6   3        627.65        623.94         4.38 o                         
   0   6   3         12.95         15.74         0.48 o                         
   1   6   3         50.20         49.02         0.81 o                         
   2   6   3          9.83         10.16         0.42 o                         
   3   6   3         45.09         91.07         1.06 o                         
   4   6   3        131.40        134.68         1.37 o                         
   5   6   3         10.53          9.08         0.45 o                         
   6   6   3          2.22          3.15         0.39 o                         
   7   6   3          2.43          3.06         0.42 o                         
   8   6   3          1.27          0.33         0.42 o                         
   9   6   3         12.37         10.65         0.76 o                         
  10   6   3          0.33         -0.30         0.73 o                         
  -8   7   3          0.01         -0.67         1.31 o                         
  -7   7   3         18.31         14.49         0.81 o                         
  -6   7   3          0.21          0.15         0.35 o                         
  -5   7   3         26.82         24.87         0.72 o                         
  -4   7   3          4.76          4.70         0.47 o                         
  -3   7   3         19.57         21.81         0.71 o                         
  -2   7   3         65.16         65.87         0.90 o                         
  -1   7   3          0.09          0.18         0.24 o                         
   0   7   3         21.85         24.35         0.62 o                         
   1   7   3        238.56        245.44         2.16 o                         
   2   7   3         77.76         73.54         1.04 o                         
   3   7   3          1.69          1.18         0.28 o                         
   4   7   3          1.70          1.39         0.28 o                         
   5   7   3         11.68         10.84         0.58 o                         
   6   7   3          7.29          8.06         0.51 o                         
   7   7   3          5.61          3.85         0.42 o                         
   8   7   3          1.58          1.34         0.58 o                         
   9   7   3          5.29          4.91         0.74 o                         
  -7   8   3         34.00         37.06         1.54 o                         
  -6   8   3          1.28          2.03         0.42 o                         
  -5   8   3          0.01          0.03         0.41 o                         
  -4   8   3        111.23        108.34         1.48 o                         
  -3   8   3          0.44          0.32         0.34 o                         
  -2   8   3        894.30        912.33         5.94 o                         
  -1   8   3        284.61        277.76         2.34 o                         
   0   8   3         20.94         20.66         0.67 o                         
   1   8   3         11.87         13.43         0.60 o                         
   2   8   3          0.02          0.15         0.28 o                         
   3   8   3          1.61          2.51         0.37 o                         
   4   8   3         13.05         12.70         0.65 o                         
   5   8   3          7.64          6.84         0.56 o                         
   6   8   3          2.63          3.00         0.63 o                         
   7   8   3          0.78          1.31         0.58 o                         
   8   8   3          0.02          0.24         0.68 o                         
   9   8   3          0.44          0.94         0.98 o                         
  -7   9   3         13.35         12.86         0.73 o                         
  -6   9   3          1.18          0.68         0.46 o                         
  -5   9   3         11.28         11.87         0.57 o                         
  -4   9   3          6.77          7.43         0.60 o                         
  -3   9   3          4.98          9.79         0.74 o                         
  -2   9   3        120.31        114.63         1.48 o                         
  -1   9   3          5.77          6.66         0.47 o                         
   0   9   3         52.58         61.49         1.10 o                         
   1   9   3         27.87         27.16         1.02 o                         
   2   9   3          8.54          9.17         0.63 o                         
   3   9   3          4.21         22.36         0.86 o                         
   4   9   3          0.21         -0.09         0.46 o                         
   5   9   3          2.78          2.22         0.49 o                         
   6   9   3          0.19          1.01         0.75 o                         
   7   9   3          0.25          1.47         0.78 o                         
   8   9   3          0.00          0.03         0.85 o                         
  -6  10   3         14.60         19.33         1.01 o                         
  -5  10   3          1.18          1.71         0.54 o                         
  -4  10   3          7.81          7.86         0.61 o                         
  -3  10   3         79.81         79.74         1.23 o                         
  -2  10   3          4.01          5.11         0.49 o                         
  -1  10   3          6.58          6.31         0.76 o                         
   0  10   3         21.67         19.90         0.92 o                         
   1  10   3          0.93          1.68         0.50 o                         
   2  10   3         22.88         21.76         1.02 o                         
   3  10   3          1.06          1.49         0.80 o                         
   4  10   3          0.92         -0.38         0.50 o                         
   5  10   3          0.22         -0.42         0.52 o                         
   6  10   3          1.38          2.03         0.98 o                         
   7  10   3          6.81          6.82         0.92 o                         
   8  10   3          1.47          1.56         4.37 o                         
  -5  11   3          5.15          1.96         0.68 o                         
  -4  11   3          0.08         -0.12         0.60 o                         
  -3  11   3         51.80         49.20         1.17 o                         
  -2  11   3         93.50         91.05         1.45 o                         
  -1  11   3         27.10         26.54         1.06 o                         
   0  11   3         21.19         23.49         0.99 o                         
   1  11   3          1.86          1.32         0.57 o                         
   2  11   3          8.54         10.14         1.24 o                         
   3  11   3          7.92          6.66         0.65 o                         
   4  11   3          7.91          8.81         0.70 o                         
   5  11   3         10.36         11.30         0.80 o                         
   6  11   3          0.55          0.65         0.86 o                         
   7  11   3         12.05         10.07         1.29 o                         
  -4  12   3          5.28          2.07         0.72 o                         
  -3  12   3         22.80         20.84         1.51 o                         
  -2  12   3          3.63          4.81         0.63 o                         
  -1  12   3          3.36          2.28         0.67 o                         
   0  12   3         26.50         34.96         1.41 o                         
   1  12   3         59.67         58.37         1.50 o                         
   2  12   3         15.54         14.24         1.11 o                         
   3  12   3          0.59          1.21         0.80 o                         
   4  12   3          1.39          1.03         0.87 o                         
   5  12   3          0.97          1.45         0.87 o                         
  -3  13   3          7.23          7.35         1.02 o                         
  -2  13   3          3.71          3.57         0.95 o                         
  -1  13   3          8.84          7.44         0.87 o                         
   0  13   3          4.69          5.23         0.83 o                         
   1  13   3          3.84          3.40         0.84 o                         
   2  13   3          0.09         -0.86         0.86 o                         
   3  13   3          4.65          6.41         0.99 o                         
   4  13   3          0.66         -0.54         0.97 o                         
  -1 -12   4         17.14         16.36         0.99 o                         
   0 -12   4         14.18         17.07         1.18 o                         
   1 -12   4         18.67         18.21         1.38 o                         
   2 -12   4         14.43         12.07         1.17 o                         
   3 -12   4          0.25         -0.05         0.95 o                         
   4 -12   4          5.24          7.24         1.26 o                         
  -3 -11   4          0.16         -0.01         0.81 o                         
  -2 -11   4         13.45         13.49         0.85 o                         
  -1 -11   4         24.16         22.34         1.05 o                         
   0 -11   4          5.84          5.91         0.85 o                         
   1 -11   4         67.56         70.02         2.17 o                         
   2 -11   4         37.74         44.99         1.79 o                         
   3 -11   4          0.14          1.90         0.88 o                         
   4 -11   4         48.40         52.40         1.68 o                         
   5 -11   4         11.34         10.61         1.56 o                         
   6 -11   4          1.52          2.71         1.38 o                         
  -4 -10   4         12.84         11.07         1.09 o                         
  -3 -10   4          8.03          6.95         0.73 o                         
  -2 -10   4          0.14         -0.14         0.45 o                         
  -1 -10   4          0.14         -0.39         0.68 o                         
   0 -10   4          0.01          0.47         0.72 o                         
   1 -10   4         44.50         43.94         1.36 o                         
   2 -10   4          1.35          1.38         0.59 o                         
   3 -10   4        110.65        108.74         1.89 o                         
   4 -10   4         32.63         34.75         1.44 o                         
   5 -10   4          1.05          1.86         0.71 o                         
   6 -10   4          2.28          1.35         0.97 o                         
   7 -10   4          5.58          3.56         0.89 o                         
  -5  -9   4          7.62          6.42         0.97 o                         
  -4  -9   4          0.01         -0.56         0.56 o                         
  -3  -9   4          0.74          0.04         0.49 o                         
  -2  -9   4         57.01         55.44         0.90 o                         
  -1  -9   4          2.90          2.80         0.49 o                         
   0  -9   4         41.99         41.44         1.07 o                         
   1  -9   4         29.94         33.53         0.96 o                         
   2  -9   4          0.43          1.50         0.46 o                         
   3  -9   4        158.40        153.17         2.08 o                         
   4  -9   4         33.88         39.10         1.23 o                         
   5  -9   4          0.76         -0.61         0.68 o                         
   6  -9   4         38.28         41.55         1.41 o                         
   7  -9   4         12.80         13.88         0.89 o                         
   8  -9   4          0.07          0.74         1.15 o                         
  -6  -8   4          9.65         10.45         0.85 o                         
  -5  -8   4          0.09         -0.38         0.62 o                         
  -4  -8   4          1.01          2.04         0.53 o                         
  -3  -8   4          0.86          0.04         0.41 o                         
  -2  -8   4         12.83         12.37         0.56 o                         
  -1  -8   4          4.44          5.30         0.49 o                         
   0  -8   4         71.48         75.76         1.09 o                         
   1  -8   4         80.01         83.26         1.47 o                         
   2  -8   4         31.46         32.94         0.87 o                         
   3  -8   4        203.23        203.01         2.14 o                         
   4  -8   4          5.04          6.94         0.65 o                         
   5  -8   4          0.02         -0.03         0.45 o                         
   6  -8   4         13.42         11.22         0.77 o                         
   7  -8   4          6.38          6.69         0.66 o                         
   8  -8   4         20.89         23.00         1.27 o                         
  -7  -7   4          0.73          0.56         1.01 o                         
  -6  -7   4         49.79         50.97         1.19 o                         
  -5  -7   4         24.19         22.88         0.86 o                         
  -4  -7   4         44.13         41.77         1.01 o                         
  -3  -7   4        171.61        170.44         1.89 o                         
  -2  -7   4          2.56          2.32         0.33 o                         
  -1  -7   4        473.98        465.27         3.19 o                         
   0  -7   4         19.21         16.65         0.66 o                         
   1  -7   4          6.48          7.06         0.39 o                         
   2  -7   4         26.79         25.95         0.65 o                         
   3  -7   4        401.30        405.15         3.02 o                         
   4  -7   4         10.31         12.00         0.61 o                         
   5  -7   4        323.59        316.73         2.99 o                         
   6  -7   4          1.57          1.67         0.46 o                         
   7  -7   4         10.51         11.92         0.78 o                         
   8  -7   4          2.41          3.89         0.57 o                         
   9  -7   4          0.22          1.16         0.83 o                         
  -7  -6   4          5.38          5.91         0.90 o                         
  -6  -6   4          2.78          3.40         0.48 o                         
  -5  -6   4          0.71          1.61         0.41 o                         
  -4  -6   4         52.51         49.42         1.16 o                         
  -3  -6   4        258.91        261.87         2.45 o                         
  -2  -6   4        678.89        675.75         4.08 o                         
  -1  -6   4         16.26         18.60         0.50 o                         
   0  -6   4         28.46         26.66         0.63 o                         
   1  -6   4        149.72        149.22         1.44 o                         
   2  -6   4          0.39          0.62         0.23 o                         
   3  -6   4         18.79         19.78         0.61 o                         
   4  -6   4          0.03          0.01         0.28 o                         
   5  -6   4        815.53        813.98         5.59 o                         
   6  -6   4         53.58         49.20         1.05 o                         
   7  -6   4         14.10         11.27         0.76 o                         
   8  -6   4          0.40          0.54         0.63 o                         
   9  -6   4          0.41          0.61         0.69 o                         
  10  -6   4         14.43         19.28         1.92 o                         
  -8  -5   4          0.68         -0.03         0.71 o                         
  -7  -5   4          6.04          7.27         0.55 o                         
  -6  -5   4          0.13          0.26         0.41 o                         
  -5  -5   4         86.41         89.28         1.30 o                         
  -4  -5   4        381.15        382.61         2.82 o                         
  -3  -5   4          1.81          3.78         0.35 o                         
  -2  -5   4         68.51         64.75         0.78 o                         
  -1  -5   4         90.38         87.40         0.99 o                         
   0  -5   4       1214.54       1202.36         7.06 o                         
   1  -5   4        502.93        516.76         3.60 o                         
   2  -5   4         68.64         64.86         0.86 o                         
   3  -5   4        155.55        156.24         1.45 o                         
   4  -5   4          5.01          5.57         0.33 o                         
   5  -5   4        272.22        272.61         2.36 o                         
   6  -5   4          0.04          0.22         0.35 o                         
   7  -5   4        216.53        217.78         3.25 o                         
   8  -5   4         58.43         56.04         1.72 o                         
   9  -5   4         18.17         21.32         1.05 o                         
  10  -5   4          0.00          0.02         0.80 o                         
  -8  -4   4          0.64         -0.81         1.02 o                         
  -7  -4   4         20.75         18.36         0.94 o                         
  -6  -4   4         22.04         23.41         0.77 o                         
  -5  -4   4         25.01         23.60         0.64 o                         
  -4  -4   4         23.02         30.11         0.74 o                         
  -3  -4   4        225.91        225.99         1.65 o                         
  -2  -4   4         61.65         63.85         0.73 o                         
  -1  -4   4         10.12         10.65         0.39 o                         
   0  -4   4       1043.19       1044.94         5.81 o                         
   1  -4   4         91.67         86.45         0.94 o                         
   2  -4   4        341.93        374.63         2.55 o                         
   3  -4   4         82.52         78.59         0.78 o                         
   4  -4   4          7.34          9.20         0.39 o                         
   5  -4   4        242.22        244.84         2.12 o                         
   6  -4   4          0.10          0.11         0.27 o                         
   7  -4   4         41.03         43.32         1.38 o                         
   8  -4   4          5.76          6.44         0.79 o                         
   9  -4   4          1.58          2.56         0.56 o                         
  10  -4   4          0.03          0.77         0.66 o                         
  -8  -3   4         46.34         55.75         3.89 o                         
  -7  -3   4          4.92          4.16         0.97 o                         
  -6  -3   4          0.02          0.26         0.38 o                         
  -5  -3   4        145.12        138.52         1.35 o                         
  -4  -3   4          4.63          5.22         0.32 o                         
  -3  -3   4        131.48        112.69         1.03 o                         
  -2  -3   4          5.50          3.46         0.24 o                         
  -1  -3   4        710.31        735.70         4.16 o                         
   0  -3   4        468.43        526.53         3.13 o                         
   1  -3   4        811.02        847.54         4.77 o                         
   2  -3   4        129.82        132.47         1.07 o                         
   3  -3   4          1.32          2.34         0.19 o                         
   4  -3   4          1.01          0.20         0.16 o                         
   5  -3   4         57.34         43.23         0.71 o                         
   6  -3   4         17.08         14.69         0.74 o                         
   7  -3   4        288.05        275.69         4.20 o                         
   8  -3   4          3.56          2.10         0.59 o                         
   9  -3   4         30.77         30.66         1.06 o                         
  10  -3   4         32.27         31.50         1.62 o                         
  11  -3   4          0.42          0.61         1.03 o                         
  -8  -2   4         11.26         11.75         0.89 o                         
  -7  -2   4          3.50          3.70         0.76 o                         
  -6  -2   4         24.64         24.61         1.03 o                         
  -5  -2   4         25.06         24.71         0.60 o                         
  -4  -2   4          0.23          0.94         0.18 o                         
  -3  -2   4        321.75        319.89         2.04 o                         
  -2  -2   4         32.10         29.44         0.44 o                         
  -1  -2   4        420.80        446.53         2.57 o                         
   0  -2   4        628.42        693.65         3.91 o                         
   1  -2   4          8.36         13.91         0.33 o                         
   2  -2   4       1458.00       1495.17         8.06 o                         
   3  -2   4        405.51        443.00         2.68 o                         
   4  -2   4         97.03        100.36         1.03 o                         
   5  -2   4          0.33          1.25         0.30 o                         
   6  -2   4         10.22         13.45         0.62 o                         
   7  -2   4        672.98        660.59         5.90 o                         
   8  -2   4          0.91          0.77         0.49 o                         
   9  -2   4         48.57         48.33         1.27 o                         
  10  -2   4         11.06         13.07         0.79 o                         
  11  -2   4         11.06         10.71         0.83 o                         
  -9  -1   4          0.03         -0.36         0.94 o                         
  -8  -1   4          1.94          3.95         0.83 o                         
  -7  -1   4          8.52          9.96         0.84 o                         
  -6  -1   4        155.59        163.83         2.19 o                         
  -5  -1   4          4.18          4.17         0.52 o                         
  -4  -1   4          2.86          3.26         0.33 o                         
  -3  -1   4          0.25          0.52         0.16 o                         
  -2  -1   4         28.78         29.68         0.41 o                         
  -1  -1   4        404.65        413.93         2.46 o                         
   0  -1   4        498.15        523.87         2.72 o                         
   1  -1   4        471.99        483.87         2.69 o                         
   2  -1   4       1429.63       1485.72         7.87 o                         
   3  -1   4         46.81         54.33         0.73 o                         
   4  -1   4       3560.69       3886.33        44.77 o                         
   5  -1   4        397.84        410.88         3.46 o                         
   6  -1   4          1.42          1.67         0.33 o                         
   7  -1   4         21.98         20.93         1.15 o                         
   8  -1   4          0.15         -0.02         0.45 o                         
   9  -1   4          6.50          8.64         0.76 o                         
  10  -1   4          1.56          1.53         0.56 o                         
  11  -1   4          1.12          2.29         0.65 o                         
  -9   0   4          0.28          0.27         0.82 o                         
  -8   0   4          1.49          1.01         0.64 o                         
  -7   0   4         28.98         27.03         1.15 o                         
  -6   0   4          1.84          0.51         0.44 o                         
  -5   0   4          6.63          8.41         0.58 o                         
  -4   0   4         49.89         54.66         1.05 o                         
  -3   0   4          0.02          0.25         0.15 o                         
  -2   0   4         16.74         14.72         0.28 o                         
  -1   0   4       1162.03       1227.96         8.34 o                         
   0   0   4         19.05         18.89         0.42 o                         
   1   0   4        135.35        144.66         1.12 o                         
   2   0   4        136.98        142.44         1.21 o                         
   3   0   4         80.13         83.41         0.94 o                         
   4   0   4          9.46         11.90         0.46 o                         
   5   0   4          0.78          0.56         0.24 o                         
   6   0   4          1.14          2.19         0.33 o                         
   7   0   4        204.56        204.41         2.43 o                         
   8   0   4          0.36          0.28         0.44 o                         
   9   0   4        225.90        231.31         2.36 o                         
  10   0   4          5.51          6.75         0.62 o                         
  11   0   4         19.09         21.30         0.97 o                         
  -9   1   4          0.44         -0.47         0.84 o                         
  -8   1   4          4.25          3.78         0.71 o                         
  -7   1   4          3.78          4.93         0.65 o                         
  -6   1   4          0.05          0.58         0.48 o                         
  -5   1   4        112.09        101.30         1.61 o                         
  -4   1   4        189.59        202.46         2.30 o                         
  -3   1   4          0.35          0.81         0.26 o                         
  -2   1   4         13.76         15.77         0.28 o                         
  -1   1   4        184.64        182.16         1.51 o                         
   0   1   4        121.83        103.55         1.08 o                         
   1   1   4        149.03        144.91         1.37 o                         
   2   1   4        545.52        563.99         4.55 o                         
   3   1   4        310.25        360.30         2.91 o                         
   4   1   4          0.87          0.91         0.26 o                         
   5   1   4         97.95         93.65         1.09 o                         
   6   1   4         97.61        103.91         1.50 o                         
   7   1   4         11.07         12.94         0.70 o                         
   8   1   4        297.25        289.79         3.31 o                         
   9   1   4        108.50        109.78         1.53 o                         
  10   1   4          2.47          2.25         0.54 o                         
  11   1   4          5.77          6.89         0.82 o                         
  -9   2   4          6.72          4.18         0.89 o                         
  -8   2   4          2.07          2.29         0.79 o                         
  -7   2   4          0.02         -0.39         0.51 o                         
  -6   2   4        194.87        188.58         2.80 o                         
  -5   2   4         20.13         20.74         0.86 o                         
  -4   2   4         38.13         36.55         0.93 o                         
  -3   2   4          0.15         -0.23         0.31 o                         
  -2   2   4        369.63        394.02         2.55 o                         
  -1   2   4        582.31        588.40         3.28 o                         
   0   2   4        104.42        106.75         1.26 o                         
   1   2   4        727.53        702.13         5.03 o                         
   2   2   4         25.48         15.70         0.50 o                         
   3   2   4       1055.88       1052.54         7.40 o                         
   4   2   4       2483.64       2463.68        18.16 o                         
   5   2   4          8.62          6.82         0.38 o                         
   6   2   4        121.22        107.91         1.26 o                         
   7   2   4         10.35         12.27         0.63 o                         
   8   2   4        167.38        150.40         3.45 o                         
   9   2   4          8.91          9.91         0.65 o                         
  10   2   4          0.00         -0.54         0.54 o                         
  11   2   4         31.09         30.15         1.66 o                         
  -9   3   4         30.69         33.84         1.67 o                         
  -8   3   4          1.67          1.85         0.73 o                         
  -7   3   4          2.41          2.90         0.71 o                         
  -6   3   4         53.05         50.60         1.33 o                         
  -5   3   4          0.03          0.43         0.39 o                         
  -4   3   4         12.81          8.28         0.70 o                         
  -3   3   4         60.41         48.60         0.55 o                         
  -2   3   4        344.29        355.60         2.37 o                         
  -1   3   4         54.17         46.63         0.57 o                         
   0   3   4          0.75          0.83         0.14 o                         
   1   3   4        194.48        212.70         1.85 o                         
   2   3   4        132.44        124.11         1.29 o                         
   3   3   4        126.04        126.41         1.34 o                         
   4   3   4        181.21        179.69         1.76 o                         
   5   3   4         42.22         49.05         0.82 o                         
   6   3   4        882.47        863.81         6.32 o                         
   7   3   4        287.90        281.36         2.65 o                         
   8   3   4         25.48         26.72         0.90 o                         
   9   3   4          0.03          0.27         0.60 o                         
  10   3   4         18.31         21.85         1.05 o                         
  11   3   4          2.34          3.07         0.99 o                         
  -8   4   4          3.52          3.70         0.83 o                         
  -7   4   4          2.85          1.38         0.68 o                         
  -6   4   4         43.74         37.49         1.33 o                         
  -5   4   4          8.64          9.55         1.30 o                         
  -4   4   4        389.45        402.26         3.24 o                         
  -3   4   4         11.21         16.63         0.38 o                         
  -2   4   4          9.25         14.37         0.37 o                         
  -1   4   4        220.78        227.88         1.87 o                         
   0   4   4          7.25          7.03         0.30 o                         
   1   4   4          1.98          0.68         0.16 o                         
   2   4   4       1180.20       1155.01         8.06 o                         
   3   4   4        339.10        383.21         3.09 o                         
   4   4   4         14.21         17.04         0.49 o                         
   5   4   4         50.00         46.80         0.83 o                         
   6   4   4        205.51        192.06         1.95 o                         
   7   4   4         70.88         69.60         1.34 o                         
   8   4   4        166.31        164.38         2.77 o                         
   9   4   4         24.52         22.70         0.88 o                         
  10   4   4          4.39          5.35         0.71 o                         
  -8   5   4          0.38         -0.35         0.80 o                         
  -7   5   4          1.14          1.35         0.67 o                         
  -6   5   4         12.87         12.39         1.06 o                         
  -5   5   4         29.27         35.24         0.78 o                         
  -4   5   4          0.19          0.00         0.21 o                         
  -3   5   4         24.06         21.08         0.48 o                         
  -2   5   4        262.34        251.24         1.92 o                         
  -1   5   4         34.73         35.62         0.58 o                         
   0   5   4         42.92         42.99         0.66 o                         
   1   5   4          3.89          4.76         0.30 o                         
   2   5   4        146.04        144.34         1.49 o                         
   3   5   4          0.38          0.42         0.21 o                         
   4   5   4         60.66         65.53         0.91 o                         
   5   5   4          0.56          1.21         0.27 o                         
   6   5   4         92.91         95.56         1.31 o                         
   7   5   4         18.69         17.35         0.79 o                         
   8   5   4         28.48         29.86         1.06 o                         
   9   5   4         10.53          9.49         0.63 o                         
  10   5   4          5.37          6.23         0.83 o                         
  -8   6   4          0.06         -1.11         1.11 o                         
  -7   6   4          1.38          1.48         1.60 o                         
  -6   6   4          0.34          0.92         0.39 o                         
  -5   6   4          5.13          6.63         0.38 o                         
  -4   6   4         36.76         34.24         0.65 o                         
  -3   6   4          3.93          5.60         0.36 o                         
  -2   6   4        444.51        435.70         3.60 o                         
  -1   6   4          3.83          3.50         0.27 o                         
   0   6   4        157.33        157.11         1.63 o                         
   1   6   4          1.00          1.32         0.22 o                         
   2   6   4         15.89         17.09         0.51 o                         
   3   6   4          1.33          0.59         0.23 o                         
   4   6   4        120.45        123.51         1.36 o                         
   5   6   4         10.61          8.64         0.49 o                         
   6   6   4        119.23        120.39         1.55 o                         
   7   6   4          0.26          0.22         0.37 o                         
   8   6   4          0.01         -0.35         0.44 o                         
   9   6   4         13.96         12.02         0.73 o                         
  10   6   4          8.59          9.49         0.78 o                         
  -8   7   4          0.63          0.05         1.85 o                         
  -7   7   4          1.76          1.58         1.44 o                         
  -6   7   4         34.55         32.69         0.99 o                         
  -5   7   4         23.29         28.57         0.77 o                         
  -4   7   4          9.91          8.18         0.44 o                         
  -3   7   4         10.98         10.29         0.47 o                         
  -2   7   4          0.19          0.66         0.26 o                         
  -1   7   4        158.52        149.01         1.46 o                         
   0   7   4        135.17        145.88         2.23 o                         
   1   7   4         11.57         13.57         0.56 o                         
   2   7   4          0.00          0.06         0.24 o                         
   3   7   4          7.78          8.00         0.41 o                         
   4   7   4         86.55         89.09         1.18 o                         
   5   7   4        133.83        136.91         1.54 o                         
   6   7   4          0.04         -0.10         0.35 o                         
   7   7   4          1.06          0.62         0.42 o                         
   8   7   4          3.12          2.99         0.51 o                         
   9   7   4          0.23          0.04         0.52 o                         
  -7   8   4          4.58          7.49         0.70 o                         
  -6   8   4          8.33         10.95         0.62 o                         
  -5   8   4         47.47         49.13         0.98 o                         
  -4   8   4         62.88         69.60         1.19 o                         
  -3   8   4         73.26         70.07         1.41 o                         
  -2   8   4         69.22         68.77         1.12 o                         
  -1   8   4        339.74        334.04         2.66 o                         
   0   8   4        216.68        224.30         2.29 o                         
   1   8   4          7.35          6.97         0.46 o                         
   2   8   4          3.22          4.58         0.41 o                         
   3   8   4          0.77          0.19         0.32 o                         
   4   8   4          2.04          6.16         0.47 o                         
   5   8   4          0.02         -0.01         0.36 o                         
   6   8   4          1.63          2.34         0.45 o                         
   7   8   4          4.67          4.90         0.60 o                         
   8   8   4          2.91          2.94         0.73 o                         
   9   8   4          1.57         -0.39         0.80 o                         
  -7   9   4          0.09          0.18         0.85 o                         
  -6   9   4         20.97         21.73         0.88 o                         
  -5   9   4          0.95          1.60         0.47 o                         
  -4   9   4          2.08          2.03         0.49 o                         
  -3   9   4          4.92          5.47         0.56 o                         
  -2   9   4         59.86         50.92         1.11 o                         
  -1   9   4        397.32        388.42         3.62 o                         
   0   9   4        152.08        150.32         1.77 o                         
   1   9   4          0.90          1.28         0.42 o                         
   2   9   4          0.07          2.09         0.52 o                         
   3   9   4         66.09         69.58         1.22 o                         
   4   9   4         15.05         15.49         0.81 o                         
   5   9   4          4.83          5.19         0.79 o                         
   6   9   4         12.74         12.02         0.79 o                         
   7   9   4          0.36         -0.28         0.83 o                         
   8   9   4          0.26         -0.31         0.82 o                         
  -6  10   4         58.63         62.43         1.65 o                         
  -5  10   4         12.81         14.83         0.74 o                         
  -4  10   4          0.80          0.56         0.63 o                         
  -3  10   4         89.11         81.33         1.26 o                         
  -2  10   4          3.91          3.89         0.48 o                         
  -1  10   4        103.58        103.08         1.63 o                         
   0  10   4          1.13          2.79         0.58 o                         
   1  10   4         29.11         31.97         1.26 o                         
   2  10   4         22.85         26.69         1.48 o                         
   3  10   4         11.95         12.72         0.82 o                         
   4  10   4          9.67         11.49         0.71 o                         
   5  10   4          2.79          2.63         0.62 o                         
   6  10   4          0.05          0.12         0.63 o                         
   7  10   4          2.78          2.25         0.84 o                         
   8  10   4          3.57          2.83         1.08 o                         
  -5  11   4         16.96         18.45         1.38 o                         
  -4  11   4         12.03         12.64         0.79 o                         
  -3  11   4         40.79         36.65         1.43 o                         
  -2  11   4         35.97         31.64         1.04 o                         
  -1  11   4          2.74          1.54         0.59 o                         
   0  11   4         22.84         20.61         1.04 o                         
   1  11   4         78.28         79.94         1.94 o                         
   2  11   4         13.85         18.33         0.94 o                         
   3  11   4          4.61          2.76         0.74 o                         
   4  11   4          0.55         -0.60         0.60 o                         
   5  11   4          0.62          0.01         0.63 o                         
   6  11   4          9.54          9.29         1.02 o                         
   7  11   4          5.47          5.87         1.09 o                         
  -4  12   4         42.66         39.92         1.94 o                         
  -3  12   4          0.76         -0.30         0.63 o                         
  -2  12   4         62.38         62.31         1.40 o                         
  -1  12   4         13.33         12.88         0.86 o                         
   0  12   4          0.00          0.32         0.72 o                         
   1  12   4          0.80          0.40         0.67 o                         
   2  12   4          3.72          3.04         0.72 o                         
   3  12   4          2.81          5.11         0.94 o                         
   4  12   4          6.12          6.36         1.20 o                         
   5  12   4          0.12          1.23         0.85 o                         
   6  12   4          1.00          0.05         0.96 o                         
  -2  13   4          0.03          0.18         0.91 o                         
  -1  13   4          2.68          3.01         0.77 o                         
   0  13   4          6.16          5.61         0.88 o                         
   1  13   4          9.96          9.47         0.99 o                         
   2  13   4          2.02          1.63         0.83 o                         
   3  13   4         19.48         20.02         1.41 o                         
   4  13   4         20.62         20.84         1.74 o                         
   1 -12   5         11.79          9.99         2.67 o                         
   2 -12   5          0.01          0.99         3.34 o                         
  -2 -11   5          1.34          0.26         0.82 o                         
  -1 -11   5          2.22          1.93         0.90 o                         
   0 -11   5         20.68         19.61         1.33 o                         
   1 -11   5          1.94          1.08         0.81 o                         
   2 -11   5          2.87          2.03         0.80 o                         
   3 -11   5          9.25         11.09         1.00 o                         
   4 -11   5          1.90          1.29         1.44 o                         
   5 -11   5          0.28          0.46         0.94 o                         
  -3 -10   5          6.18          5.18         0.88 o                         
  -2 -10   5          3.07          2.14         0.55 o                         
  -1 -10   5          4.96          4.05         0.68 o                         
   0 -10   5          0.13         -0.04         0.64 o                         
   1 -10   5         21.33         20.54         1.24 o                         
   2 -10   5          6.63          4.55         0.70 o                         
   3 -10   5          4.05          4.24         0.74 o                         
   4 -10   5         12.26         10.52         1.02 o                         
   5 -10   5        138.44        151.49         2.37 o                         
   6 -10   5         26.58         29.24         1.41 o                         
  -4  -9   5          0.33         -0.62         0.62 o                         
  -3  -9   5         14.82         14.94         0.82 o                         
  -2  -9   5          5.09          4.51         0.60 o                         
  -1  -9   5         27.46         24.91         1.38 o                         
   0  -9   5         66.42         66.40         1.25 o                         
   1  -9   5         19.95         22.09         0.98 o                         
   2  -9   5        113.46        116.33         1.92 o                         
   3  -9   5          3.52          3.37         0.61 o                         
   4  -9   5          0.02          0.21         0.55 o                         
   5  -9   5        167.17        166.87         2.38 o                         
   6  -9   5          8.67          9.77         0.93 o                         
   7  -9   5          4.89          4.06         0.78 o                         
  -5  -8   5          3.09          1.75         0.68 o                         
  -4  -8   5          2.96          2.81         0.55 o                         
  -3  -8   5          0.15          0.15         0.53 o                         
  -2  -8   5          0.08          0.31         0.43 o                         
  -1  -8   5         22.32         21.08         0.84 o                         
   0  -8   5         29.88         28.57         0.86 o                         
   1  -8   5         32.86         32.84         0.89 o                         
   2  -8   5         28.64         27.09         0.90 o                         
   3  -8   5        152.82        154.27         1.84 o                         
   4  -8   5          3.27          4.04         0.53 o                         
   5  -8   5         22.12         23.80         1.04 o                         
   6  -8   5          0.69          0.46         0.59 o                         
   7  -8   5          0.07          0.87         0.61 o                         
   8  -8   5         18.80         15.42         1.05 o                         
  -6  -7   5         12.60         12.22         0.76 o                         
  -5  -7   5          1.70          1.77         0.76 o                         
  -4  -7   5          5.09          5.74         0.56 o                         
  -3  -7   5         46.30         43.01         0.98 o                         
  -2  -7   5         30.45         29.06         1.16 o                         
  -1  -7   5          1.31          0.56         0.37 o                         
   0  -7   5         68.77         64.02         1.04 o                         
   1  -7   5         29.61         25.47         0.74 o                         
   2  -7   5          3.97          4.28         0.39 o                         
   3  -7   5          1.92          2.62         0.39 o                         
   4  -7   5        228.95        230.04         2.43 o                         
   5  -7   5        106.57        110.34         1.54 o                         
   6  -7   5         20.89         21.02         0.93 o                         
   7  -7   5         24.77         27.90         1.30 o                         
   8  -7   5          3.93          4.79         0.62 o                         
   9  -7   5          1.41          2.21         0.91 o                         
  -7  -6   5          6.01          7.44         0.67 o                         
  -6  -6   5          2.73          1.60         0.62 o                         
  -5  -6   5          5.96          6.08         0.51 o                         
  -4  -6   5         26.91         25.60         0.82 o                         
  -3  -6   5          2.87          2.60         0.41 o                         
  -2  -6   5          0.80          0.04         0.27 o                         
  -1  -6   5         34.15         35.51         0.77 o                         
   0  -6   5          0.13          0.21         0.27 o                         
   1  -6   5         25.60         25.71         0.67 o                         
   2  -6   5         21.56         23.55         0.64 o                         
   3  -6   5          0.45          0.59         0.29 o                         
   4  -6   5        133.76        124.18         1.50 o                         
   5  -6   5         30.70         31.37         0.86 o                         
   6  -6   5          2.14          2.32         0.42 o                         
   7  -6   5         23.99         23.54         1.20 o                         
   8  -6   5         57.27         55.58         1.69 o                         
   9  -6   5          0.95         -0.08         0.72 o                         
  -7  -5   5         15.71         16.93         0.99 o                         
  -6  -5   5          3.52          4.20         0.48 o                         
  -5  -5   5          4.05          3.24         0.41 o                         
  -4  -5   5         45.09         45.83         0.95 o                         
  -3  -5   5         20.33         18.65         0.93 o                         
  -2  -5   5        117.68        114.32         1.12 o                         
  -1  -5   5         70.33         73.99         0.96 o                         
   0  -5   5        434.44        418.44         2.94 o                         
   1  -5   5         78.68         92.35         1.02 o                         
   2  -5   5        136.16        135.27         1.34 o                         
   3  -5   5         61.97         59.81         0.85 o                         
   4  -5   5        119.64        115.33         1.27 o                         
   5  -5   5          0.23          0.56         0.30 o                         
   6  -5   5         32.25         32.98         0.93 o                         
   7  -5   5          0.40          0.73         0.54 o                         
   8  -5   5         37.53         38.10         1.24 o                         
   9  -5   5          4.73          5.26         0.85 o                         
  10  -5   5          0.88          2.04         0.82 o                         
  -7  -4   5         16.43         16.12         2.08 o                         
  -6  -4   5         18.12         19.66         1.04 o                         
  -5  -4   5          0.76          0.69         0.37 o                         
  -4  -4   5        197.62        187.17         1.76 o                         
  -3  -4   5        676.97        659.79         4.06 o                         
  -2  -4   5         14.79         15.76         0.48 o                         
  -1  -4   5         93.53         94.75         1.08 o                         
   0  -4   5         16.63         16.31         0.48 o                         
   1  -4   5         11.73         14.12         0.44 o                         
   2  -4   5         88.46         91.73         1.02 o                         
   3  -4   5          2.57          3.83         0.27 o                         
   4  -4   5        170.45        167.76         1.41 o                         
   5  -4   5          9.20         10.85         0.55 o                         
   6  -4   5        392.48        367.37         3.15 o                         
   7  -4   5         10.57         10.12         0.67 o                         
   8  -4   5          1.51          2.28         0.61 o                         
   9  -4   5          0.16          0.10         0.66 o                         
  10  -4   5          4.79          4.67         0.78 o                         
  -8  -3   5          1.78          3.42         1.02 o                         
  -7  -3   5         12.67         13.14         1.32 o                         
  -6  -3   5          1.40          1.39         0.43 o                         
  -5  -3   5         18.54         19.53         0.65 o                         
  -4  -3   5        204.88        211.88         1.85 o                         
  -3  -3   5        378.00        374.32         2.45 o                         
  -2  -3   5         13.07          8.86         0.39 o                         
  -1  -3   5          1.38          2.47         0.23 o                         
   0  -3   5         18.30         17.97         0.47 o                         
   1  -3   5         32.63         41.56         0.75 o                         
   2  -3   5         22.20         23.75         0.42 o                         
   3  -3   5         22.42         23.77         0.48 o                         
   4  -3   5         22.72         29.10         0.54 o                         
   5  -3   5          0.09          0.55         0.21 o                         
   6  -3   5        408.57        400.43         3.65 o                         
   7  -3   5         10.00          9.04         0.70 o                         
   8  -3   5         34.99         32.73         1.22 o                         
   9  -3   5          0.85          1.85         1.04 o                         
  10  -3   5         20.91         23.06         1.14 o                         
  -8  -2   5         13.05         12.91         1.35 o                         
  -7  -2   5          1.56          0.79         0.58 o                         
  -6  -2   5          2.64          2.84         0.59 o                         
  -5  -2   5        208.91        211.63         2.07 o                         
  -4  -2   5        843.02        854.21         5.78 o                         
  -3  -2   5          3.13          3.95         0.25 o                         
  -2  -2   5        400.97        401.43         2.29 o                         
  -1  -2   5        166.10        173.00         1.31 o                         
   0  -2   5       1017.69       1039.13         6.07 o                         
   1  -2   5       2867.93       3012.05        15.61 o                         
   2  -2   5         17.06         16.84         0.38 o                         
   3  -2   5         56.76         73.19         0.80 o                         
   4  -2   5          9.83          8.46         0.44 o                         
   5  -2   5         10.38          6.71         0.39 o                         
   6  -2   5          4.51          6.95         0.51 o                         
   7  -2   5          7.25          7.82         0.60 o                         
   8  -2   5         92.72         93.11         1.90 o                         
   9  -2   5          2.22          2.00         0.59 o                         
  10  -2   5         31.75         35.06         1.27 o                         
  11  -2   5          1.96          1.42         0.77 o                         
  -8  -1   5          0.12          1.75         0.79 o                         
  -7  -1   5         46.64         53.31         1.48 o                         
  -6  -1   5          7.10          5.34         0.71 o                         
  -5  -1   5         50.84         57.57         1.26 o                         
  -4  -1   5        554.16        549.51         4.29 o                         
  -3  -1   5         44.40         41.56         0.56 o                         
  -2  -1   5        598.51        632.51         4.34 o                         
  -1  -1   5        318.36        334.27         2.57 o                         
   0  -1   5       1290.39       1372.40         8.26 o                         
   1  -1   5         23.50         35.12         0.51 o                         
   2  -1   5        262.17        294.69         2.35 o                         
   3  -1   5        193.33        214.68         1.76 o                         
   4  -1   5        208.52        199.99         1.72 o                         
   5  -1   5        114.51        125.29         1.28 o                         
   6  -1   5         17.54         12.13         0.62 o                         
   7  -1   5         21.17         20.98         0.81 o                         
   8  -1   5         18.35         23.48         1.04 o                         
   9  -1   5          6.16          5.32         0.88 o                         
  10  -1   5         14.48         13.55         1.01 o                         
  11  -1   5          0.35          0.86         0.92 o                         
  -8   0   5          0.10         -0.94         0.94 o                         
  -7   0   5         32.47         36.28         1.34 o                         
  -6   0   5          3.06          4.15         0.58 o                         
  -5   0   5          4.82          4.93         0.58 o                         
  -4   0   5         11.81         10.35         0.62 o                         
  -3   0   5         44.64         41.78         0.49 o                         
  -2   0   5          2.24          5.54         0.26 o                         
  -1   0   5       1119.05       1162.28         6.64 o                         
   0   0   5       1340.40       1370.56         8.77 o                         
   1   0   5          1.15          2.09         0.18 o                         
   2   0   5          4.92          3.00         0.21 o                         
   3   0   5        443.81        431.01         3.21 o                         
   4   0   5          2.69          1.77         0.23 o                         
   5   0   5         60.82         66.62         0.89 o                         
   6   0   5         28.21         29.81         0.75 o                         
   7   0   5          4.95          7.28         0.50 o                         
   8   0   5         97.84         88.68         1.53 o                         
   9   0   5         18.29         19.45         2.24 o                         
  10   0   5         26.76         26.67         1.04 o                         
  11   0   5         13.68         15.12         0.92 o                         
  -8   1   5          5.31          3.06         0.80 o                         
  -7   1   5        101.50        109.51         2.08 o                         
  -6   1   5          6.32          4.98         0.63 o                         
  -5   1   5        563.32        584.59         5.59 o                         
  -4   1   5          9.67         11.45         0.69 o                         
  -3   1   5         35.15         32.03         0.54 o                         
  -2   1   5         39.38         45.26         0.58 o                         
  -1   1   5         38.17         46.05         0.68 o                         
   0   1   5         95.44         94.85         1.13 o                         
   1   1   5          9.79         13.19         0.40 o                         
   2   1   5         46.85         43.75         0.81 o                         
   3   1   5       1498.60       1652.54        11.40 o                         
   4   1   5         31.26         35.61         0.81 o                         
   5   1   5        747.39        814.77         7.48 o                         
   6   1   5          2.73          1.93         0.33 o                         
   7   1   5          5.64          8.16         0.54 o                         
   8   1   5         60.55         65.44         1.33 o                         
   9   1   5          5.97          5.51         0.76 o                         
  10   1   5          2.26          1.25         0.56 o                         
  11   1   5          2.66          2.32         0.70 o                         
  -8   2   5         10.32         12.37         1.01 o                         
  -7   2   5          7.56          8.83         0.86 o                         
  -6   2   5         22.15         22.22         1.07 o                         
  -5   2   5         71.92         75.01         1.49 o                         
  -4   2   5          9.71          9.63         0.90 o                         
  -3   2   5         35.46         37.11         0.62 o                         
  -2   2   5        159.81        173.02         1.44 o                         
  -1   2   5          2.03          1.53         0.15 o                         
   0   2   5        491.89        567.31         3.70 o                         
   1   2   5         21.33         21.51         0.48 o                         
   2   2   5        203.47        196.96         1.86 o                         
   3   2   5        198.87        220.81         2.07 o                         
   4   2   5        240.44        252.72         2.33 o                         
   5   2   5        452.28        456.28         4.11 o                         
   6   2   5        136.59        130.95         1.49 o                         
   7   2   5         75.42         71.00         1.24 o                         
   8   2   5         33.89         34.67         1.14 o                         
   9   2   5          1.19          0.76         0.60 o                         
  10   2   5         17.96         16.96         0.87 o                         
  11   2   5         23.69         22.58         1.72 o                         
  -8   3   5         17.20         16.86         1.20 o                         
  -7   3   5          4.47          3.16         0.89 o                         
  -6   3   5          3.55          4.08         0.69 o                         
  -5   3   5        182.32        209.51         2.89 o                         
  -4   3   5          0.28          0.53         0.48 o                         
  -3   3   5        103.01        105.78         0.99 o                         
  -2   3   5        186.51        195.60         1.42 o                         
  -1   3   5        222.87        228.27         1.61 o                         
   0   3   5        712.56        768.96         4.81 o                         
   1   3   5        330.69        326.36         2.48 o                         
   2   3   5       1268.33       1340.36         9.33 o                         
   3   3   5         24.57         23.36         0.58 o                         
   4   3   5        148.93        165.37         1.74 o                         
   5   3   5          9.76          7.66         0.50 o                         
   6   3   5         10.20         11.26         0.55 o                         
   7   3   5        239.46        235.50         2.31 o                         
   8   3   5          0.41          0.88         0.35 o                         
   9   3   5         27.47         25.32         1.26 o                         
  10   3   5         12.79         15.00         0.84 o                         
  11   3   5          2.44          3.38         0.75 o                         
  -8   4   5          1.32          0.74         0.90 o                         
  -7   4   5          0.14         -0.50         0.86 o                         
  -6   4   5          9.81         10.55         0.90 o                         
  -5   4   5         52.65         56.70         1.71 o                         
  -4   4   5          5.22          3.08         0.40 o                         
  -3   4   5        559.11        577.51         3.74 o                         
  -2   4   5         25.51         27.07         0.49 o                         
  -1   4   5         29.84         29.35         0.51 o                         
   0   4   5         18.51         17.42         0.43 o                         
   1   4   5        425.86        432.64         3.17 o                         
   2   4   5        191.20        185.63         1.81 o                         
   3   4   5        184.40        195.55         1.92 o                         
   4   4   5          0.76          0.75         0.28 o                         
   5   4   5        210.20        204.27         1.91 o                         
   6   4   5        191.49        194.48         2.02 o                         
   7   4   5         56.41         52.84         1.11 o                         
   8   4   5          1.28          0.54         0.40 o                         
   9   4   5          7.60          6.57         0.78 o                         
  10   4   5         34.28         35.28         1.59 o                         
  11   4   5          3.55          7.85         2.17 o                         
  -8   5   5         15.13         17.49         1.31 o                         
  -7   5   5          1.89          1.00         0.79 o                         
  -6   5   5         54.86         56.70         1.89 o                         
  -5   5   5        101.67         87.00         2.56 o                         
  -4   5   5         13.49         15.87         0.47 o                         
  -3   5   5        135.19        127.58         1.21 o                         
  -2   5   5         13.93         13.33         0.43 o                         
  -1   5   5        126.96        124.59         1.21 o                         
   0   5   5         61.49         73.32         0.88 o                         
   1   5   5          0.08         -0.12         0.19 o                         
   2   5   5        368.07        392.91         3.02 o                         
   3   5   5          1.44          3.39         0.31 o                         
   4   5   5          2.91          1.95         0.34 o                         
   5   5   5        679.43        701.16         4.98 o                         
   6   5   5        131.47        130.81         1.63 o                         
   7   5   5         40.20         37.18         0.94 o                         
   8   5   5         11.51          9.24         0.59 o                         
   9   5   5          1.56          2.79         0.53 o                         
  10   5   5          0.14          0.71         0.57 o                         
  -7   6   5          9.87          9.77         1.04 o                         
  -6   6   5          5.61          7.57         1.01 o                         
  -5   6   5         37.96         39.27         0.90 o                         
  -4   6   5          2.79          4.81         0.40 o                         
  -3   6   5        232.49        238.53         1.96 o                         
  -2   6   5          1.68          3.69         0.31 o                         
  -1   6   5          0.00          0.10         0.21 o                         
   0   6   5          0.27          0.29         0.21 o                         
   1   6   5        108.05        108.64         1.24 o                         
   2   6   5        157.18        176.32         1.71 o                         
   3   6   5        103.14        103.86         1.35 o                         
   4   6   5        109.70        119.23         1.40 o                         
   5   6   5          2.63          4.94         0.40 o                         
   6   6   5         64.32         66.17         1.19 o                         
   7   6   5        170.05        166.34         1.98 o                         
   8   6   5          0.00          0.70         0.52 o                         
   9   6   5          2.92          3.80         0.58 o                         
  10   6   5          0.09         -0.03         0.66 o                         
  -7   7   5          0.24          1.40         1.03 o                         
  -6   7   5          0.18         -0.20         0.47 o                         
  -5   7   5         40.35         34.88         0.88 o                         
  -4   7   5         68.51         63.45         1.05 o                         
  -3   7   5        371.74        365.29         2.80 o                         
  -2   7   5         25.92         24.90         0.70 o                         
  -1   7   5         40.11         39.31         0.75 o                         
   0   7   5        108.30        109.91         1.40 o                         
   1   7   5         26.23         23.99         0.65 o                         
   2   7   5         47.51         41.19         0.88 o                         
   3   7   5         93.01         98.30         1.21 o                         
   4   7   5        278.15        300.80         2.62 o                         
   5   7   5        242.77        255.11         2.36 o                         
   6   7   5          1.84          3.08         0.42 o                         
   7   7   5         16.94         18.19         0.88 o                         
   8   7   5         17.97         18.19         0.92 o                         
   9   7   5         33.51         34.63         1.24 o                         
  10   7   5          4.81          5.15         0.97 o                         
  -7   8   5          0.03         -0.23         1.26 o                         
  -6   8   5          8.66         10.25         0.71 o                         
  -5   8   5          2.29          2.04         0.42 o                         
  -4   8   5         10.95          9.99         0.58 o                         
  -3   8   5         29.27         29.36         0.84 o                         
  -2   8   5         95.72         90.09         1.39 o                         
  -1   8   5       1078.65       1097.53         7.09 o                         
   0   8   5         10.67         10.94         0.61 o                         
   1   8   5        113.97        110.86         1.51 o                         
   2   8   5         78.93         85.17         1.17 o                         
   3   8   5          8.54          7.35         0.46 o                         
   4   8   5          2.89          2.99         0.39 o                         
   5   8   5        124.61        129.55         1.61 o                         
   6   8   5         42.41         44.28         1.03 o                         
   7   8   5          6.45          6.81         0.69 o                         
   8   8   5         13.17         13.83         0.83 o                         
   9   8   5          6.53          6.04         0.73 o                         
  -6   9   5         22.76         22.59         0.91 o                         
  -5   9   5         25.48         27.88         1.20 o                         
  -4   9   5         35.82         45.62         1.04 o                         
  -3   9   5         11.48         13.53         0.83 o                         
  -2   9   5          0.28          1.41         0.43 o                         
  -1   9   5         70.47         72.50         1.20 o                         
   0   9   5          6.53          5.32         0.57 o                         
   1   9   5         47.79         48.82         1.11 o                         
   2   9   5         10.46          9.20         0.72 o                         
   3   9   5          2.13          1.34         0.43 o                         
   4   9   5          1.14          0.18         0.45 o                         
   5   9   5         14.66         15.92         0.87 o                         
   6   9   5          0.02         -0.17         0.50 o                         
   7   9   5          8.02          9.14         0.78 o                         
   8   9   5          4.16          5.20         0.90 o                         
  -5  10   5          6.55          7.80         0.68 o                         
  -4  10   5         50.20         52.78         1.16 o                         
  -3  10   5         37.10         32.32         1.08 o                         
  -2  10   5         14.45         15.93         0.86 o                         
  -1  10   5         62.95         62.46         1.24 o                         
   0  10   5         17.95         15.50         0.93 o                         
   1  10   5         58.30         62.63         1.46 o                         
   2  10   5         15.40         14.36         0.94 o                         
   3  10   5         37.66         40.15         1.23 o                         
   4  10   5          8.70         10.08         0.71 o                         
   5  10   5         10.05         11.75         0.76 o                         
   6  10   5         25.66         25.27         1.23 o                         
   7  10   5          3.58          4.31         0.92 o                         
   8  10   5          1.14          0.70         1.03 o                         
  -4  11   5         10.83          9.63         0.72 o                         
  -3  11   5         66.63         63.34         1.60 o                         
  -2  11   5         79.39         75.26         1.39 o                         
  -1  11   5          0.02         -0.10         0.50 o                         
   0  11   5        122.82        131.72         1.91 o                         
   1  11   5         76.54         75.62         1.56 o                         
   2  11   5          3.58          3.64         0.63 o                         
   3  11   5          3.85          3.20         0.77 o                         
   4  11   5          3.43          4.91         0.75 o                         
   5  11   5          1.79         -0.26         0.77 o                         
   6  11   5          3.91          3.60         0.82 o                         
   7  11   5          0.00         -0.15         1.16 o                         
  -3  12   5          0.13          0.45         0.67 o                         
  -2  12   5         16.20         13.37         1.16 o                         
  -1  12   5          0.01         -0.60         0.60 o                         
   0  12   5         38.53         39.58         1.40 o                         
   1  12   5        101.88        108.98         1.93 o                         
   2  12   5         10.70         12.49         0.89 o                         
   3  12   5         46.93         49.40         1.58 o                         
   4  12   5          5.46          6.45         0.97 o                         
   5  12   5          0.22         -0.51         0.89 o                         
   6  12   5          0.11         -0.08         1.01 o                         
  -2  13   5          9.20          7.49         2.20 o                         
  -1  13   5         10.54          9.06         0.87 o                         
   0  13   5          3.29          3.06         0.85 o                         
   1  13   5          0.70          1.17         0.85 o                         
   2  13   5         21.13         23.18         1.98 o                         
   3  13   5          8.20          8.94         1.03 o                         
   4  13   5          0.10         -0.45         1.13 o                         
   0 -11   6          1.18          1.42         1.00 o                         
   1 -11   6          8.98          5.52         1.01 o                         
   2 -11   6          7.88          8.81         0.98 o                         
   3 -11   6          5.34          2.46         0.96 o                         
   4 -11   6          1.86          1.55         1.02 o                         
  -2 -10   6          5.32          5.66         0.61 o                         
  -1 -10   6          7.96          7.88         0.91 o                         
   0 -10   6          0.34          0.22         0.63 o                         
   1 -10   6          0.46         -0.27         0.68 o                         
   2 -10   6         35.51         38.57         1.49 o                         
   3 -10   6          8.33         10.92         0.91 o                         
   4 -10   6         12.06         12.17         1.10 o                         
   5 -10   6          0.49          2.39         1.24 o                         
   6 -10   6         22.71         23.59         1.60 o                         
  -4  -9   6          0.30         -1.17         2.75 o                         
  -3  -9   6          9.48         10.81         0.82 o                         
  -2  -9   6          6.98          6.97         0.64 o                         
  -1  -9   6         16.21         18.23         0.85 o                         
   0  -9   6          4.85          5.73         0.65 o                         
   1  -9   6          0.24          0.31         0.51 o                         
   2  -9   6          0.02         -0.26         0.53 o                         
   3  -9   6          2.85          2.36         0.63 o                         
   4  -9   6          1.11          1.98         0.62 o                         
   5  -9   6         93.78         91.22         1.90 o                         
   6  -9   6         62.76         66.27         1.77 o                         
   7  -9   6          2.81          1.97         1.00 o                         
  -4  -8   6          0.01         -0.51         0.68 o                         
  -3  -8   6          0.66          0.94         0.55 o                         
  -2  -8   6          1.07          1.12         0.47 o                         
  -1  -8   6          5.84          5.19         0.53 o                         
   0  -8   6         29.15         29.08         0.95 o                         
   1  -8   6         67.09         65.03         1.19 o                         
   2  -8   6          9.63          8.39         0.59 o                         
   3  -8   6         10.21         11.09         0.63 o                         
   4  -8   6         18.08         17.73         0.85 o                         
   5  -8   6          3.03          3.30         0.71 o                         
   6  -8   6        104.47        112.92         2.11 o                         
   7  -8   6          4.60          3.09         0.77 o                         
   8  -8   6          3.16          2.27         0.81 o                         
  -5  -7   6          0.01         -0.57         0.57 o                         
  -4  -7   6          1.11          0.22         0.55 o                         
  -3  -7   6          6.77          5.75         0.57 o                         
  -2  -7   6          0.01          0.67         0.41 o                         
  -1  -7   6         13.57         12.49         0.62 o                         
   0  -7   6          0.01         -0.09         0.36 o                         
   1  -7   6         11.09         10.14         0.63 o                         
   2  -7   6         17.14         16.66         0.75 o                         
   3  -7   6         69.43         71.68         1.19 o                         
   4  -7   6        123.44        124.62         1.67 o                         
   5  -7   6         17.29         17.69         1.21 o                         
   6  -7   6         11.84         11.34         0.76 o                         
   7  -7   6         21.04         19.00         0.94 o                         
   8  -7   6          0.71          1.68         0.89 o                         
   9  -7   6          0.63         -0.58         1.01 o                         
  -6  -6   6          2.07          2.04         0.58 o                         
  -5  -6   6          0.02         -0.01         0.48 o                         
  -4  -6   6          6.40          7.63         0.53 o                         
  -3  -6   6         12.68         12.12         0.69 o                         
  -2  -6   6          0.04          0.44         0.37 o                         
  -1  -6   6          0.03         -0.25         0.34 o                         
   0  -6   6          1.59          1.52         0.36 o                         
   1  -6   6         17.65         17.93         0.62 o                         
   2  -6   6         85.58         80.71         1.13 o                         
   3  -6   6         21.89         23.71         0.71 o                         
   4  -6   6         78.86         74.09         1.23 o                         
   5  -6   6        106.44        112.16         1.49 o                         
   6  -6   6        114.88        115.47         1.48 o                         
   7  -6   6          0.01          0.44         0.60 o                         
   8  -6   6          1.66          1.45         1.00 o                         
   9  -6   6          7.12          9.09         1.12 o                         
  -6  -5   6          2.45          1.94         0.52 o                         
  -5  -5   6          9.50         10.84         0.58 o                         
  -4  -5   6         10.87          9.52         0.52 o                         
  -3  -5   6          1.18          1.08         0.32 o                         
  -2  -5   6          0.01          0.37         0.33 o                         
  -1  -5   6          0.90          1.47         0.31 o                         
   0  -5   6          4.90          3.27         0.34 o                         
   1  -5   6          0.24          0.68         0.27 o                         
   2  -5   6         77.77         69.22         0.94 o                         
   3  -5   6         25.19         21.85         0.63 o                         
   4  -5   6         47.19         47.00         0.78 o                         
   5  -5   6         22.98         22.55         0.71 o                         
   6  -5   6         34.67         33.30         0.83 o                         
   7  -5   6          0.22         -0.51         0.65 o                         
   8  -5   6         59.78         57.66         1.50 o                         
   9  -5   6          8.12          6.83         0.83 o                         
  10  -5   6          1.20          0.92         0.99 o                         
  -7  -4   6          0.07         -0.49         1.48 o                         
  -6  -4   6          6.49          6.71         0.80 o                         
  -5  -4   6         23.26         24.57         0.74 o                         
  -4  -4   6          0.06         -0.35         0.35 o                         
  -3  -4   6         16.19         12.42         0.54 o                         
  -2  -4   6         10.66          9.60         0.52 o                         
  -1  -4   6         37.04         35.06         0.69 o                         
   0  -4   6        140.23        144.55         1.41 o                         
   1  -4   6        168.57        169.08         1.47 o                         
   2  -4   6         13.39         12.37         0.46 o                         
   3  -4   6        187.60        187.25         1.48 o                         
   4  -4   6          4.16          4.68         0.35 o                         
   5  -4   6         20.04         18.02         0.56 o                         
   6  -4   6        199.10        190.87         1.85 o                         
   7  -4   6         59.43         56.92         1.34 o                         
   8  -4   6          4.46          5.14         0.72 o                         
   9  -4   6          9.01          8.99         0.82 o                         
  10  -4   6          1.15          1.63         0.92 o                         
  -7  -3   6          3.85          2.99         0.99 o                         
  -6  -3   6          1.30          1.67         1.05 o                         
  -5  -3   6         13.29         13.31         0.62 o                         
  -4  -3   6         42.13         41.95         0.76 o                         
  -3  -3   6        156.24        150.03         1.33 o                         
  -2  -3   6         28.17         25.30         0.62 o                         
  -1  -3   6         56.31         51.88         0.76 o                         
   0  -3   6        141.10        146.73         1.37 o                         
   1  -3   6        167.42        178.97         1.47 o                         
   2  -3   6         14.84         18.74         0.49 o                         
   3  -3   6          1.65          4.04         0.27 o                         
   4  -3   6          7.55          6.59         0.43 o                         
   5  -3   6          1.26          1.00         0.30 o                         
   6  -3   6          2.76          7.89         0.50 o                         
   7  -3   6          4.92          4.81         0.56 o                         
   8  -3   6         25.99         24.82         1.07 o                         
   9  -3   6         60.15         60.64         1.49 o                         
  10  -3   6          2.24          1.03         0.72 o                         
  -7  -2   6         18.75         20.84         1.61 o                         
  -6  -2   6          5.79          4.98         0.86 o                         
  -5  -2   6          8.19          9.26         0.54 o                         
  -4  -2   6         29.67         31.23         0.66 o                         
  -3  -2   6         55.04         47.89         0.73 o                         
  -2  -2   6          0.08          0.65         0.21 o                         
  -1  -2   6        242.17        256.18         1.81 o                         
   0  -2   6        138.25        132.35         1.13 o                         
   1  -2   6        342.95        343.48         2.29 o                         
   2  -2   6         90.91         82.55         0.90 o                         
   3  -2   6          9.48          8.46         0.38 o                         
   4  -2   6        132.07        130.97         1.36 o                         
   5  -2   6          6.99          6.90         0.40 o                         
   6  -2   6         55.85         47.21         0.84 o                         
   7  -2   6         68.51         62.91         1.48 o                         
   8  -2   6          0.86          0.02         0.48 o                         
   9  -2   6          0.40          0.00         0.56 o                         
  10  -2   6          5.85          5.63         0.92 o                         
  11  -2   6         14.71         16.60         1.30 o                         
  -7  -1   6          3.58          3.75         0.76 o                         
  -6  -1   6          0.23          0.51         0.60 o                         
  -5  -1   6          6.03          5.46         0.59 o                         
  -4  -1   6        199.68        197.92         1.83 o                         
  -3  -1   6         30.15         27.23         0.55 o                         
  -2  -1   6          2.49          1.68         0.23 o                         
  -1  -1   6         59.36         68.11         0.88 o                         
   0  -1   6        568.86        557.15         3.53 o                         
   1  -1   6          6.26          5.61         0.28 o                         
   2  -1   6          0.07          0.48         0.20 o                         
   3  -1   6         33.65         33.30         0.64 o                         
   4  -1   6         54.10         51.18         0.88 o                         
   5  -1   6         99.05        100.90         1.20 o                         
   6  -1   6          7.75          8.65         0.50 o                         
   7  -1   6          0.99          2.12         0.42 o                         
   8  -1   6         85.33         89.24         1.61 o                         
   9  -1   6          1.56          1.72         0.57 o                         
  10  -1   6          0.99          2.20         0.78 o                         
  11  -1   6          8.96         10.23         0.97 o                         
  -8   0   6          1.94          3.82         1.03 o                         
  -7   0   6          7.55          8.55         0.92 o                         
  -6   0   6        121.23        122.59         2.05 o                         
  -5   0   6         76.68         80.50         1.55 o                         
  -4   0   6        448.83        455.39         4.08 o                         
  -3   0   6       1390.99       1387.69         7.84 o                         
  -2   0   6         27.08         25.10         0.52 o                         
  -1   0   6          0.11          0.48         0.20 o                         
   0   0   6        109.86        128.65         1.19 o                         
   1   0   6        522.66        548.70         3.74 o                         
   2   0   6         29.65         30.49         0.55 o                         
   3   0   6          0.06          2.10         0.24 o                         
   4   0   6          0.26          0.07         0.23 o                         
   5   0   6        212.65        222.70         2.08 o                         
   6   0   6          0.27          5.55         0.42 o                         
   7   0   6          7.16          6.49         0.57 o                         
   8   0   6          2.84          4.26         0.61 o                         
   9   0   6         14.08         16.67         0.97 o                         
  10   0   6          0.78          1.71         0.60 o                         
  11   0   6          8.93          8.25         0.91 o                         
  -8   1   6          9.62          8.76         2.61 o                         
  -7   1   6          0.46          0.46         0.75 o                         
  -6   1   6          4.90          5.82         0.82 o                         
  -5   1   6        219.04        220.13         2.98 o                         
  -4   1   6         16.03         14.70         0.87 o                         
  -3   1   6         62.48         66.29         0.76 o                         
  -2   1   6        376.38        384.61         2.72 o                         
  -1   1   6        569.30        611.95         4.04 o                         
   0   1   6        344.00        354.88         2.61 o                         
   1   1   6          5.60          3.15         0.29 o                         
   2   1   6          0.80          1.02         0.23 o                         
   3   1   6         78.40         70.92         1.17 o                         
   4   1   6          4.52          4.66         0.53 o                         
   5   1   6         20.08         17.65         0.80 o                         
   6   1   6         72.28         75.66         1.17 o                         
   7   1   6         16.45         15.60         0.72 o                         
   8   1   6         10.68         11.98         0.75 o                         
   9   1   6          5.02          5.85         0.66 o                         
  10   1   6          6.05          5.15         0.67 o                         
  11   1   6          2.66          3.03         1.07 o                         
  -8   2   6         27.76         27.72         1.83 o                         
  -7   2   6          8.88          9.38         0.99 o                         
  -6   2   6          7.46          6.52         0.81 o                         
  -5   2   6        100.38        105.46         1.99 o                         
  -4   2   6        135.09        137.35         2.14 o                         
  -3   2   6        428.08        418.73         3.15 o                         
  -2   2   6        646.05        663.51         4.54 o                         
  -1   2   6        899.76        964.77         6.40 o                         
   0   2   6         82.04         79.66         0.98 o                         
   1   2   6         67.71         76.89         0.99 o                         
   2   2   6         43.28         45.75         0.82 o                         
   3   2   6         74.08         62.26         0.99 o                         
   4   2   6         50.02         41.54         0.85 o                         
   5   2   6        158.97        157.20         1.98 o                         
   6   2   6        110.63        111.45         1.67 o                         
   7   2   6          4.37          6.12         0.51 o                         
   8   2   6          0.01         -0.38         0.51 o                         
   9   2   6          0.27          0.00         0.61 o                         
  10   2   6         12.41          9.95         0.82 o                         
  11   2   6          9.89          9.43         1.05 o                         
  -8   3   6          4.55          4.69         1.17 o                         
  -7   3   6          0.69          0.67         1.13 o                         
  -6   3   6        171.43        175.72         2.82 o                         
  -5   3   6          0.79          1.45         0.57 o                         
  -4   3   6        165.65        163.79         2.44 o                         
  -3   3   6          9.57         10.07         0.40 o                         
  -2   3   6         16.32         17.02         0.45 o                         
  -1   3   6        122.42        110.32         1.06 o                         
   0   3   6         30.15         41.16         0.62 o                         
   1   3   6        696.32        743.87         4.79 o                         
   2   3   6        158.98        142.32         1.58 o                         
   3   3   6         29.06         33.31         0.81 o                         
   4   3   6        142.57        164.89         1.82 o                         
   5   3   6         82.91         82.24         1.35 o                         
   6   3   6         30.74         34.88         0.86 o                         
   7   3   6          7.72          7.50         0.51 o                         
   8   3   6          4.22          4.51         0.47 o                         
   9   3   6          0.08          0.18         0.56 o                         
  10   3   6          0.00         -0.38         0.84 o                         
  11   3   6         11.38          8.62         0.93 o                         
  -7   4   6         14.46         14.19         1.11 o                         
  -6   4   6          5.85          6.05         0.84 o                         
  -5   4   6         34.65         35.19         1.35 o                         
  -4   4   6        263.96        249.58         2.86 o                         
  -3   4   6        175.33        173.00         1.53 o                         
  -2   4   6         23.11         23.12         0.48 o                         
  -1   4   6        119.93        137.14         1.37 o                         
   0   4   6         13.18         14.06         0.43 o                         
   1   4   6         49.82         65.84         0.90 o                         
   2   4   6        165.53        173.30         1.81 o                         
   3   4   6         95.76         93.93         1.26 o                         
   4   4   6         28.53         27.63         0.74 o                         
   5   4   6        174.68        181.65         2.00 o                         
   6   4   6         88.92         91.93         1.36 o                         
   7   4   6          2.91          3.95         0.46 o                         
   8   4   6          2.43          2.77         0.52 o                         
   9   4   6         13.71         13.81         0.72 o                         
  10   4   6          0.11          0.09         0.73 o                         
  11   4   6          1.80          9.66         2.38 o                         
  -7   5   6          3.03          2.51         0.97 o                         
  -6   5   6         26.06         26.25         1.46 o                         
  -5   5   6         38.74         40.02         1.63 o                         
  -4   5   6        180.37        188.10         3.35 o                         
  -3   5   6         16.64         18.70         0.52 o                         
  -2   5   6        166.07        170.17         1.50 o                         
  -1   5   6         92.05         85.34         1.17 o                         
   0   5   6          0.00          0.35         0.20 o                         
   1   5   6        436.95        484.82         3.61 o                         
   2   5   6          0.95          1.12         0.25 o                         
   3   5   6        385.24        413.91         3.51 o                         
   4   5   6         85.95         76.29         1.19 o                         
   5   5   6         12.79         13.55         0.65 o                         
   6   5   6        151.03        156.59         1.88 o                         
   7   5   6          5.61          5.51         0.50 o                         
   8   5   6         10.45          8.21         0.59 o                         
   9   5   6          2.08          2.62         0.53 o                         
  10   5   6          0.05         -0.57         0.57 o                         
  -7   6   6          3.58          3.43         1.48 o                         
  -6   6   6          5.59          9.91         1.14 o                         
  -5   6   6          3.53          4.36         0.86 o                         
  -4   6   6         86.26         92.10         1.08 o                         
  -3   6   6          0.45          0.40         0.28 o                         
  -2   6   6         61.96         56.99         0.85 o                         
  -1   6   6         99.01        101.45         1.23 o                         
   0   6   6         24.72         26.86         0.61 o                         
   1   6   6          7.13          8.29         0.44 o                         
   2   6   6        247.13        255.59         2.28 o                         
   3   6   6         13.37         14.19         0.63 o                         
   4   6   6         39.64         37.28         0.90 o                         
   5   6   6          8.91          7.66         0.48 o                         
   6   6   6        317.42        321.01         2.84 o                         
   7   6   6         88.78         84.11         1.43 o                         
   8   6   6          2.76          1.66         0.58 o                         
   9   6   6          0.03          0.09         0.83 o                         
  10   6   6          0.51          1.28         0.67 o                         
  -7   7   6          4.25          5.36         1.59 o                         
  -6   7   6          0.39          0.20         0.97 o                         
  -5   7   6         10.31         10.78         0.64 o                         
  -4   7   6         15.59         14.16         0.66 o                         
  -3   7   6          1.54          2.68         0.40 o                         
  -2   7   6        412.37        408.16         3.84 o                         
  -1   7   6         29.90         26.62         0.72 o                         
   0   7   6          8.94         10.20         0.49 o                         
   1   7   6         43.39         46.53         0.89 o                         
   2   7   6          0.60          1.52         0.32 o                         
   3   7   6        124.89        124.85         1.51 o                         
   4   7   6         61.22         59.09         1.07 o                         
   5   7   6         53.78         55.24         1.08 o                         
   6   7   6          3.11          4.55         0.49 o                         
   7   7   6          0.36          0.39         0.48 o                         
   8   7   6         17.43         19.22         1.22 o                         
   9   7   6          0.09         -0.86         0.86 o                         
  10   7   6          6.13          7.37         1.87 o                         
  -6   8   6          0.00          0.07         0.62 o                         
  -5   8   6          7.51          6.63         0.63 o                         
  -4   8   6          0.22          0.32         0.44 o                         
  -3   8   6          7.75          7.87         0.51 o                         
  -2   8   6         54.45         56.25         1.20 o                         
  -1   8   6          3.35          5.26         0.50 o                         
   0   8   6        118.00        112.80         2.78 o                         
   1   8   6        175.37        169.81         1.84 o                         
   2   8   6         19.51         18.17         0.72 o                         
   3   8   6         23.32         24.80         0.81 o                         
   4   8   6          3.11          4.39         0.47 o                         
   5   8   6         77.41         84.52         1.38 o                         
   6   8   6        112.73        112.79         1.71 o                         
   7   8   6          3.18          2.71         0.88 o                         
   8   8   6          0.13          1.49         0.63 o                         
   9   8   6          3.13          2.13         0.76 o                         
  -6   9   6          0.00         -1.31         1.31 o                         
  -5   9   6         21.33         24.90         1.10 o                         
  -4   9   6         24.91         27.71         0.95 o                         
  -3   9   6         12.85         13.55         0.65 o                         
  -2   9   6         53.42         54.04         1.16 o                         
  -1   9   6         38.95         35.98         1.04 o                         
   0   9   6          8.39         11.77         0.68 o                         
   1   9   6         33.16         32.57         1.20 o                         
   2   9   6          1.82          1.41         0.47 o                         
   3   9   6         15.97         22.00         0.86 o                         
   4   9   6         10.16         10.65         0.67 o                         
   5   9   6         82.33         90.96         1.52 o                         
   6   9   6         52.40         53.13         1.32 o                         
   7   9   6          1.43          1.75         0.72 o                         
   8   9   6          7.45          8.13         0.82 o                         
  -5  10   6          2.64          2.84         0.67 o                         
  -4  10   6          0.47          0.34         0.57 o                         
  -3  10   6          0.69          0.88         0.57 o                         
  -2  10   6        112.14        109.14         1.72 o                         
  -1  10   6          1.00          1.50         0.55 o                         
   0  10   6         68.25         69.74         1.91 o                         
   1  10   6          3.70          3.46         0.70 o                         
   2  10   6         33.55         30.35         1.16 o                         
   3  10   6          8.54          8.92         0.78 o                         
   4  10   6         53.68         54.80         1.49 o                         
   5  10   6         74.14         74.54         1.57 o                         
   6  10   6          7.07          8.56         1.06 o                         
   7  10   6          0.31          0.54         0.86 o                         
   8  10   6          1.97          3.19         1.29 o                         
  -4  11   6          3.54          4.69         0.77 o                         
  -3  11   6          1.34          0.64         0.66 o                         
  -2  11   6         17.83         18.63         1.12 o                         
  -1  11   6         52.36         55.80         1.29 o                         
   0  11   6        206.25        213.19         2.50 o                         
   1  11   6          0.17         -0.08         0.57 o                         
   2  11   6         24.00         24.55         1.20 o                         
   3  11   6          8.68          8.20         0.74 o                         
   4  11   6          8.87          8.75         0.82 o                         
   5  11   6         13.96         14.91         1.03 o                         
   6  11   6         12.39         11.25         1.02 o                         
   7  11   6          4.09          2.96         1.05 o                         
  -3  12   6         16.57         16.02         1.63 o                         
  -2  12   6         16.53         14.96         0.91 o                         
  -1  12   6          3.84          5.86         0.74 o                         
   0  12   6         19.32         17.95         1.28 o                         
   1  12   6          0.98          0.42         0.71 o                         
   2  12   6         32.37         33.94         1.47 o                         
   3  12   6          6.14          8.30         0.90 o                         
   4  12   6          0.23          1.64         0.85 o                         
   5  12   6         15.22         15.72         1.11 o                         
   6  12   6          0.00         -2.84         2.84 o                         
  -1  13   6          1.12         -0.26         0.87 o                         
   0  13   6          4.51          5.20         0.84 o                         
   1  13   6         13.97         16.38         1.20 o                         
   2  13   6          5.92          2.20         0.96 o                         
   3  13   6          9.62          7.67         1.07 o                         
   4  13   6         13.05         10.36         2.15 o                         
  -1 -10   7          3.00          1.70         0.79 o                         
   0 -10   7          1.39          2.58         0.74 o                         
   1 -10   7          0.77          0.97         0.80 o                         
   2 -10   7         10.77          9.95         0.89 o                         
   3 -10   7          2.48          0.83         0.80 o                         
   4 -10   7          0.52          0.38         1.23 o                         
   5 -10   7         11.05          8.16         1.01 o                         
  -2  -9   7         25.55         27.18         1.47 o                         
  -1  -9   7          0.65          0.85         0.68 o                         
   0  -9   7         11.95         12.19         0.76 o                         
   1  -9   7          0.15         -0.59         0.59 o                         
   2  -9   7         66.90         65.77         1.41 o                         
   3  -9   7         45.40         46.93         1.42 o                         
   4  -9   7          0.42          0.26         0.71 o                         
   5  -9   7          1.07          0.80         0.73 o                         
   6  -9   7         14.91         16.94         1.11 o                         
   7  -9   7         37.81         31.19         1.84 o                         
  -3  -8   7          7.73          7.31         0.75 o                         
  -2  -8   7          3.28          3.17         0.56 o                         
  -1  -8   7          4.07          6.24         0.67 o                         
   0  -8   7          3.41          4.97         0.60 o                         
   1  -8   7         31.97         30.11         1.03 o                         
   2  -8   7         12.05         13.35         0.72 o                         
   3  -8   7          0.16          0.85         0.55 o                         
   4  -8   7          0.21          0.86         0.58 o                         
   5  -8   7         50.46         47.19         1.49 o                         
   6  -8   7         62.34         59.82         1.66 o                         
   7  -8   7          0.11         -0.99         0.99 o                         
   8  -8   7         15.33         12.50         1.10 o                         
  -4  -7   7          0.00         -0.71         0.71 o                         
  -3  -7   7          4.53          3.76         0.67 o                         
  -2  -7   7         56.11         70.56         1.21 o                         
  -1  -7   7         22.68         24.97         0.97 o                         
   0  -7   7          6.35          5.14         0.51 o                         
   1  -7   7         80.56         76.79         1.18 o                         
   2  -7   7         51.31         50.57         1.07 o                         
   3  -7   7        106.34        106.86         1.44 o                         
   4  -7   7        149.24        142.10         2.34 o                         
   5  -7   7         26.87         30.20         1.10 o                         
   6  -7   7        118.06        111.46         1.85 o                         
   7  -7   7         86.04         86.43         1.79 o                         
   8  -7   7         42.22         50.66         2.17 o                         
  -5  -6   7          2.98          3.33         0.65 o                         
  -4  -6   7          0.12          0.07         0.53 o                         
  -3  -6   7          0.45          0.36         0.39 o                         
  -2  -6   7          0.09          0.31         0.43 o                         
  -1  -6   7          8.19          8.95         0.54 o                         
   0  -6   7         13.43          9.67         0.53 o                         
   1  -6   7         11.46         12.67         0.60 o                         
   2  -6   7        157.12        152.81         1.64 o                         
   3  -6   7         21.22         21.69         0.91 o                         
   4  -6   7          4.97          4.58         0.45 o                         
   5  -6   7        227.40        227.21         2.50 o                         
   6  -6   7         10.82          9.46         0.58 o                         
   7  -6   7          2.30          1.89         0.72 o                         
   8  -6   7         35.94         36.62         1.53 o                         
   9  -6   7          0.13         -0.88         0.88 o                         
  -6  -5   7          1.63          2.22         0.59 o                         
  -5  -5   7          0.07          1.03         0.55 o                         
  -4  -5   7          0.23          0.29         0.45 o                         
  -3  -5   7          2.40          3.33         0.43 o                         
  -2  -5   7         17.86         14.13         0.66 o                         
  -1  -5   7         25.37         24.32         0.92 o                         
   0  -5   7         91.14         83.86         1.58 o                         
   1  -5   7         15.24         15.14         0.59 o                         
   2  -5   7         14.48         13.28         0.56 o                         
   3  -5   7        351.38        345.20         2.58 o                         
   4  -5   7         18.34         19.47         0.80 o                         
   5  -5   7        109.87        104.58         1.57 o                         
   6  -5   7         28.94         29.54         0.90 o                         
   7  -5   7         13.51         13.10         0.93 o                         
   8  -5   7         17.98         16.49         1.00 o                         
   9  -5   7          0.18          0.55         0.80 o                         
  10  -5   7          0.64          7.54         2.25 o                         
  -6  -4   7          0.00         -0.09         0.61 o                         
  -5  -4   7          2.91          2.16         0.49 o                         
  -4  -4   7          6.41          8.19         0.60 o                         
  -3  -4   7          4.59          4.36         0.38 o                         
  -2  -4   7          3.14          3.39         0.63 o                         
  -1  -4   7         26.60         25.88         0.85 o                         
   0  -4   7         96.89         97.22         1.18 o                         
   1  -4   7         16.89         13.71         0.53 o                         
   2  -4   7         90.27         95.61         1.12 o                         
   3  -4   7          2.21          1.97         0.30 o                         
   4  -4   7        131.14        124.50         1.23 o                         
   5  -4   7          6.10          8.72         0.56 o                         
   6  -4   7         34.87         38.01         0.97 o                         
   7  -4   7          0.24          0.23         0.38 o                         
   8  -4   7          3.78          2.65         0.67 o                         
   9  -4   7          1.93          3.03         0.76 o                         
  10  -4   7         11.82         14.36         1.06 o                         
  -6  -3   7          5.27          5.80         0.86 o                         
  -5  -3   7          0.79          1.31         0.38 o                         
  -4  -3   7          1.29          0.83         0.36 o                         
  -3  -3   7         11.55         11.70         0.56 o                         
  -2  -3   7         57.41         48.59         1.55 o                         
  -1  -3   7         15.68         14.36         0.54 o                         
   0  -3   7        101.35        105.23         1.18 o                         
   1  -3   7        127.51        108.31         1.13 o                         
   2  -3   7         37.32         37.58         0.68 o                         
   3  -3   7        159.72        165.96         1.40 o                         
   4  -3   7         34.22         32.44         0.71 o                         
   5  -3   7         26.43         20.60         0.69 o                         
   6  -3   7          1.22          0.86         0.33 o                         
   7  -3   7        108.29         91.64         1.25 o                         
   8  -3   7          0.11          0.89         0.55 o                         
   9  -3   7         28.61         29.06         1.25 o                         
  10  -3   7         18.40         19.51         1.06 o                         
  -7  -2   7          4.01          2.37         0.86 o                         
  -6  -2   7          0.88          0.33         0.74 o                         
  -5  -2   7          0.94          0.88         0.35 o                         
  -4  -2   7          0.00          0.05         0.28 o                         
  -3  -2   7         43.83         40.01         0.67 o                         
  -2  -2   7          9.70         10.54         0.45 o                         
  -1  -2   7          0.93          0.89         0.31 o                         
   0  -2   7          3.34          4.12         0.33 o                         
   1  -2   7         44.13         45.13         0.62 o                         
   2  -2   7         56.35         55.14         0.93 o                         
   3  -2   7         32.07         34.45         0.71 o                         
   4  -2   7        539.27        526.92         3.58 o                         
   5  -2   7         28.59         31.10         0.71 o                         
   6  -2   7          2.46          4.08         0.38 o                         
   7  -2   7         27.42         19.78         0.89 o                         
   8  -2   7         19.96         18.01         0.89 o                         
   9  -2   7          0.55          1.08         0.59 o                         
  10  -2   7          6.05          8.02         0.85 o                         
  -7  -1   7          3.07          4.28         0.94 o                         
  -6  -1   7          6.47          7.89         1.29 o                         
  -5  -1   7          8.87          9.51         0.76 o                         
  -4  -1   7         41.10         40.75         0.71 o                         
  -3  -1   7          2.55          2.33         0.29 o                         
  -2  -1   7        219.75        222.77         1.90 o                         
  -1  -1   7          2.20          1.06         0.25 o                         
   0  -1   7         12.78         17.65         0.51 o                         
   1  -1   7         20.32         20.09         0.49 o                         
   2  -1   7          0.78          1.98         0.27 o                         
   3  -1   7        111.86        110.90         1.27 o                         
   4  -1   7         32.93         31.75         0.72 o                         
   5  -1   7         41.85         38.71         0.80 o                         
   6  -1   7          1.24          1.04         0.31 o                         
   7  -1   7         21.71         16.42         0.82 o                         
   8  -1   7          1.88          1.47         0.51 o                         
   9  -1   7          0.69          0.68         0.57 o                         
  10  -1   7          1.49          2.10         0.68 o                         
  11  -1   7         13.89         15.67         1.52 o                         
  -7   0   7          1.70          2.05         1.31 o                         
  -6   0   7          0.19         -0.37         0.67 o                         
  -5   0   7          7.81          5.40         0.87 o                         
  -4   0   7         10.69          9.87         0.50 o                         
  -3   0   7         69.90         70.79         0.88 o                         
  -2   0   7         25.25         23.21         0.58 o                         
  -1   0   7         33.28         34.47         0.65 o                         
   0   0   7        111.69        114.27         1.18 o                         
   1   0   7          0.53          1.44         0.28 o                         
   2   0   7         26.39         24.11         0.54 o                         
   3   0   7          3.34          2.41         0.28 o                         
   4   0   7          6.82          6.53         0.43 o                         
   5   0   7         11.23          8.53         0.56 o                         
   6   0   7         17.93         13.08         0.59 o                         
   7   0   7          5.80          4.81         0.51 o                         
   8   0   7         29.08         27.83         1.00 o                         
   9   0   7          9.06          9.20         0.72 o                         
  10   0   7          0.06          0.19         0.66 o                         
  11   0   7         15.41         14.79         1.61 o                         
  -7   1   7         21.18         20.72         1.70 o                         
  -6   1   7         14.20         16.96         1.24 o                         
  -5   1   7         70.05         74.45         1.68 o                         
  -4   1   7         40.47         42.69         1.22 o                         
  -3   1   7        203.16        215.29         1.75 o                         
  -2   1   7        107.18        102.34         1.11 o                         
  -1   1   7        190.94        190.41         1.70 o                         
   0   1   7         70.50         67.73         0.93 o                         
   1   1   7         14.47         18.81         0.54 o                         
   2   1   7         82.78         90.15         1.01 o                         
   3   1   7         73.48         73.77         0.93 o                         
   4   1   7          3.65          5.28         0.39 o                         
   5   1   7         16.93         15.35         0.62 o                         
   6   1   7         75.88         79.15         1.20 o                         
   7   1   7         32.50         32.30         0.80 o                         
   8   1   7         11.27         10.63         0.68 o                         
   9   1   7          4.65          2.38         0.58 o                         
  10   1   7          7.12          8.95         0.78 o                         
  11   1   7          8.23          6.93         0.88 o                         
  -7   2   7          3.66          2.39         0.95 o                         
  -6   2   7         57.73         63.90         1.86 o                         
  -5   2   7         84.29         84.14         2.18 o                         
  -4   2   7        152.08        154.73         2.55 o                         
  -3   2   7        133.42        127.32         1.20 o                         
  -2   2   7          6.97          5.89         0.34 o                         
  -1   2   7        250.34        249.86         2.15 o                         
   0   2   7         12.37         15.03         0.58 o                         
   1   2   7        289.97        281.13         2.58 o                         
   2   2   7        282.08        283.80         2.47 o                         
   3   2   7          2.85          3.78         0.36 o                         
   4   2   7          9.00         10.02         0.55 o                         
   5   2   7         73.07         61.73         1.24 o                         
   6   2   7         28.69         27.66         0.97 o                         
   7   2   7         22.61         19.93         0.87 o                         
   8   2   7         14.18         17.35         0.90 o                         
   9   2   7         13.58         13.67         0.79 o                         
  10   2   7         15.60         16.44         0.90 o                         
  11   2   7         24.74         26.42         1.40 o                         
  -7   3   7         18.94         21.88         1.37 o                         
  -6   3   7         89.56         93.39         2.15 o                         
  -5   3   7         12.66         14.03         0.95 o                         
  -4   3   7         81.63         76.01         1.69 o                         
  -3   3   7          0.54          0.52         0.21 o                         
  -2   3   7        123.67        123.35         1.62 o                         
  -1   3   7        201.07        229.06         2.03 o                         
   0   3   7          5.87          7.42         0.56 o                         
   1   3   7         89.68         82.96         0.99 o                         
   2   3   7         23.84         24.55         0.69 o                         
   3   3   7         31.69         30.18         0.77 o                         
   4   3   7          4.69          3.79         0.40 o                         
   5   3   7         42.56         36.18         0.91 o                         
   6   3   7          6.31          5.70         0.56 o                         
   7   3   7          0.09         -0.02         0.40 o                         
   8   3   7          0.41          0.75         0.42 o                         
   9   3   7          0.04          0.03         0.60 o                         
  10   3   7          0.00          0.34         0.68 o                         
  11   3   7          2.28          0.00         1.23 o                         
  -7   4   7          0.03          0.40         0.93 o                         
  -6   4   7         72.44         72.97         2.00 o                         
  -5   4   7         11.99         13.02         1.25 o                         
  -4   4   7         10.02         11.50         0.87 o                         
  -3   4   7          0.75          0.40         0.24 o                         
  -2   4   7         30.28         29.73         0.55 o                         
  -1   4   7          0.09          0.40         0.23 o                         
   0   4   7          9.22         11.18         0.45 o                         
   1   4   7        133.38        124.97         1.30 o                         
   2   4   7          2.23          1.98         0.32 o                         
   3   4   7         31.44         31.27         0.79 o                         
   4   4   7          4.24          4.56         0.44 o                         
   5   4   7         15.89         16.03         0.71 o                         
   6   4   7         80.73         82.78         1.51 o                         
   7   4   7          0.10          0.04         0.44 o                         
   8   4   7          4.82          4.20         0.50 o                         
   9   4   7          8.93         10.72         0.73 o                         
  10   4   7          0.09         -0.18         0.77 o                         
  -7   5   7         49.81         49.08         2.13 o                         
  -6   5   7          5.83          6.72         1.00 o                         
  -5   5   7         59.25         54.82         2.95 o                         
  -4   5   7         53.31         58.03         1.10 o                         
  -3   5   7        102.72         95.99         1.08 o                         
  -2   5   7        515.28        500.63         3.28 o                         
  -1   5   7          5.01          4.91         0.36 o                         
   0   5   7          0.06          0.41         0.23 o                         
   1   5   7         54.16         53.36         0.88 o                         
   2   5   7         10.15         10.57         0.51 o                         
   3   5   7         15.61         16.46         0.67 o                         
   4   5   7         45.69         49.19         1.03 o                         
   5   5   7          0.05          0.01         0.37 o                         
   6   5   7          4.29          4.02         0.54 o                         
   7   5   7          5.14          6.24         0.55 o                         
   8   5   7         20.25         21.12         1.03 o                         
   9   5   7          0.08          1.30         0.56 o                         
  10   5   7          0.29          0.32         0.77 o                         
  -6   6   7         29.91         30.65         1.74 o                         
  -5   6   7          1.24          2.64         0.88 o                         
  -4   6   7          1.08          2.38         0.45 o                         
  -3   6   7         67.00         63.31         1.07 o                         
  -2   6   7        151.62        147.81         1.48 o                         
  -1   6   7         65.42         64.73         1.02 o                         
   0   6   7         30.52         27.75         0.66 o                         
   1   6   7          4.10          3.57         0.35 o                         
   2   6   7         25.07         28.11         0.84 o                         
   3   6   7         41.66         45.89         1.00 o                         
   4   6   7         48.47         45.53         1.03 o                         
   5   6   7          4.76          4.64         0.50 o                         
   6   6   7         62.64         62.67         1.18 o                         
   7   6   7         16.98         16.62         0.86 o                         
   8   6   7          2.92          2.95         0.63 o                         
   9   6   7          4.26          3.92         0.79 o                         
  10   6   7          0.17         -0.41         0.68 o                         
  -6   7   7          1.52          1.55         1.07 o                         
  -5   7   7          0.24          0.64         0.53 o                         
  -4   7   7         17.33         15.43         0.65 o                         
  -3   7   7        176.56        174.53         1.73 o                         
  -2   7   7        108.31        104.84         1.40 o                         
  -1   7   7         20.22         17.30         0.76 o                         
   0   7   7         24.84         26.43         0.80 o                         
   1   7   7         57.55         50.02         0.96 o                         
   2   7   7         75.84         81.82         1.22 o                         
   3   7   7         39.02         39.71         0.94 o                         
   4   7   7         51.34         53.54         1.16 o                         
   5   7   7          0.32         -0.11         0.38 o                         
   6   7   7          9.64          8.72         0.66 o                         
   7   7   7         73.93         69.75         1.46 o                         
   8   7   7          0.31          0.46         0.63 o                         
   9   7   7          1.45          0.45         0.72 o                         
  -5   8   7          0.02          0.56         0.59 o                         
  -4   8   7          0.52          1.30         0.45 o                         
  -3   8   7          0.22          0.19         0.41 o                         
  -2   8   7         92.59         81.96         1.41 o                         
  -1   8   7         53.61         50.70         1.14 o                         
   0   8   7          0.04          0.31         0.37 o                         
   1   8   7         30.02         28.01         1.20 o                         
   2   8   7        192.25        187.22         2.21 o                         
   3   8   7         28.47         29.93         0.91 o                         
   4   8   7         10.07         10.62         0.68 o                         
   5   8   7         34.30         37.77         1.08 o                         
   6   8   7          1.00          0.75         0.50 o                         
   7   8   7         21.39         20.16         1.08 o                         
   8   8   7          2.97          2.47         0.95 o                         
   9   8   7          0.00         -0.76         0.76 o                         
  -5   9   7          9.05          9.98         0.77 o                         
  -4   9   7         10.79         10.35         0.68 o                         
  -3   9   7          9.68          9.44         0.65 o                         
  -2   9   7         22.63         27.61         1.01 o                         
  -1   9   7         19.67         16.00         0.78 o                         
   0   9   7          2.31          1.81         0.46 o                         
   1   9   7         19.54         22.95         0.95 o                         
   2   9   7          1.15          0.79         0.44 o                         
   3   9   7          1.60          1.56         0.52 o                         
   4   9   7          9.41          8.38         0.80 o                         
   5   9   7         10.97          9.41         0.74 o                         
   6   9   7         45.07         43.49         1.35 o                         
   7   9   7         10.49          7.52         0.72 o                         
   8   9   7          1.88          2.20         1.10 o                         
  -4  10   7          1.54          0.76         0.64 o                         
  -3  10   7         22.12         26.53         1.04 o                         
  -2  10   7          3.08          3.61         0.64 o                         
  -1  10   7         50.68         47.68         1.28 o                         
   0  10   7          6.63          7.83         0.73 o                         
   1  10   7         25.06         23.18         1.18 o                         
   2  10   7         37.30         37.89         1.34 o                         
   3  10   7         26.19         25.93         1.19 o                         
   4  10   7         32.53         37.77         1.28 o                         
   5  10   7         11.28         11.36         0.85 o                         
   6  10   7         42.61         44.80         1.51 o                         
   7  10   7          4.02          2.86         0.84 o                         
   8  10   7          6.10          5.65         0.96 o                         
  -3  11   7          2.82          1.97         0.92 o                         
  -2  11   7          9.15         10.76         0.83 o                         
  -1  11   7          2.77          4.41         0.68 o                         
   0  11   7          2.90          1.60         0.65 o                         
   1  11   7         15.64         15.67         0.90 o                         
   2  11   7         20.51         24.32         1.37 o                         
   3  11   7         41.99         45.45         1.47 o                         
   4  11   7         12.80         15.26         1.14 o                         
   5  11   7         39.84         38.48         1.55 o                         
   6  11   7          1.86          3.42         0.97 o                         
   7  11   7          6.05          7.57         1.07 o                         
  -2  12   7          7.36          6.83         1.52 o                         
  -1  12   7          1.95          2.79         0.75 o                         
   0  12   7          1.08          1.69         0.72 o                         
   1  12   7          0.05          0.40         0.75 o                         
   2  12   7          6.86          8.02         0.90 o                         
   3  12   7         11.42         12.03         1.03 o                         
   4  12   7          2.74          2.10         0.89 o                         
   5  12   7          0.78          0.76         0.99 o                         
   1  13   7          9.15          7.95         1.14 o                         
   2  13   7          6.55          8.74         1.48 o                         
   3  13   7          4.52          6.75         1.22 o                         
   2 -10   8          0.15         -0.49         0.82 o                         
   3 -10   8          1.22          1.59         0.95 o                         
  -1  -9   8         16.27         17.67         1.17 o                         
   0  -9   8          1.42          0.89         0.75 o                         
   1  -9   8          6.29          5.21         0.97 o                         
   2  -9   8          0.71          1.52         0.66 o                         
   3  -9   8          0.77          0.32         0.64 o                         
   4  -9   8          0.05          1.45         0.77 o                         
   5  -9   8         19.05         20.27         1.16 o                         
   6  -9   8         20.55         17.87         1.65 o                         
  -2  -8   8          8.38         10.68         0.84 o                         
  -1  -8   8         26.00         31.04         1.27 o                         
   0  -8   8          0.56          0.82         0.59 o                         
   1  -8   8         14.73         14.26         0.74 o                         
   2  -8   8         31.68         31.78         1.19 o                         
   3  -8   8          0.86          1.33         0.77 o                         
   4  -8   8          0.58          1.25         0.55 o                         
   5  -8   8         29.39         32.19         1.46 o                         
   6  -8   8          1.46          3.58         0.82 o                         
   7  -8   8          9.45         13.67         1.24 o                         
  -3  -7   8          0.90          1.41         0.75 o                         
  -2  -7   8         13.74         15.78         0.82 o                         
  -1  -7   8          0.31          0.22         0.51 o                         
   0  -7   8          0.98          0.46         0.49 o                         
   1  -7   8         21.87         20.74         1.12 o                         
   2  -7   8         18.91         18.94         1.13 o                         
   3  -7   8          9.54          8.58         0.64 o                         
   4  -7   8         11.11          9.75         0.64 o                         
   5  -7   8         15.57         13.02         0.98 o                         
   6  -7   8          5.79          6.72         0.72 o                         
   7  -7   8         60.93         65.82         1.68 o                         
   8  -7   8         13.92         14.34         1.27 o                         
  -4  -6   8          0.00         -0.17         0.69 o                         
  -3  -6   8         18.51         21.58         1.05 o                         
  -2  -6   8          7.96          8.62         0.61 o                         
  -1  -6   8          5.74          4.28         0.50 o                         
   0  -6   8         28.90         21.16         0.85 o                         
   1  -6   8          1.17          1.29         0.43 o                         
   2  -6   8         50.54         46.47         0.99 o                         
   3  -6   8         22.85         22.12         0.85 o                         
   4  -6   8         23.94         27.45         0.99 o                         
   5  -6   8         74.04         74.28         1.20 o                         
   6  -6   8          2.11          2.17         0.48 o                         
   7  -6   8         85.20         87.92         1.70 o                         
   8  -6   8          4.82          7.26         0.96 o                         
   9  -6   8          0.80          2.23         1.23 o                         
  -5  -5   8          2.67          1.23         0.64 o                         
  -4  -5   8          0.00          0.29         0.56 o                         
  -3  -5   8         11.55         12.03         0.60 o                         
  -2  -5   8         17.20         13.27         0.64 o                         
  -1  -5   8         34.63         40.60         0.96 o                         
   0  -5   8         48.03         44.79         0.95 o                         
   1  -5   8         81.97         71.68         1.14 o                         
   2  -5   8          0.10         -0.17         0.38 o                         
   3  -5   8          4.29          3.50         0.42 o                         
   4  -5   8          1.52          0.72         0.37 o                         
   5  -5   8         78.64         76.88         1.22 o                         
   6  -5   8          7.28          8.33         0.73 o                         
   7  -5   8         15.97         13.51         0.82 o                         
   8  -5   8          1.56          3.35         0.80 o                         
   9  -5   8         12.62         15.62         1.08 o                         
  -5  -4   8          6.79          7.68         0.61 o                         
  -4  -4   8         16.80         16.28         0.85 o                         
  -3  -4   8          5.23          5.92         0.46 o                         
  -2  -4   8          4.60          5.91         0.75 o                         
  -1  -4   8         21.88         35.36         0.94 o                         
   0  -4   8         11.92         13.21         0.73 o                         
   1  -4   8         40.34         30.84         0.80 o                         
   2  -4   8         54.47         53.43         0.91 o                         
   3  -4   8        177.71        170.73         1.65 o                         
   4  -4   8        900.28        872.27         7.77 o                         
   5  -4   8          0.03          0.50         0.39 o                         
   6  -4   8        106.29        102.86         1.76 o                         
   7  -4   8          0.02         -0.43         0.43 o                         
   8  -4   8         26.96         26.18         1.07 o                         
   9  -4   8        126.14        133.47         2.22 o                         
  10  -4   8          0.72          1.48         1.32 o                         
  -6  -3   8          0.79          0.23         1.04 o                         
  -5  -3   8          0.03         -0.05         0.51 o                         
  -4  -3   8          0.04          0.21         0.40 o                         
  -3  -3   8          7.64          7.92         0.51 o                         
  -2  -3   8          1.61          0.80         0.35 o                         
  -1  -3   8        135.71        118.74         1.82 o                         
   0  -3   8         27.30         23.73         0.74 o                         
   1  -3   8        374.39        383.07         2.80 o                         
   2  -3   8          2.99          1.68         0.32 o                         
   3  -3   8        100.24         99.45         1.47 o                         
   4  -3   8        485.32        498.11         3.72 o                         
   5  -3   8         78.08         79.11         1.15 o                         
   6  -3   8         24.17         21.48         0.79 o                         
   7  -3   8          0.20          0.25         0.40 o                         
   8  -3   8          3.75          3.90         0.68 o                         
   9  -3   8          1.78          0.96         0.72 o                         
  10  -3   8          0.03          2.02         0.88 o                         
  -6  -2   8          5.29          8.27         0.84 o                         
  -5  -2   8          0.18          0.30         0.40 o                         
  -4  -2   8          0.30         -0.10         0.34 o                         
  -3  -2   8          0.96          1.29         0.37 o                         
  -2  -2   8          7.70          5.66         0.53 o                         
  -1  -2   8         21.85         27.53         0.94 o                         
   0  -2   8         34.65         35.06         0.79 o                         
   1  -2   8         82.95         76.40         1.05 o                         
   2  -2   8         52.47         50.01         0.91 o                         
   3  -2   8        342.70        335.57         2.56 o                         
   4  -2   8        170.24        172.01         1.68 o                         
   5  -2   8        114.68        114.20         1.37 o                         
   6  -2   8          5.53          8.03         0.52 o                         
   7  -2   8         39.91         38.86         0.95 o                         
   8  -2   8         51.05         43.46         1.31 o                         
   9  -2   8          0.10         -0.64         0.64 o                         
  10  -2   8          0.17         -0.78         0.78 o                         
  -6  -1   8          0.29         -0.35         0.66 o                         
  -5  -1   8          1.24          1.95         0.85 o                         
  -4  -1   8          2.53          2.89         0.38 o                         
  -3  -1   8          0.18         -0.02         0.33 o                         
  -2  -1   8        114.80        111.54         1.30 o                         
  -1  -1   8          1.80          0.78         0.30 o                         
   0  -1   8        219.31        210.35         1.82 o                         
   1  -1   8         39.30         34.60         0.73 o                         
   2  -1   8          8.95         10.12         0.48 o                         
   3  -1   8       1483.58       1438.78         9.00 o                         
   4  -1   8        263.08        257.09         2.31 o                         
   5  -1   8          3.25          3.97         0.38 o                         
   6  -1   8         18.28         18.63         0.74 o                         
   7  -1   8          0.11         -0.06         0.36 o                         
   8  -1   8          5.21          3.86         0.61 o                         
   9  -1   8          3.09          3.50         0.68 o                         
  10  -1   8          3.67          5.92         0.84 o                         
  -6   0   8          0.04          0.69         0.74 o                         
  -5   0   8          1.04          2.19         0.92 o                         
  -4   0   8         26.60         29.62         0.86 o                         
  -3   0   8         25.33         24.22         0.63 o                         
  -2   0   8         19.66         19.21         0.79 o                         
  -1   0   8        242.20        242.24         2.11 o                         
   0   0   8        142.74        135.84         1.39 o                         
   1   0   8         19.45         16.67         0.60 o                         
   2   0   8         12.78         11.47         0.50 o                         
   3   0   8         10.66          9.08         0.48 o                         
   4   0   8         16.98         17.04         0.77 o                         
   5   0   8          0.27          0.03         0.32 o                         
   6   0   8         96.44         85.26         1.34 o                         
   7   0   8         26.90         23.79         0.85 o                         
   8   0   8          5.48          8.20         0.68 o                         
   9   0   8          7.06          6.49         1.01 o                         
  10   0   8          0.08          0.16         0.72 o                         
  11   0   8          0.17          1.97         1.25 o                         
  -6   1   8         13.41         16.32         2.27 o                         
  -5   1   8          6.45          5.10         1.02 o                         
  -4   1   8          4.10          4.61         0.43 o                         
  -3   1   8          6.72          6.56         0.41 o                         
  -2   1   8        189.14        182.67         1.71 o                         
  -1   1   8         12.37         12.03         0.52 o                         
   0   1   8         11.82         10.92         0.56 o                         
   1   1   8          7.98          7.16         0.42 o                         
   2   1   8          0.77          2.38         0.28 o                         
   3   1   8        125.10        125.31         1.33 o                         
   4   1   8          5.30          4.89         0.41 o                         
   5   1   8          9.04          8.03         0.50 o                         
   6   1   8          7.23          6.27         0.49 o                         
   7   1   8         17.60         12.83         0.70 o                         
   8   1   8          6.71          2.71         0.56 o                         
   9   1   8          8.55          8.99         0.75 o                         
  10   1   8         19.75         20.95         1.07 o                         
  11   1   8          0.02          0.18         1.07 o                         
  -6   2   8         11.78         14.51         1.60 o                         
  -5   2   8         56.42         52.86         2.16 o                         
  -4   2   8          1.60          1.43         0.77 o                         
  -3   2   8         10.31          9.18         0.49 o                         
  -2   2   8         14.96         13.78         0.54 o                         
  -1   2   8         51.76         49.31         0.84 o                         
   0   2   8         51.83         50.32         0.93 o                         
   1   2   8        190.53        190.40         2.09 o                         
   2   2   8         23.52         23.38         0.75 o                         
   3   2   8         42.42         38.50         0.87 o                         
   4   2   8        127.49        114.71         1.62 o                         
   5   2   8         25.02         28.23         1.09 o                         
   6   2   8          6.68          3.62         0.58 o                         
   7   2   8          1.65          1.21         0.48 o                         
   8   2   8          0.11         -0.22         0.40 o                         
   9   2   8         17.25         17.44         0.91 o                         
  10   2   8          0.97          1.20         0.77 o                         
  11   2   8          8.66         11.19         1.31 o                         
  -6   3   8          0.75         -0.60         0.78 o                         
  -5   3   8          0.02          0.89         0.65 o                         
  -4   3   8         50.05         53.65         2.03 o                         
  -3   3   8         21.60         23.91         0.71 o                         
  -2   3   8        224.09        226.77         2.11 o                         
  -1   3   8         32.54         29.56         0.78 o                         
   0   3   8          4.20          2.44         0.34 o                         
   1   3   8          0.15         -0.20         0.23 o                         
   2   3   8          5.17          3.88         0.37 o                         
   3   3   8          0.62          0.49         0.31 o                         
   4   3   8         45.79         42.80         1.01 o                         
   5   3   8        170.77        163.96         2.04 o                         
   6   3   8         18.11         22.23         1.07 o                         
   7   3   8          0.46          0.49         0.64 o                         
   8   3   8          1.16          1.13         0.49 o                         
   9   3   8          3.84          4.82         0.71 o                         
  10   3   8          0.14          0.02         0.72 o                         
  -6   4   8         39.74         38.64         1.76 o                         
  -5   4   8        217.41        234.56         5.05 o                         
  -4   4   8          0.08          0.41         0.47 o                         
  -3   4   8          3.05          2.59         0.34 o                         
  -2   4   8         12.23         10.17         0.52 o                         
  -1   4   8        127.71        120.41         1.42 o                         
   0   4   8         11.29         11.14         0.47 o                         
   1   4   8         40.42         39.39         0.75 o                         
   2   4   8          3.78          4.85         0.37 o                         
   3   4   8          0.60          0.87         0.36 o                         
   4   4   8         19.39         20.14         0.80 o                         
   5   4   8         26.58         27.21         0.92 o                         
   6   4   8         12.37         13.35         1.05 o                         
   7   4   8          9.52         10.99         0.82 o                         
   8   4   8         16.84         17.23         0.88 o                         
   9   4   8          1.89          1.84         0.86 o                         
  10   4   8         14.42         20.53         1.34 o                         
  -6   5   8         23.10         22.35         1.49 o                         
  -5   5   8         56.52         58.05         1.93 o                         
  -4   5   8          0.23          0.71         0.41 o                         
  -3   5   8         12.43         12.01         0.65 o                         
  -2   5   8          0.48         -0.04         0.28 o                         
  -1   5   8         17.65         20.99         0.78 o                         
   0   5   8         13.09         10.09         0.48 o                         
   1   5   8          7.72          7.95         0.52 o                         
   2   5   8         12.14         15.16         0.61 o                         
   3   5   8         27.38         29.86         0.89 o                         
   4   5   8         76.56         75.45         1.33 o                         
   5   5   8         21.40         20.67         0.88 o                         
   6   5   8         21.92         21.82         0.97 o                         
   7   5   8         10.20         11.12         0.74 o                         
   8   5   8          4.74          5.11         0.62 o                         
   9   5   8          0.03          0.57         0.59 o                         
  10   5   8         12.69         13.58         0.85 o                         
  -6   6   8         71.38         79.91         2.42 o                         
  -5   6   8          5.50          5.44         1.06 o                         
  -4   6   8          4.12          5.04         0.56 o                         
  -3   6   8         43.72         47.90         0.86 o                         
  -2   6   8          6.12          6.10         0.50 o                         
  -1   6   8         11.78         11.67         0.76 o                         
   0   6   8         19.92         15.75         1.21 o                         
   1   6   8          1.30          1.55         0.33 o                         
   2   6   8          0.01          0.22         0.32 o                         
   3   6   8          0.19          0.81         0.36 o                         
   4   6   8         23.10         25.60         0.93 o                         
   5   6   8          0.00          0.00         0.43 o                         
   6   6   8         59.75         61.31         1.36 o                         
   7   6   8         52.59         55.21         1.50 o                         
   8   6   8          1.27          1.16         0.70 o                         
   9   6   8         20.92         24.58         1.18 o                         
  10   6   8          6.62          4.85         0.80 o                         
  -5   7   8         22.55         22.64         1.21 o                         
  -4   7   8          1.13          1.20         0.50 o                         
  -3   7   8         12.17         10.58         0.61 o                         
  -2   7   8         43.88         41.73         0.93 o                         
  -1   7   8         73.25         67.18         1.38 o                         
   0   7   8         88.09         90.03         1.45 o                         
   1   7   8        187.15        173.00         2.16 o                         
   2   7   8         99.62         94.69         1.49 o                         
   3   7   8          9.65         10.07         0.66 o                         
   4   7   8          0.33          0.63         0.45 o                         
   5   7   8         24.18         23.42         1.00 o                         
   6   7   8         14.66         12.68         0.84 o                         
   7   7   8          7.45          6.45         0.71 o                         
   8   7   8          2.40          3.60         0.71 o                         
   9   7   8          7.70          7.39         0.91 o                         
  -5   8   8          0.50          0.54         0.97 o                         
  -4   8   8          0.32          0.50         0.50 o                         
  -3   8   8         99.72        104.04         1.49 o                         
  -2   8   8         16.64         14.35         0.73 o                         
  -1   8   8          0.63          0.52         0.49 o                         
   0   8   8          1.09          0.30         0.37 o                         
   1   8   8          0.30          0.14         0.38 o                         
   2   8   8          0.83          1.74         0.44 o                         
   3   8   8         40.21         35.86         1.13 o                         
   4   8   8         46.32         41.77         1.17 o                         
   5   8   8          2.07          2.68         0.60 o                         
   6   8   8          8.70          9.53         0.79 o                         
   7   8   8          0.43          0.78         0.65 o                         
   8   8   8          1.64          1.60         0.80 o                         
   9   8   8          0.01         -0.90         0.90 o                         
  -4   9   8          3.02          2.45         0.61 o                         
  -3   9   8          0.87          0.63         0.59 o                         
  -2   9   8          8.60          6.86         0.62 o                         
  -1   9   8         25.34         26.68         0.97 o                         
   0   9   8         21.94         21.34         0.93 o                         
   1   9   8          0.12          0.30         0.44 o                         
   2   9   8          4.07          2.77         0.54 o                         
   3   9   8         29.45         30.12         1.07 o                         
   4   9   8          0.36         -0.41         0.56 o                         
   5   9   8          1.01          0.15         0.64 o                         
   6   9   8          9.81          8.55         0.77 o                         
   7   9   8         11.17         10.81         1.23 o                         
   8   9   8         20.40         16.52         1.11 o                         
  -3  10   8         30.55         29.20         1.49 o                         
  -2  10   8          7.58          8.43         0.87 o                         
  -1  10   8          0.54          1.18         0.57 o                         
   0  10   8          0.74          0.84         0.55 o                         
   1  10   8         26.80         27.05         1.16 o                         
   2  10   8          0.12         -0.28         0.63 o                         
   3  10   8         19.50         22.79         1.05 o                         
   4  10   8          4.81          2.78         0.63 o                         
   5  10   8          6.58          6.05         0.71 o                         
   6  10   8          0.21          0.25         0.74 o                         
   7  10   8          0.98         -0.27         0.81 o                         
  -2  11   8          9.69          9.83         1.22 o                         
  -1  11   8          0.30          0.67         0.67 o                         
   0  11   8          0.04          0.27         0.63 o                         
   1  11   8         16.92         21.01         1.04 o                         
   2  11   8         80.11         83.39         2.16 o                         
   3  11   8         53.10         52.42         1.76 o                         
   4  11   8         13.80         14.09         1.20 o                         
   5  11   8          5.83          4.68         0.80 o                         
   6  11   8          0.68          1.61         0.82 o                         
  -1  12   8          1.15          3.14         1.05 o                         
   0  12   8          6.06          3.90         0.91 o                         
   1  12   8          0.44          2.19         0.80 o                         
   2  12   8          7.66          7.37         1.15 o                         
   3  12   8          1.74          2.44         0.91 o                         
   4  12   8          1.23          1.71         0.97 o                         
   5  12   8         34.42         42.77         2.72 o                         
   1  -9   9         24.29         24.74         1.78 o                         
   2  -9   9          0.04          0.09         0.83 o                         
   3  -9   9          0.51          0.86         0.77 o                         
   4  -9   9         20.73         19.69         1.11 o                         
  -1  -8   9          5.55          5.22         0.82 o                         
   0  -8   9         13.17         12.62         0.90 o                         
   1  -8   9          7.83          9.60         0.85 o                         
   2  -8   9          2.48          2.07         0.70 o                         
   3  -8   9         27.32         27.75         1.15 o                         
   4  -8   9          1.30          0.54         0.79 o                         
   5  -8   9          0.55          0.89         0.80 o                         
   6  -8   9         10.86         10.99         1.18 o                         
  -2  -7   9         66.08         69.51         1.47 o                         
  -1  -7   9          2.53          1.77         0.63 o                         
   0  -7   9          0.03          0.17         0.58 o                         
   1  -7   9          4.01          7.07         0.65 o                         
   2  -7   9          4.01          4.65         0.63 o                         
   3  -7   9         16.66         14.32         0.78 o                         
   4  -7   9          0.38          0.80         0.56 o                         
   5  -7   9          4.26          3.14         0.62 o                         
   6  -7   9         11.79         14.10         0.93 o                         
   7  -7   9          3.16          4.01         1.02 o                         
  -3  -6   9          2.65          5.96         0.65 o                         
  -2  -6   9         25.02         29.62         1.06 o                         
  -1  -6   9         16.97         21.17         1.29 o                         
   0  -6   9         49.61         50.80         1.17 o                         
   1  -6   9          4.63          4.66         0.57 o                         
   2  -6   9          0.09         -0.43         0.46 o                         
   3  -6   9          1.39          1.53         0.51 o                         
   4  -6   9         50.81         51.35         1.21 o                         
   5  -6   9         15.66         14.71         0.71 o                         
   6  -6   9          9.40         11.71         0.79 o                         
   7  -6   9         22.77         24.79         1.10 o                         
   8  -6   9          0.31          1.57         1.43 o                         
  -4  -5   9         23.58         27.92         1.29 o                         
  -3  -5   9          8.07          9.30         0.98 o                         
  -2  -5   9         15.24         15.83         1.16 o                         
  -1  -5   9          2.26          1.80         0.47 o                         
   0  -5   9         28.33         34.59         1.24 o                         
   1  -5   9         66.26         61.12         1.17 o                         
   2  -5   9          4.36          5.30         0.49 o                         
   3  -5   9         21.76         20.29         0.81 o                         
   4  -5   9          8.09          6.69         0.64 o                         
   5  -5   9         21.79         16.74         0.84 o                         
   6  -5   9          0.32          0.75         0.49 o                         
   7  -5   9          0.01          0.35         0.53 o                         
   8  -5   9         23.39         25.46         1.83 o                         
   9  -5   9          0.16          0.58         0.96 o                         
  -4  -4   9         33.21         37.01         1.23 o                         
  -3  -4   9          2.01          2.85         0.71 o                         
  -2  -4   9         41.99         43.44         1.37 o                         
  -1  -4   9         73.10         71.25         1.23 o                         
   0  -4   9         56.34         47.43         1.00 o                         
   1  -4   9         58.37         50.65         1.05 o                         
   2  -4   9          0.06          0.38         0.36 o                         
   3  -4   9         11.58          9.31         0.57 o                         
   4  -4   9          4.38          5.55         0.66 o                         
   5  -4   9         59.24         52.37         1.07 o                         
   6  -4   9          0.05          0.46         0.47 o                         
   7  -4   9         17.46         19.32         0.83 o                         
   8  -4   9         28.48         30.53         1.44 o                         
   9  -4   9          2.67          4.26         0.83 o                         
  -5  -3   9         22.14         20.87         1.21 o                         
  -4  -3   9          0.80          1.02         0.60 o                         
  -3  -3   9          8.78         12.75         0.87 o                         
  -2  -3   9         38.03         37.15         1.01 o                         
  -1  -3   9         13.10         15.83         1.11 o                         
   0  -3   9        408.07        384.85         3.68 o                         
   1  -3   9          9.35          9.40         0.68 o                         
   2  -3   9         27.23         21.72         0.84 o                         
   3  -3   9         39.58         48.54         1.05 o                         
   4  -3   9         46.28         44.72         0.92 o                         
   5  -3   9         33.24         39.63         1.28 o                         
   6  -3   9          0.01          0.99         0.45 o                         
   7  -3   9         22.39         17.30         0.78 o                         
   8  -3   9          2.39          0.93         0.47 o                         
   9  -3   9          0.12          3.02         0.78 o                         
  10  -3   9          0.10         -1.03         1.03 o                         
  -5  -2   9          0.00         -0.32         0.57 o                         
  -4  -2   9          6.13          6.67         0.51 o                         
  -3  -2   9         25.95         26.15         0.81 o                         
  -2  -2   9          0.06          0.38         0.38 o                         
  -1  -2   9          0.55         -0.02         0.39 o                         
   0  -2   9          0.72          4.68         0.46 o                         
   1  -2   9         15.73         17.32         0.96 o                         
   2  -2   9        199.17        198.64         1.79 o                         
   3  -2   9        214.34        211.72         2.10 o                         
   4  -2   9        138.48        135.47         1.53 o                         
   5  -2   9        312.04        290.33         2.61 o                         
   6  -2   9         86.69         85.06         1.34 o                         
   7  -2   9        110.74        100.86         1.43 o                         
   8  -2   9          6.27          7.45         0.77 o                         
   9  -2   9          3.21          3.11         0.80 o                         
  10  -2   9         23.15         24.46         1.25 o                         
  -5  -1   9          0.01         -0.09         1.01 o                         
  -4  -1   9          6.52          5.39         0.48 o                         
  -3  -1   9         18.05         16.01         0.65 o                         
  -2  -1   9          0.18          0.41         0.39 o                         
  -1  -1   9          2.59          2.91         0.43 o                         
   0  -1   9        270.48        263.09         2.37 o                         
   1  -1   9          2.04          3.02         0.38 o                         
   2  -1   9        122.82        125.90         1.47 o                         
   3  -1   9        460.62        458.89         3.55 o                         
   4  -1   9        192.10        179.71         1.93 o                         
   5  -1   9         31.72         26.79         0.92 o                         
   6  -1   9          3.42          2.80         0.45 o                         
   7  -1   9         10.66          9.88         0.65 o                         
   8  -1   9          7.59          6.54         0.73 o                         
   9  -1   9          0.13          0.55         0.71 o                         
  10  -1   9          6.06          9.13         0.97 o                         
  -5   0   9          2.29          1.42         0.97 o                         
  -4   0   9         10.77         10.00         1.07 o                         
  -3   0   9         22.46         22.18         0.69 o                         
  -2   0   9         27.79         25.29         0.83 o                         
  -1   0   9        373.95        352.02         3.09 o                         
   0   0   9        141.17        122.59         2.70 o                         
   1   0   9          0.09          0.98         0.35 o                         
   2   0   9        210.31        211.20         1.89 o                         
   3   0   9         88.19         86.48         1.24 o                         
   4   0   9        545.30        526.56         3.98 o                         
   5   0   9        114.25        112.45         1.58 o                         
   6   0   9          9.01          7.26         0.59 o                         
   7   0   9         65.28         52.15         1.21 o                         
   8   0   9         33.37         32.41         0.99 o                         
   9   0   9         30.02         25.06         1.15 o                         
  10   0   9          0.14          0.17         0.79 o                         
  -5   1   9          5.21          5.22         1.43 o                         
  -4   1   9          0.97          1.56         0.46 o                         
  -3   1   9          6.24          7.68         0.72 o                         
  -2   1   9         10.81         11.11         0.58 o                         
  -1   1   9         84.14         82.28         1.17 o                         
   0   1   9          0.17          0.32         0.37 o                         
   1   1   9          0.01          0.20         0.30 o                         
   2   1   9       1545.95       1524.93         9.63 o                         
   3   1   9        195.12        196.09         1.85 o                         
   4   1   9        324.39        314.62         2.73 o                         
   5   1   9         15.61         17.31         0.85 o                         
   6   1   9          8.19          7.94         0.58 o                         
   7   1   9         20.98         18.34         1.43 o                         
   8   1   9         17.95         16.46         0.90 o                         
   9   1   9          7.64          7.59         0.78 o                         
  10   1   9          0.00         -0.65         0.76 o                         
  -5   2   9         15.00         14.95         1.53 o                         
  -4   2   9         22.14         21.95         1.09 o                         
  -3   2   9        117.59        119.58         1.75 o                         
  -2   2   9          0.44          0.84         0.37 o                         
  -1   2   9          7.48          4.75         0.53 o                         
   0   2   9         62.75         59.94         1.22 o                         
   1   2   9         79.62         75.19         1.15 o                         
   2   2   9         21.32         21.67         0.95 o                         
   3   2   9        540.37        544.06         3.99 o                         
   4   2   9       1189.69       1201.88         7.80 o                         
   5   2   9        206.14        192.12         3.07 o                         
   6   2   9          5.94          4.27         0.50 o                         
   7   2   9          7.49          5.88         0.60 o                         
   8   2   9          3.89          2.38         0.52 o                         
   9   2   9          9.75         11.46         0.89 o                         
  10   2   9          1.45          0.99         0.79 o                         
  -5   3   9          7.88          8.23         1.25 o                         
  -4   3   9         18.80         19.39         2.22 o                         
  -3   3   9         12.33         11.80         0.66 o                         
  -2   3   9         34.17         37.68         0.91 o                         
  -1   3   9         98.33         89.13         1.25 o                         
   0   3   9         16.46         18.80         0.99 o                         
   1   3   9         19.98         16.06         0.69 o                         
   2   3   9         49.13         46.14         0.98 o                         
   3   3   9          3.47          4.08         0.45 o                         
   4   3   9        170.12        173.42         2.17 o                         
   5   3   9          2.09          2.59         0.52 o                         
   6   3   9        235.51        219.46         2.84 o                         
   7   3   9         67.06         58.41         1.69 o                         
   8   3   9          0.01         -0.45         0.45 o                         
   9   3   9         14.88         16.53         0.78 o                         
  10   3   9          0.10         -0.05         1.24 o                         
  -5   4   9         10.07          9.47         1.27 o                         
  -4   4   9          2.37          2.63         0.64 o                         
  -3   4   9          0.18          0.91         0.36 o                         
  -2   4   9          7.41          8.34         0.60 o                         
  -1   4   9        211.77        196.20         2.23 o                         
   0   4   9          1.38          1.68         0.47 o                         
   1   4   9         75.55         61.31         0.96 o                         
   2   4   9         17.60         16.45         0.63 o                         
   3   4   9         38.02         33.38         0.99 o                         
   4   4   9         48.24         46.18         1.16 o                         
   5   4   9         79.71         79.21         1.67 o                         
   6   4   9         26.06         28.63         1.10 o                         
   7   4   9          1.07          1.06         0.64 o                         
   8   4   9          1.14          0.62         0.57 o                         
   9   4   9          6.29          6.86         0.75 o                         
  10   4   9         13.93         17.34         1.18 o                         
  -5   5   9         30.91         26.47         2.64 o                         
  -4   5   9         14.82         13.45         0.96 o                         
  -3   5   9         15.84         13.89         0.67 o                         
  -2   5   9          5.49          6.60         0.51 o                         
  -1   5   9          4.45          4.50         0.45 o                         
   0   5   9         61.02         56.96         1.07 o                         
   1   5   9          2.62          3.06         0.43 o                         
   2   5   9         23.44         26.43         0.91 o                         
   3   5   9         23.04         21.06         1.00 o                         
   4   5   9        128.49        125.52         2.20 o                         
   5   5   9         23.26         24.97         1.05 o                         
   6   5   9        103.45        112.40         1.84 o                         
   7   5   9          2.11          3.18         0.66 o                         
   8   5   9          3.81          3.02         0.70 o                         
   9   5   9          4.25          4.65         0.72 o                         
  10   5   9          0.62          1.00         0.71 o                         
  -5   6   9         38.50         43.14         2.17 o                         
  -4   6   9         44.16         51.72         1.41 o                         
  -3   6   9          1.41          1.57         0.44 o                         
  -2   6   9         13.63         14.33         0.67 o                         
  -1   6   9         18.08         16.39         0.73 o                         
   0   6   9        148.00        136.48         1.81 o                         
   1   6   9        119.43        109.08         1.48 o                         
   2   6   9          2.02          1.99         0.42 o                         
   3   6   9          2.33          2.30         0.50 o                         
   4   6   9          3.35          1.44         0.51 o                         
   5   6   9         12.86         11.84         0.76 o                         
   6   6   9        111.43        118.87         2.11 o                         
   7   6   9          0.00          0.29         0.67 o                         
   8   6   9         27.78         30.98         1.35 o                         
   9   6   9         43.32         49.94         2.77 o                         
  -4   7   9          9.26          9.72         0.64 o                         
  -3   7   9          0.97          0.71         0.46 o                         
  -2   7   9          2.87          2.74         0.47 o                         
  -1   7   9          2.50          2.22         0.55 o                         
   0   7   9         21.88         21.04         0.91 o                         
   1   7   9         48.59         46.88         1.08 o                         
   2   7   9          0.15          0.97         0.41 o                         
   3   7   9        135.81        132.89         1.81 o                         
   4   7   9         34.20         28.69         1.12 o                         
   5   7   9         12.02         14.80         1.03 o                         
   6   7   9         33.46         33.42         1.30 o                         
   7   7   9         13.76         14.84         1.02 o                         
   8   7   9         18.44         17.78         1.05 o                         
   9   7   9          5.85          6.47         0.94 o                         
  -4   8   9          2.43          2.17         0.75 o                         
  -3   8   9          0.23         -0.10         0.55 o                         
  -2   8   9         16.48         20.38         0.95 o                         
  -1   8   9         18.17         16.06         0.81 o                         
   0   8   9          3.90          3.24         0.58 o                         
   1   8   9          0.00          0.93         0.44 o                         
   2   8   9          6.71          7.29         0.61 o                         
   3   8   9          1.12          0.78         0.55 o                         
   4   8   9          1.86          0.82         0.57 o                         
   5   8   9          6.58          4.72         0.76 o                         
   6   8   9         13.32         12.33         1.09 o                         
   7   8   9          2.49          0.61         0.84 o                         
   8   8   9          7.96          7.25         1.04 o                         
   9   8   9          1.47          0.33         2.11 o                         
  -3   9   9          1.41          1.83         0.66 o                         
  -2   9   9          2.22          2.24         0.58 o                         
  -1   9   9          4.90          4.44         0.63 o                         
   0   9   9         19.80         17.38         1.10 o                         
   1   9   9         20.93         20.13         0.87 o                         
   2   9   9         10.02          8.63         0.86 o                         
   3   9   9          4.85          4.55         0.64 o                         
   4   9   9          8.62          9.35         0.82 o                         
   5   9   9          4.74          3.55         0.72 o                         
   6   9   9          0.04          0.06         0.88 o                         
   7   9   9         31.07         35.13         1.65 o                         
   8   9   9         26.25         24.50         1.56 o                         
  -2  10   9         12.48         11.05         1.00 o                         
  -1  10   9          0.62         -0.06         0.62 o                         
   0  10   9         14.00         16.29         0.87 o                         
   1  10   9         21.28         21.91         1.27 o                         
   2  10   9         46.27         42.86         1.93 o                         
   3  10   9         28.65         32.53         1.31 o                         
   4  10   9          5.31          4.22         0.75 o                         
   5  10   9          1.87          0.20         0.77 o                         
   6  10   9          1.39          1.59         0.89 o                         
   7  10   9          0.58         -0.90         0.90 o                         
  -1  11   9          1.81          0.76         0.75 o                         
   0  11   9          0.59          0.81         0.73 o                         
   1  11   9          0.91          1.02         0.71 o                         
   2  11   9          5.58          4.64         0.95 o                         
   3  11   9          0.27          1.44         0.83 o                         
   4  11   9         11.37         11.07         1.26 o                         
   5  11   9         53.55         59.46         2.17 o                         
   6  11   9          1.48          0.94         0.89 o                         
   1  12   9         15.36         15.50         1.07 o                         
   2  12   9          1.09          1.97         1.02 o                         
   3  12   9          0.05         -0.33         1.04 o                         
   4  12   9          1.31          0.32         1.26 o                         
   1  -8  10          0.02         -2.17         2.17 o                         
   2  -8  10          0.22          1.11         0.79 o                         
   3  -8  10          4.03          5.29         0.82 o                         
   4  -8  10         15.89         18.72         0.98 o                         
   0  -7  10          1.65          1.04         0.70 o                         
   1  -7  10          5.76          7.26         0.80 o                         
   2  -7  10         12.36          9.67         0.84 o                         
   3  -7  10          5.15          6.54         0.72 o                         
   4  -7  10          3.39          2.63         0.69 o                         
   5  -7  10          6.98          8.47         0.86 o                         
   6  -7  10          3.00          3.02         1.01 o                         
  -2  -6  10          0.26          0.87         0.88 o                         
  -1  -6  10          1.98          2.58         0.64 o                         
   0  -6  10          1.75          3.22         0.85 o                         
   1  -6  10          0.05          0.03         0.59 o                         
   2  -6  10         49.44         51.06         1.32 o                         
   3  -6  10          5.00          4.08         0.59 o                         
   4  -6  10          9.29          7.28         0.68 o                         
   5  -6  10          4.43          3.45         0.74 o                         
   6  -6  10          0.76          0.54         0.79 o                         
   7  -6  10          0.01          0.85         0.93 o                         
  -2  -5  10          3.97          2.35         0.73 o                         
  -1  -5  10         40.55         41.57         1.17 o                         
   0  -5  10          0.77          1.58         0.58 o                         
   1  -5  10          2.26          1.21         0.54 o                         
   2  -5  10          4.48          4.96         0.61 o                         
   3  -5  10          0.00          0.32         0.52 o                         
   4  -5  10         56.84         51.82         1.57 o                         
   5  -5  10         11.02         11.91         0.78 o                         
   6  -5  10          5.47          6.55         0.79 o                         
   7  -5  10          0.54         -0.43         0.76 o                         
   8  -5  10          3.31          5.12         0.88 o                         
  -3  -4  10         26.96         26.80         1.14 o                         
  -2  -4  10          0.07          1.36         0.73 o                         
  -1  -4  10         15.56         14.75         1.26 o                         
   0  -4  10          1.51          1.20         0.64 o                         
   1  -4  10          0.15          0.78         0.57 o                         
   2  -4  10          9.97         10.81         0.77 o                         
   3  -4  10          9.75          9.86         0.70 o                         
   4  -4  10         14.52         13.62         0.75 o                         
   5  -4  10          0.04          1.04         0.81 o                         
   6  -4  10          0.01          0.02         0.54 o                         
   7  -4  10         11.85         13.16         0.89 o                         
   8  -4  10          4.42          4.63         0.67 o                         
   9  -4  10          1.30          2.57         1.13 o                         
  -4  -3  10         46.59         57.99         1.38 o                         
  -3  -3  10         10.19         14.45         0.79 o                         
  -2  -3  10          9.97          8.22         0.98 o                         
  -1  -3  10         42.34         47.36         1.31 o                         
   0  -3  10          8.86         10.45         0.77 o                         
   1  -3  10         30.69         38.46         1.22 o                         
   2  -3  10          4.41          3.03         0.48 o                         
   3  -3  10         24.23         24.53         0.99 o                         
   4  -3  10          1.36          1.76         0.49 o                         
   5  -3  10         49.76         53.77         1.13 o                         
   6  -3  10         59.78         54.81         1.25 o                         
   7  -3  10          0.40          0.66         0.52 o                         
   8  -3  10          0.17         -0.38         0.58 o                         
   9  -3  10          4.04          5.82         0.88 o                         
  -4  -2  10          9.66          9.00         0.61 o                         
  -3  -2  10          0.27          0.66         0.48 o                         
  -2  -2  10          2.51          2.53         0.50 o                         
  -1  -2  10         24.24         21.75         1.04 o                         
   0  -2  10         63.66         54.86         1.18 o                         
   1  -2  10         30.43         33.31         1.07 o                         
   2  -2  10          0.79          0.72         0.37 o                         
   3  -2  10          9.47          8.36         0.64 o                         
   4  -2  10        106.45        103.32         1.46 o                         
   5  -2  10         10.74         10.84         0.62 o                         
   6  -2  10         25.23         20.90         0.90 o                         
   7  -2  10         13.63         15.38         0.99 o                         
   8  -2  10          6.97          6.25         0.73 o                         
   9  -2  10          0.00         -0.58         0.76 o                         
  -4  -1  10         86.82         96.54         1.78 o                         
  -3  -1  10         23.28         24.21         0.86 o                         
  -2  -1  10         28.34         24.21         0.87 o                         
  -1  -1  10         99.76         91.43         1.40 o                         
   0  -1  10          0.29          0.66         0.44 o                         
   1  -1  10        423.06        401.80         3.12 o                         
   2  -1  10          5.60          5.59         0.56 o                         
   3  -1  10          7.28          6.68         0.55 o                         
   4  -1  10         36.57         39.55         1.22 o                         
   5  -1  10         79.85         82.10         1.46 o                         
   6  -1  10          1.08          0.35         0.45 o                         
   7  -1  10          5.33          4.63         0.54 o                         
   8  -1  10          0.08          0.81         0.51 o                         
   9  -1  10          0.13         -0.14         0.77 o                         
  10  -1  10          0.03          0.06         1.02 o                         
  -4   0  10          2.71          2.08         0.58 o                         
  -3   0  10          0.86          0.40         0.41 o                         
  -2   0  10         10.86         12.44         1.01 o                         
  -1   0  10         12.72         10.01         0.61 o                         
   0   0  10          0.04          1.07         0.45 o                         
   1   0  10         96.64         97.76         1.46 o                         
   2   0  10        266.77        248.13         3.57 o                         
   3   0  10         39.91         42.34         0.97 o                         
   4   0  10         27.79         28.33         0.89 o                         
   5   0  10         49.31         53.19         1.20 o                         
   6   0  10         33.78         31.34         1.06 o                         
   7   0  10         57.79         54.03         1.36 o                         
   8   0  10         32.80         30.55         1.11 o                         
   9   0  10          0.83          0.20         0.78 o                         
  10   0  10          3.47          2.96         0.97 o                         
  -5   1  10          3.78          3.66         1.25 o                         
  -4   1  10          8.29          8.28         0.93 o                         
  -3   1  10          0.02         -0.10         0.42 o                         
  -2   1  10          6.39          5.19         0.48 o                         
  -1   1  10         25.98         23.59         0.82 o                         
   0   1  10         13.47         11.74         0.85 o                         
   1   1  10          0.18          0.02         0.40 o                         
   2   1  10        312.78        310.71         7.23 o                         
   3   1  10        402.04        402.55         3.11 o                         
   4   1  10         30.76         30.23         0.95 o                         
   5   1  10         26.16         22.19         0.92 o                         
   6   1  10          1.41          1.64         0.49 o                         
   7   1  10          0.14          0.10         0.52 o                         
   8   1  10         12.36         15.38         0.83 o                         
   9   1  10          1.08          1.14         0.75 o                         
  10   1  10          0.04         -0.81         0.88 o                         
  -5   2  10          6.56          5.31         1.31 o                         
  -4   2  10          7.01          8.94         1.64 o                         
  -3   2  10          5.07          6.68         0.56 o                         
  -2   2  10        129.23        127.48         1.70 o                         
  -1   2  10          0.08          0.26         0.37 o                         
   0   2  10         85.07         80.66         1.87 o                         
   1   2  10         15.36         15.28         0.78 o                         
   2   2  10          6.12          6.33         0.63 o                         
   3   2  10         18.39         16.29         0.71 o                         
   4   2  10          0.38          0.18         0.40 o                         
   5   2  10          0.76          0.75         0.44 o                         
   6   2  10        101.64         92.07         1.57 o                         
   7   2  10          4.95          4.84         0.60 o                         
   8   2  10         15.57         10.64         0.78 o                         
   9   2  10          2.14          1.30         0.58 o                         
  10   2  10          2.91          3.31         0.91 o                         
  -5   3  10          0.94          0.74         1.27 o                         
  -4   3  10         10.29         13.39         1.93 o                         
  -3   3  10          0.01         -0.32         0.44 o                         
  -2   3  10          1.93          3.53         0.46 o                         
  -1   3  10          4.19          3.77         0.46 o                         
   0   3  10         57.35         47.64         1.23 o                         
   1   3  10        474.71        457.44         4.20 o                         
   2   3  10         88.56         78.04         1.47 o                         
   3   3  10        590.37        600.18         5.73 o                         
   4   3  10         14.68         15.45         0.97 o                         
   5   3  10          0.00         -0.10         0.53 o                         
   6   3  10         73.24         63.92         1.82 o                         
   7   3  10          0.62          1.16         0.59 o                         
   8   3  10          1.12          0.18         0.62 o                         
   9   3  10          0.10         -0.08         0.70 o                         
  10   3  10          0.34         -0.88         0.88 o                         
  -4   4  10         33.57         34.72         3.64 o                         
  -3   4  10          0.08          0.17         0.41 o                         
  -2   4  10         57.43         52.07         1.67 o                         
  -1   4  10         62.41         59.63         1.18 o                         
   0   4  10          1.60          1.41         0.69 o                         
   1   4  10         81.83         78.99         1.64 o                         
   2   4  10        231.73        234.96         2.70 o                         
   3   4  10        227.03        217.14         4.48 o                         
   4   4  10          0.18          1.54         0.49 o                         
   5   4  10        140.28        145.50         2.12 o                         
   6   4  10          3.56          2.56         0.63 o                         
   7   4  10          3.04          1.26         0.71 o                         
   8   4  10          4.70          6.32         1.41 o                         
   9   4  10          1.35          2.15         0.62 o                         
  10   4  10          1.73          0.20         0.96 o                         
  -4   5  10          4.06          5.70         0.75 o                         
  -3   5  10          6.78          7.11         0.75 o                         
  -2   5  10         28.90         28.75         0.91 o                         
  -1   5  10          4.30          5.18         0.53 o                         
   0   5  10          2.12          3.42         0.62 o                         
   1   5  10         16.29         16.19         0.76 o                         
   2   5  10         46.29         45.15         1.07 o                         
   3   5  10         60.26         60.63         1.31 o                         
   4   5  10         81.22         85.26         1.79 o                         
   5   5  10        462.11        453.70         4.32 o                         
   6   5  10         38.85         34.17         1.29 o                         
   7   5  10         15.69         13.51         1.00 o                         
   8   5  10          9.48          8.67         1.27 o                         
   9   5  10          1.52          1.61         1.01 o                         
  -4   6  10          1.32          2.21         0.90 o                         
  -3   6  10         21.52         24.23         1.01 o                         
  -2   6  10          5.32          4.52         0.54 o                         
  -1   6  10         40.12         39.42         0.90 o                         
   0   6  10        318.41        303.31         2.86 o                         
   1   6  10         62.02         62.78         1.20 o                         
   2   6  10         54.75         47.73         1.12 o                         
   3   6  10         27.29         26.45         0.91 o                         
   4   6  10          3.21          4.64         0.63 o                         
   5   6  10          0.23          1.73         0.64 o                         
   6   6  10         70.11         69.25         2.07 o                         
   7   6  10         68.96         65.44         1.83 o                         
   8   6  10          0.95         -0.07         0.76 o                         
   9   6  10          0.27         -0.32         0.87 o                         
  -3   7  10          7.90          8.31         0.68 o                         
  -2   7  10          6.70          7.31         0.59 o                         
  -1   7  10          4.61          4.54         0.52 o                         
   0   7  10         21.10         18.85         0.81 o                         
   1   7  10          0.18         -0.11         0.46 o                         
   2   7  10         25.69         22.18         0.91 o                         
   3   7  10         57.80         55.15         1.26 o                         
   4   7  10         17.71         18.74         0.92 o                         
   5   7  10          9.28          9.97         0.87 o                         
   6   7  10          1.87          2.41         0.78 o                         
   7   7  10          9.06          8.15         1.29 o                         
   8   7  10          0.01         -0.16         0.81 o                         
   9   7  10          0.39          0.14         1.42 o                         
  -3   8  10          0.84          1.70         0.82 o                         
  -2   8  10          5.97          8.04         0.66 o                         
  -1   8  10          1.33          1.46         0.86 o                         
   0   8  10          1.55          1.13         0.51 o                         
   1   8  10          1.98          1.38         0.51 o                         
   2   8  10          7.01          6.98         0.72 o                         
   3   8  10         13.26         14.94         0.89 o                         
   4   8  10         12.64         12.70         0.87 o                         
   5   8  10         26.83         29.85         1.45 o                         
   6   8  10          0.06          1.04         1.13 o                         
   7   8  10         12.40         13.08         0.97 o                         
   8   8  10          1.04          0.65         0.96 o                         
  -2   9  10          0.01          0.39         0.65 o                         
  -1   9  10          7.89          7.40         0.77 o                         
   0   9  10          6.65          5.84         0.67 o                         
   1   9  10         12.80         12.97         0.76 o                         
   2   9  10         93.09         90.85         1.60 o                         
   3   9  10          9.37          8.62         0.82 o                         
   4   9  10          5.52          5.94         0.93 o                         
   5   9  10          0.04         -0.73         0.76 o                         
   6   9  10         12.46         12.07         0.90 o                         
   7   9  10         22.06         23.65         2.03 o                         
  -1  10  10          5.68          6.83         0.86 o                         
   0  10  10          0.30          0.86         0.73 o                         
   1  10  10          1.62          2.88         0.70 o                         
   2  10  10          0.29         -0.51         0.84 o                         
   3  10  10          7.26          8.51         1.00 o                         
   4  10  10         41.70         40.38         1.72 o                         
   5  10  10         12.01          9.59         0.99 o                         
   6  10  10          0.14         -0.69         0.88 o                         
   0  11  10         21.21         21.56         1.48 o                         
   1  11  10         12.04         12.45         1.12 o                         
   2  11  10          0.30         -0.70         0.91 o                         
   3  11  10          2.13          1.19         0.87 o                         
   4  11  10          8.01          6.16         0.93 o                         
   5  11  10          3.42          3.86         0.95 o                         
   2  -7  11          2.52          1.84         1.31 o                         
   3  -7  11          2.77          1.99         0.82 o                         
   4  -7  11         11.86         12.94         1.06 o                         
   0  -6  11          0.63          1.67         1.00 o                         
   1  -6  11          4.49          3.50         0.79 o                         
   2  -6  11         43.62         43.77         1.85 o                         
   3  -6  11         15.54         17.52         1.95 o                         
   4  -6  11          1.72          2.67         0.86 o                         
   5  -6  11          9.49         10.43         0.93 o                         
   6  -6  11          1.97          2.00         0.86 o                         
  -1  -5  11          5.13          6.20         1.01 o                         
   0  -5  11          3.80          5.35         0.87 o                         
   1  -5  11          5.11          5.66         0.86 o                         
   2  -5  11          1.97          2.64         0.73 o                         
   3  -5  11          4.04          4.46         0.72 o                         
   4  -5  11         23.12         24.96         1.13 o                         
   5  -5  11         40.11         42.16         1.48 o                         
   6  -5  11          0.75         -0.52         0.93 o                         
   7  -5  11          6.31         10.21         0.85 o                         
  -2  -4  11          7.58          8.00         1.11 o                         
  -1  -4  11          6.05          9.06         0.88 o                         
   0  -4  11          2.88          3.79         0.78 o                         
   1  -4  11          2.78          3.45         0.79 o                         
   2  -4  11          0.60          1.29         0.65 o                         
   3  -4  11          9.93          7.52         0.76 o                         
   4  -4  11         18.20         22.94         1.02 o                         
   5  -4  11          6.30          6.52         0.76 o                         
   6  -4  11          0.02          0.51         0.89 o                         
   7  -4  11          2.79          1.67         0.70 o                         
   8  -4  11         15.10         17.96         1.45 o                         
  -2  -3  11          0.36          0.81         0.66 o                         
  -1  -3  11          1.53          0.30         0.62 o                         
   0  -3  11         10.11          9.35         0.86 o                         
   1  -3  11          0.70          0.74         0.63 o                         
   2  -3  11         10.16         13.08         1.02 o                         
   3  -3  11          0.01          0.88         0.52 o                         
   4  -3  11          0.09          0.06         0.56 o                         
   5  -3  11         11.70         11.86         0.72 o                         
   6  -3  11          6.07          8.86         0.73 o                         
   7  -3  11          8.32         10.34         0.84 o                         
   8  -3  11         24.43         27.40         1.34 o                         
  -3  -2  11         44.29         50.57         1.33 o                         
  -2  -2  11          1.81          1.89         0.66 o                         
  -1  -2  11          1.64          2.28         0.65 o                         
   0  -2  11          0.31         -0.51         0.51 o                         
   1  -2  11          0.03          1.41         0.59 o                         
   2  -2  11          0.84          1.12         0.59 o                         
   3  -2  11          4.68          4.46         0.49 o                         
   4  -2  11          6.78          6.36         0.56 o                         
   5  -2  11          0.15         -0.03         0.51 o                         
   6  -2  11          0.23          0.14         0.55 o                         
   7  -2  11          4.85          3.64         0.66 o                         
   8  -2  11          2.35         -0.27         0.61 o                         
   9  -2  11          6.61          6.65         0.94 o                         
  -3  -1  11         24.34         29.48         1.11 o                         
  -2  -1  11          2.75          2.38         0.62 o                         
  -1  -1  11         10.08          8.86         0.68 o                         
   0  -1  11          1.04          1.15         0.52 o                         
   1  -1  11          4.47          3.54         0.64 o                         
   2  -1  11         18.91         17.41         0.94 o                         
   3  -1  11          5.60          5.35         0.72 o                         
   4  -1  11         11.97         12.09         0.73 o                         
   5  -1  11          3.97          4.65         0.61 o                         
   6  -1  11          6.25          7.53         0.71 o                         
   7  -1  11          1.58          3.63         0.60 o                         
   8  -1  11         17.21         18.80         0.96 o                         
   9  -1  11          0.24          0.45         0.83 o                         
  -3   0  11         10.20         13.69         0.75 o                         
  -2   0  11         12.57         14.90         1.03 o                         
  -1   0  11          5.15          4.14         0.58 o                         
   0   0  11          0.04          0.42         0.57 o                         
   1   0  11         12.54         10.96         0.72 o                         
   2   0  11          5.54          4.67         0.59 o                         
   3   0  11          4.31          4.39         0.50 o                         
   4   0  11         50.51         50.84         1.16 o                         
   5   0  11         10.26          9.67         0.98 o                         
   6   0  11         13.79         12.16         0.86 o                         
   7   0  11         28.62         26.79         1.15 o                         
   8   0  11         17.37         20.36         0.96 o                         
   9   0  11          0.00         -0.01         0.87 o                         
  -4   1  11          1.78          0.74         0.68 o                         
  -3   1  11         12.38         11.12         0.62 o                         
  -2   1  11          4.83          4.20         0.54 o                         
  -1   1  11          2.04          0.52         0.48 o                         
   0   1  11         38.52         35.51         1.34 o                         
   1   1  11         17.67         16.05         0.96 o                         
   2   1  11         97.15         95.41         1.60 o                         
   3   1  11         43.33         43.54         1.22 o                         
   4   1  11          6.88          6.90         0.76 o                         
   5   1  11          5.29          5.04         0.60 o                         
   6   1  11         72.58         66.79         1.98 o                         
   7   1  11          0.39          0.79         0.55 o                         
   8   1  11          0.48          1.12         0.63 o                         
   9   1  11          0.19         -0.45         0.64 o                         
  -4   2  11          6.84          9.22         2.52 o                         
  -3   2  11          5.55          6.10         0.66 o                         
  -2   2  11          3.45          1.99         0.49 o                         
  -1   2  11          0.22          0.76         0.46 o                         
   0   2  11         58.11         56.30         1.65 o                         
   1   2  11         15.79         12.64         1.27 o                         
   2   2  11         66.69         65.44         1.37 o                         
   3   2  11        104.62        103.53         1.45 o                         
   4   2  11          8.07          9.21         0.63 o                         
   5   2  11         11.02         10.39         0.72 o                         
   6   2  11         28.72         29.59         1.17 o                         
   7   2  11         14.75         15.31         1.00 o                         
   8   2  11         15.77         14.53         0.95 o                         
   9   2  11          1.26          1.58         0.71 o                         
  -4   3  11          2.10          1.57         1.29 o                         
  -3   3  11          0.40         -0.03         0.45 o                         
  -2   3  11         16.21         16.51         1.08 o                         
  -1   3  11          3.55          4.25         0.52 o                         
   0   3  11          0.27          0.57         0.57 o                         
   1   3  11          0.00          0.29         0.43 o                         
   2   3  11         10.34          8.98         0.65 o                         
   3   3  11          7.42          8.33         0.57 o                         
   4   3  11         26.16         25.46         0.94 o                         
   5   3  11         84.47         82.34         1.47 o                         
   6   3  11          2.14          1.74         0.65 o                         
   7   3  11          2.77          1.94         0.65 o                         
   8   3  11          0.11         -0.34         0.68 o                         
   9   3  11          0.01         -0.50         0.74 o                         
  -3   4  11         30.77         31.37         0.96 o                         
  -2   4  11          4.17          5.70         0.56 o                         
  -1   4  11         18.16         16.01         0.75 o                         
   0   4  11          1.73          0.32         0.48 o                         
   1   4  11         40.95         42.01         1.63 o                         
   2   4  11        410.95        401.34         4.32 o                         
   3   4  11         17.75         17.63         0.83 o                         
   4   4  11          0.15          0.32         0.56 o                         
   5   4  11         64.47         66.14         1.59 o                         
   6   4  11          4.88          4.54         0.88 o                         
   7   4  11         16.93         16.85         2.03 o                         
   8   4  11          3.64          2.65         0.93 o                         
   9   4  11          2.02          0.20         0.70 o                         
  -3   5  11         11.34         13.23         1.03 o                         
  -2   5  11          0.01          0.35         0.49 o                         
  -1   5  11          3.90          3.31         0.53 o                         
   0   5  11         17.55         16.45         0.97 o                         
   1   5  11          3.75          2.29         0.86 o                         
   2   5  11        163.71        167.59         2.01 o                         
   3   5  11          8.12          6.80         0.62 o                         
   4   5  11         18.75         18.27         0.93 o                         
   5   5  11         16.90         18.48         1.06 o                         
   6   5  11          1.16          1.22         0.78 o                         
   7   5  11          0.95         -0.82         0.82 o                         
   8   5  11         15.80         17.03         1.43 o                         
   9   5  11          6.51          7.09         1.32 o                         
  -3   6  11          5.80          7.11         0.71 o                         
  -2   6  11          4.95          5.14         0.74 o                         
  -1   6  11          4.92          4.73         0.92 o                         
   0   6  11          1.46          1.34         0.70 o                         
   1   6  11         95.58         90.80         1.39 o                         
   2   6  11         37.62         35.30         1.13 o                         
   3   6  11          6.15          4.71         0.59 o                         
   4   6  11          3.78          3.12         0.64 o                         
   5   6  11          0.03          0.59         0.72 o                         
   6   6  11          0.04          0.02         0.78 o                         
   7   6  11          0.87          3.13         1.13 o                         
   8   6  11          1.75          2.47         1.11 o                         
   9   6  11          0.06         -0.53         1.22 o                         
  -2   7  11          5.20          5.52         0.89 o                         
  -1   7  11          0.09          0.27         0.58 o                         
   0   7  11          4.45          4.17         0.55 o                         
   1   7  11        112.20        118.67         1.65 o                         
   2   7  11        146.84        147.87         2.34 o                         
   3   7  11          0.33          1.15         0.61 o                         
   4   7  11          5.79          5.79         0.70 o                         
   5   7  11          0.69          0.42         0.73 o                         
   6   7  11         23.57         21.18         1.84 o                         
   7   7  11          0.81         -0.61         1.33 o                         
   8   7  11          0.72          0.26         0.95 o                         
  -2   8  11          8.93         11.82         0.94 o                         
  -1   8  11         11.61         10.49         0.89 o                         
   0   8  11         10.09         10.32         0.73 o                         
   1   8  11         25.78         21.16         1.21 o                         
   2   8  11         19.90         21.87         0.98 o                         
   3   8  11          0.32         -0.29         0.59 o                         
   4   8  11         34.08         37.36         1.78 o                         
   5   8  11         33.75         32.79         2.05 o                         
   6   8  11         20.65         21.79         1.22 o                         
   7   8  11          0.98         -0.19         1.01 o                         
  -1   9  11         11.76          9.88         1.52 o                         
   0   9  11         44.94         41.51         1.31 o                         
   1   9  11         47.03         45.43         1.33 o                         
   2   9  11         10.54         12.58         0.83 o                         
   3   9  11          0.42          0.34         0.67 o                         
   4   9  11          3.20          2.37         0.87 o                         
   5   9  11         14.87         16.70         1.10 o                         
   6   9  11          6.68          8.63         1.28 o                         
   7   9  11          2.03          0.06         1.00 o                         
   0  10  11         10.47         10.80         2.18 o                         
   1  10  11          1.14          1.33         0.86 o                         
   2  10  11          8.00          6.07         1.11 o                         
   3  10  11         19.48         20.33         1.09 o                         
   4  10  11         22.02         27.34         1.57 o                         
   5  10  11          4.40          1.95         1.18 o                         
   1  -5  12          0.49         -0.16         1.11 o                         
   2  -5  12          7.25          6.78         1.17 o                         
   3  -5  12         60.84         71.93         1.93 o                         
   4  -5  12          0.01         -0.69         0.78 o                         
   5  -5  12         14.95         15.20         1.05 o                         
   0  -4  12         16.48         16.41         1.39 o                         
   1  -4  12          1.51          0.17         0.89 o                         
   2  -4  12          1.70          1.96         0.82 o                         
   3  -4  12         20.71         22.88         1.03 o                         
   4  -4  12          1.59          3.22         0.83 o                         
   5  -4  12          1.19          1.12         0.78 o                         
   6  -4  12          2.62          1.07         0.74 o                         
   7  -4  12          0.07          0.66         1.04 o                         
  -1  -3  12          1.51          1.34         0.98 o                         
   0  -3  12          1.40          2.22         0.78 o                         
   1  -3  12          0.78          1.41         0.75 o                         
   2  -3  12          1.23          1.80         0.75 o                         
   3  -3  12          4.65          4.87         0.77 o                         
   4  -3  12         10.08         11.67         0.83 o                         
   5  -3  12          1.95          2.77         0.71 o                         
   6  -3  12          0.39          2.39         0.70 o                         
   7  -3  12         20.88         28.64         1.53 o                         
  -1  -2  12          7.13          4.87         0.86 o                         
   0  -2  12          5.35          8.45         0.78 o                         
   1  -2  12          9.71         10.51         0.82 o                         
   2  -2  12          6.48          7.16         0.84 o                         
   3  -2  12         23.77         27.51         1.02 o                         
   4  -2  12         10.78         10.73         0.69 o                         
   5  -2  12          2.84          2.57         0.61 o                         
   6  -2  12         11.69         12.39         0.80 o                         
   7  -2  12         59.42         67.94         1.73 o                         
   8  -2  12         25.91         39.68         1.41 o                         
  -2  -1  12         11.14          9.67         0.88 o                         
  -1  -1  12         13.09         13.03         0.82 o                         
   0  -1  12          4.37          5.33         0.69 o                         
   1  -1  12         24.21         26.12         1.53 o                         
   2  -1  12         18.32         15.98         0.93 o                         
   3  -1  12          6.40          7.63         0.75 o                         
   4  -1  12         19.19         18.03         1.14 o                         
   5  -1  12         24.15         27.82         1.04 o                         
   6  -1  12          0.01          0.66         0.60 o                         
   7  -1  12         14.58         17.57         0.92 o                         
   8  -1  12          4.04          4.29         0.75 o                         
  -2   0  12         42.82         43.52         1.31 o                         
  -1   0  12          1.04          1.12         0.68 o                         
   0   0  12          4.19          5.27         0.71 o                         
   1   0  12          1.34          0.88         0.58 o                         
   2   0  12          0.05          0.66         0.70 o                         
   3   0  12         22.10         23.79         1.28 o                         
   4   0  12         35.20         35.61         1.12 o                         
   5   0  12         30.45         33.92         1.19 o                         
   6   0  12         22.13         25.65         1.18 o                         
   7   0  12          0.24          1.90         0.64 o                         
   8   0  12          3.77          3.54         0.78 o                         
   9   0  12          0.39          1.43         0.83 o                         
  -2   1  12          4.11          4.75         0.65 o                         
  -1   1  12          7.94          6.23         0.69 o                         
   0   1  12          0.84          0.82         0.64 o                         
   1   1  12          1.85          2.21         0.58 o                         
   2   1  12         20.96         24.12         1.10 o                         
   3   1  12          8.63          9.77         0.75 o                         
   4   1  12          0.04          0.25         0.51 o                         
   5   1  12         34.25         34.67         1.18 o                         
   6   1  12         55.31         61.98         1.48 o                         
   7   1  12         36.62         44.88         1.41 o                         
   8   1  12          3.38          3.81         0.72 o                         
   9   1  12          1.27          2.88         0.82 o                         
  -2   2  12          6.90          7.69         0.68 o                         
  -1   2  12          1.33          0.51         0.59 o                         
   0   2  12          2.64          2.56         0.57 o                         
   1   2  12         19.69         19.23         1.30 o                         
   2   2  12         33.09         33.82         1.16 o                         
   3   2  12         31.91         29.19         1.14 o                         
   4   2  12          0.30         -0.16         0.52 o                         
   5   2  12         16.45         14.45         0.77 o                         
   6   2  12         17.48         15.75         0.88 o                         
   7   2  12          6.54          5.89         0.74 o                         
   8   2  12          0.38          0.70         0.80 o                         
   9   2  12         15.17         16.74         1.05 o                         
  -2   3  12          0.72          0.77         0.77 o                         
  -1   3  12          7.84          9.37         0.73 o                         
   0   3  12          0.07          0.13         0.51 o                         
   1   3  12          0.01         -0.52         0.52 o                         
   2   3  12          9.02          8.58         0.67 o                         
   3   3  12         19.00         17.81         0.91 o                         
   4   3  12          3.54          2.54         0.57 o                         
   5   3  12         22.04         22.45         0.98 o                         
   6   3  12          1.20          1.47         0.66 o                         
   7   3  12          0.53          1.28         0.74 o                         
   8   3  12          3.33          0.78         0.84 o                         
   9   3  12          0.21         -0.72         0.94 o                         
  -2   4  12          2.54          2.66         0.62 o                         
  -1   4  12         32.32         26.63         1.58 o                         
   0   4  12          1.18          0.72         0.54 o                         
   1   4  12         19.01         19.30         1.00 o                         
   2   4  12          0.05          0.29         0.54 o                         
   3   4  12         16.60         16.56         0.73 o                         
   4   4  12          7.20          7.17         0.66 o                         
   5   4  12          1.97          2.65         0.61 o                         
   6   4  12          0.26          0.42         0.67 o                         
   7   4  12         14.86         17.17         1.02 o                         
   8   4  12         27.55         28.56         1.72 o                         
   9   4  12          0.72          1.22         1.04 o                         
  -2   5  12          4.45          5.23         0.68 o                         
  -1   5  12         14.23         16.87         1.26 o                         
   0   5  12          8.88         11.23         0.79 o                         
   1   5  12          0.01         -0.55         0.60 o                         
   2   5  12          0.10          0.84         0.67 o                         
   3   5  12         23.36         22.42         0.93 o                         
   4   5  12          1.03          0.45         0.64 o                         
   5   5  12          3.55          2.73         0.69 o                         
   6   5  12          1.10         -0.03         1.01 o                         
   7   5  12         19.31         19.81         1.49 o                         
   8   5  12         16.42         17.51         1.54 o                         
  -2   6  12         18.71         18.83         1.09 o                         
  -1   6  12          0.21         -0.15         0.65 o                         
   0   6  12          0.30          0.55         0.70 o                         
   1   6  12         54.30         47.17         1.35 o                         
   2   6  12         45.16         44.54         1.18 o                         
   3   6  12        211.94        205.11         2.33 o                         
   4   6  12         13.58         17.91         0.92 o                         
   5   6  12         16.29         15.27         1.15 o                         
   6   6  12          0.04         -1.00         1.00 o                         
   7   6  12          1.31         -0.39         1.16 o                         
   8   6  12          4.84          5.30         1.44 o                         
  -1   7  12          3.41          2.80         0.77 o                         
   0   7  12          0.39         -0.77         1.04 o                         
   1   7  12         60.54         65.38         1.38 o                         
   2   7  12          8.66          8.02         0.69 o                         
   3   7  12          1.16          0.07         0.64 o                         
   4   7  12         10.18         10.31         0.82 o                         
   5   7  12          4.10          4.73         1.21 o                         
   6   7  12          0.45          0.47         0.92 o                         
   7   7  12          0.00         -0.51         1.00 o                         
   0   8  12          5.58          3.78         0.74 o                         
   1   8  12          5.84          5.47         0.72 o                         
   2   8  12         44.75         41.42         1.63 o                         
   3   8  12         13.76         13.07         0.89 o                         
   4   8  12          5.26          4.05         0.78 o                         
   5   8  12          8.40          8.83         1.22 o                         
   6   8  12          2.06          1.75         1.05 o                         
   1   9  12         17.32         15.61         1.15 o                         
   2   9  12          0.71          1.04         0.77 o                         
   3   9  12          1.15          1.42         0.79 o                         
   4   9  12         11.26         12.40         1.04 o                         
   5   9  12          0.02          0.00         1.17 o                         
   4  -4  13          0.93         -1.42         2.34 o                         
   1  -3  13          3.95          4.73         1.21 o                         
   2  -3  13          6.67          8.03         0.96 o                         
   3  -3  13         27.59         37.18         1.63 o                         
   4  -3  13        143.81        168.27         2.35 o                         
   5  -3  13          0.19          1.68         0.84 o                         
   6  -3  13         21.59         22.56         1.10 o                         
   1  -2  13          0.96          1.09         0.83 o                         
   2  -2  13         14.31         16.77         1.08 o                         
   3  -2  13          0.27          0.32         0.82 o                         
   4  -2  13          2.99          4.04         0.91 o                         
   5  -2  13          0.50         -0.21         0.78 o                         
   6  -2  13          5.89          6.98         0.84 o                         
   7  -2  13          5.52          6.14         1.56 o                         
   0  -1  13          0.12         -0.52         0.85 o                         
   1  -1  13          2.33          2.37         0.87 o                         
   2  -1  13         13.48         14.52         0.98 o                         
   3  -1  13          1.50          1.36         0.76 o                         
   4  -1  13          0.58          1.92         0.92 o                         
   5  -1  13          2.41          1.41         0.68 o                         
   6  -1  13          0.10         -0.25         0.70 o                         
   7  -1  13          0.74          0.37         0.77 o                         
   0   0  13          1.15          1.64         0.71 o                         
   1   0  13         12.99         14.41         0.95 o                         
   2   0  13          0.06         -0.49         0.70 o                         
   3   0  13          0.01         -0.01         0.81 o                         
   4   0  13         16.66         18.88         0.92 o                         
   5   0  13          0.48          0.78         0.69 o                         
   6   0  13         53.94         65.87         1.94 o                         
   7   0  13         13.99         16.93         1.07 o                         
   8   0  13          3.66          3.39         1.08 o                         
  -1   1  13         16.24         14.55         1.17 o                         
   0   1  13         17.95         17.63         1.08 o                         
   1   1  13          0.58         -0.56         0.71 o                         
   2   1  13          4.85          6.08         0.74 o                         
   3   1  13          2.91          2.19         0.71 o                         
   4   1  13          1.04          0.76         0.72 o                         
   5   1  13         14.10         17.56         0.98 o                         
   6   1  13          0.08         -0.72         0.72 o                         
   7   1  13         35.67         45.95         1.74 o                         
   8   1  13         29.53         33.02         1.41 o                         
  -1   2  13          1.40          0.94         0.71 o                         
   0   2  13          2.04          1.12         0.69 o                         
   1   2  13          3.15          4.11         0.74 o                         
   2   2  13          8.64          7.23         0.73 o                         
   3   2  13          0.84          0.81         0.65 o                         
   4   2  13          0.00          0.21         0.56 o                         
   5   2  13          0.01         -0.26         0.65 o                         
   6   2  13         37.28         39.23         1.43 o                         
   7   2  13         13.03         11.32         1.17 o                         
   8   2  13          0.86          1.34         0.86 o                         
  -1   3  13          9.46          6.88         0.93 o                         
   0   3  13          0.09         -0.54         0.72 o                         
   1   3  13          6.64          6.13         0.78 o                         
   2   3  13          0.54         -0.11         0.74 o                         
   3   3  13          0.04          1.17         0.65 o                         
   4   3  13          0.97          1.31         0.58 o                         
   5   3  13         21.19         22.14         1.09 o                         
   6   3  13         21.69         25.25         1.48 o                         
   7   3  13          0.68          0.90         0.80 o                         
   8   3  13          0.29         -0.07         0.93 o                         
  -1   4  13          3.98          3.10         0.83 o                         
   0   4  13          8.69          7.22         0.85 o                         
   1   4  13          0.65          0.66         0.66 o                         
   2   4  13          3.04          2.58         0.68 o                         
   3   4  13         41.71         47.90         1.45 o                         
   4   4  13          1.36          0.56         0.53 o                         
   5   4  13         23.05         24.43         1.02 o                         
   6   4  13         23.74         25.12         1.34 o                         
   7   4  13         23.23         22.94         1.52 o                         
   8   4  13         52.78         62.78         2.49 o                         
   0   5  13         12.36         14.76         1.05 o                         
   1   5  13          0.06         -0.66         0.66 o                         
   2   5  13         24.87         26.41         1.20 o                         
   3   5  13          0.00          0.17         0.79 o                         
   4   5  13         11.16          9.49         0.77 o                         
   5   5  13          1.94          2.24         1.20 o                         
   6   5  13          0.50          1.06         0.95 o                         
   7   5  13          0.10         -0.08         1.29 o                         
   0   6  13         11.44         11.46         1.13 o                         
   1   6  13          4.58          3.42         1.17 o                         
   2   6  13          3.00          2.80         0.86 o                         
   3   6  13          3.97          3.72         0.70 o                         
   4   6  13          1.71          1.23         0.71 o                         
   5   6  13          5.27          5.67         0.84 o                         
   6   6  13          7.39          4.12         0.97 o                         
   7   6  13          0.34          0.12         1.24 o                         
   1   7  13          0.74          0.52         1.10 o                         
   2   7  13         20.10         20.49         1.11 o                         
   3   7  13          2.99          1.74         0.76 o                         
   4   7  13         18.39         17.81         1.09 o                         
   5   7  13          1.08          0.58         1.11 o                         
   6   7  13          0.26          0.10         1.34 o                         
   2   8  13         14.71         11.79         1.22 o                         
   3   8  13         14.62         15.10         1.51 o                         
   4   8  13         11.46          8.63         1.10 o                         
   3  -1  14         82.70         89.09         2.18 o                         
   4  -1  14          1.43          3.81         0.97 o                         
   5  -1  14         34.08         40.43         1.58 o                         
   2   0  14          7.07          8.70         1.13 o                         
   3   0  14         15.69         20.22         1.33 o                         
   4   0  14         11.35         16.08         1.27 o                         
   5   0  14         30.01         34.30         1.65 o                         
   6   0  14          2.78          4.56         1.08 o                         
   2   1  14         16.93         18.08         1.17 o                         
   3   1  14          0.53         -0.85         0.85 o                         
   4   1  14          5.01          5.04         0.97 o                         
   5   1  14          3.98          4.56         1.20 o                         
   6   1  14          1.20         -0.73         1.36 o                         
   1   2  14          1.71          2.36         1.09 o                         
   2   2  14          0.05         -0.24         0.92 o                         
   3   2  14         18.05         20.57         1.17 o                         
   4   2  14          3.42          3.03         0.89 o                         
   5   2  14         27.60         24.95         1.18 o                         
   6   2  14         10.51         11.11         1.03 o                         
   1   3  14          1.75          3.07         1.13 o                         
   2   3  14          6.57          7.19         0.86 o                         
   3   3  14          1.06          0.47         0.82 o                         
   4   3  14          0.07         -0.41         0.94 o                         
   5   3  14          0.19          0.65         0.90 o                         
   6   3  14         22.09         32.25         1.44 o                         
   2   4  14          0.77          0.75         0.80 o                         
   3   4  14          0.13          0.63         0.79 o                         
   4   4  14         33.49         35.19         1.88 o                         
   5   4  14          1.63          1.69         0.71 o                         
   6   4  14          2.45          1.89         1.03 o                         
   2   5  14          2.16          1.95         1.04 o                         
   3   5  14          0.62          1.39         0.84 o                         
   4   5  14         10.72         10.47         0.86 o                         
   5   5  14         18.86         20.15         1.00 o                         
   3   6  14          6.18          7.14         1.46 o                         
   4   6  14          9.66          8.81         0.95 o                         
                                                                                
